# Supplementary material for: Bis(μ2-N-methyl-N-phenyl­dithio­carbamato)-κ3 S,S′:S;κ3 S:S,S′-bis­[(N-methyl-N-phenyl­dithio­carbamato-κ2 S,S′)cadmium]: crystal structure and Hirshfeld surface analysis
Source: Acta Crystallogr E Crystallogr Commun. 2017 Feb 21;73(Pt 3):429–33. doi: 10.1107/S2056989017002705 (PMC5347070; doi:10.1107/S2056989017002705)
Supplement: Supplementary file 1 [file e-73-00429-sup1.cif]

##############################################################################
#                                                                            #
# This CIF contains the data in a paper accepted for publication in          #
# Acta Crystallographica Section E. It conforms to the requirements of       #
# Notes for Authors for Acta Crystallographica Section E, and has been       #
# peer reviewed under the auspices of the IUCr Commission on Journals.       #
#                                                                            #
# Full details of the Crystallographic Information File format               #
# are given in the paper "The Crystallographic Information File (CIF):       #
# a New Standard Archive File for Crystallography" by S. R. Hall, F. H.      #
# Allen and I. D. Brown [Acta Cryst. (1991), A47, 655-685].                  #
#                                                                            #
# The current version of the core CIF dictionary is obtainable from          #
# ftp://ftp.iucr.org/pub/cif_core.dic.                                       #
#                                                                            #
# Software is freely available for graphical display of the structure(s)     #
# in this CIF. For information consult the CIF software page                 #
# http://www.iucr.org/resources/cif/software.                                #
#                                                                            #
# This file may be used for bona fide research purposes within the           #
# scientific community so long as proper attribution is given to the journal # 
# article from which it was obtained.                                        #
#                                                                            #
##############################################################################
data_I
_audit_creation_method     'SHELXL-2014/7'
_chemical_name_systematic
;\
Bis(\m~2~-<i>N</i>-methyl-<i>N</i>-phenyldithiocarbamato)-\
\k^3^<i>S</i>,<i>S</i>':<i>S</i>;\k^3^<i>S</i>:<i>S</i>,<i>S</i>'-\
bis[(<i>N</i>-methyl-<i>N</i>-phenyldithiocarbamato-\
\k^2^<i>S</i>,<i>S</i>')cadmium(II)]
;
_chemical_name_common     ?
_chemical_formula_moiety     'C32 H32 Cd2 N4 S8'
_chemical_formula_sum     'C32 H32 Cd2 N4 S8'
_chemical_formula_iupac     '[Cd2 (C8 H8 N S2)4]'
_chemical_formula_weight     953.92
_chemical_melting_point     ?
_shelx_space_group_comment
;
The symmetry employed for this shelxl refinement is uniquely defined
by the following loop, which should always be used as a source of
symmetry information in preference to the above space-group names.
They are only intended as comments.
;
_space_group_crystal_system     monoclinic
_space_group_name_H-M_alt     'P 21/c'
_space_group_name_Hall     '-P 2ybc'
loop_
    _space_group_symop_operation_xyz
    'x, y, z'
    '-x, y+1/2, -z+1/2'
    '-x, -y, -z'
    'x, -y-1/2, z-1/2'
_cell_length_a     12.7972(6)
_cell_length_b     6.4445(3)
_cell_length_c     22.5820(10)
_cell_angle_alpha     90
_cell_angle_beta     98.247(4)
_cell_angle_gamma     90
_cell_volume     1843.11(15)
_cell_formula_units_Z     2
_cell_measurement_reflns_used     4387
_cell_measurement_theta_min     3.44
_cell_measurement_theta_max     29.79
_cell_measurement_temperature     100(2)
_exptl_crystal_description     block
_exptl_crystal_colour     colourless
_exptl_crystal_size_max     0.200
_exptl_crystal_size_mid     0.150
_exptl_crystal_size_min     0.100
_exptl_crystal_density_diffrn     1.719
_exptl_crystal_density_meas     ?
_exptl_crystal_density_method     ?
_exptl_crystal_F_000     952
_exptl_absorpt_coefficient_mu     1.637
_exptl_absorpt_correction_type     multi-scan
_exptl_absorpt_process_details
;
(CrysAlis PRO; Agilent, 2013)
;
_shelx_estimated_absorpt_T_min     0.735
_shelx_estimated_absorpt_T_max     0.853
_exptl_absorpt_correction_T_min     0.73069
_exptl_absorpt_correction_T_max     1.00000
_diffrn_ambient_temperature     100(2)
_diffrn_radiation_type     MoK\a
_diffrn_radiation_wavelength     0.71073
_diffrn_radiation_source     'SuperNova (Mo) X-ray Source'
_diffrn_radiation_monochromator     'mirror'
_diffrn_measurement_device_type
           'Agilent SuperNova Dual Source diffractometer with an Atlas detector'
_diffrn_measurement_method     '\w scan'
_diffrn_detector_area_resol_mean     10.4041
_diffrn_reflns_number     11881
_diffrn_reflns_av_R_equivalents     0.0373
_diffrn_reflns_theta_min     3.217
_diffrn_reflns_theta_max     30.224
_diffrn_reflns_theta_full     25.242
_diffrn_measured_fraction_theta_max     0.893
_diffrn_measured_fraction_theta_full     0.999
_diffrn_reflns_limit_h_min     -12
_diffrn_reflns_limit_h_max     17
_diffrn_reflns_limit_k_min     -9
_diffrn_reflns_limit_k_max     8
_diffrn_reflns_limit_l_min     -29
_diffrn_reflns_limit_l_max     30
_diffrn_standards_number     0
_diffrn_standards_interval_count     0
_diffrn_standards_interval_time     0
_diffrn_standards_decay_%     0
_refine_special_details     ?
_reflns_number_total     4894
_reflns_number_gt     3804
_reflns_threshold_expression     'I > 2\s(I)'
_refine_ls_structure_factor_coef     Fsqd
_refine_ls_matrix_type     full
_refine_ls_R_factor_all     0.0582
_refine_ls_R_factor_gt     0.0371
_refine_ls_wR_factor_gt     0.0728
_refine_ls_wR_factor_ref     0.0859
_refine_ls_goodness_of_fit_ref     1.045
_refine_ls_restrained_S_all     1.045
_refine_ls_number_reflns     4894
_refine_ls_number_parameters     210
_refine_ls_number_restraints     0
_refine_ls_hydrogen_treatment     constr
_refine_ls_weighting_scheme     calc
_refine_ls_weighting_details
              'w=1/[\s^2^(Fo^2^)+(0.0331P)^2^+0.5876P] where P=(Fo^2^+2Fc^2^)/3'
_atom_sites_solution_hydrogens     geom
_atom_sites_solution_primary     direct
_atom_sites_solution_secondary     ?
_refine_ls_shift/su_max     0.001
_refine_ls_shift/su_mean     0.000
_refine_diff_density_max     0.717
_refine_diff_density_min     -0.476
_refine_ls_extinction_method     none
_refine_ls_extinction_coef     .
loop_
    _atom_type_symbol
    _atom_type_description
    _atom_type_scat_dispersion_real
    _atom_type_scat_dispersion_imag
    _atom_type_scat_source
    'C' 'C' 0.0033 0.0016
                         'International Tables Vol C Tables 4.2.6.8 and 6.1.1.4'
    'H' 'H' 0.0000 0.0000
                         'International Tables Vol C Tables 4.2.6.8 and 6.1.1.4'
    'N' 'N' 0.0061 0.0033
                         'International Tables Vol C Tables 4.2.6.8 and 6.1.1.4'
    'S' 'S' 0.1246 0.1234
                         'International Tables Vol C Tables 4.2.6.8 and 6.1.1.4'
    'Cd' 'Cd' -0.8075 1.2024
                         'International Tables Vol C Tables 4.2.6.8 and 6.1.1.4'
_computing_data_collection
;
CrysAlis PRO (Agilent, 2013)
;
_computing_cell_refinement
;
CrysAlis PRO (Agilent, 2013)
;
_computing_data_reduction
;
CrysAlis PRO (Agilent, 2013)
;
_computing_structure_solution
;
SHELXS97 (Sheldrick, 2008)
;
_computing_structure_refinement
;
SHELXL2014 (Sheldrick, 2015)
;
_computing_molecular_graphics
;
ORTEP-3 for Windows (Farrugia, 2012) and DIAMOND (Brandenburg,
2006)
;
_computing_publication_material
;
publCIF (Westrip, 2010)
;
loop_
    _atom_site_type_symbol
    _atom_site_label
    _atom_site_fract_x
    _atom_site_fract_y
    _atom_site_fract_z
    _atom_site_U_iso_or_equiv
    _atom_site_adp_type
    _atom_site_calc_flag
    _atom_site_occupancy
    _atom_site_disorder_assembly
    _atom_site_disorder_group
    Cd Cd 0.12343(2) 0.35538(4) 0.48383(2) 0.02641(8) Uani d 1 . .
    S S1 0.02923(7) 0.37408(12) 0.37881(4) 0.02834(19) Uani d 1 . .
    S S2 0.02121(6) 0.75614(12) 0.45307(3) 0.02341(17) Uani d 1 . .
    S S3 0.28949(6) 0.50187(12) 0.54452(4) 0.02566(18) Uani d 1 . .
    S S4 0.26597(7) 0.06179(13) 0.50220(4) 0.0311(2) Uani d 1 . .
    N N1 -0.09657(19) 0.6884(4) 0.34672(11) 0.0205(5) Uani d 1 . .
    N N2 0.4316(2) 0.2090(4) 0.57566(12) 0.0287(6) Uani d 1 . .
    C C1 -0.0239(2) 0.6135(5) 0.38915(13) 0.0220(6) Uani d 1 . .
    C C2 -0.1463(3) 0.8929(5) 0.34931(15) 0.0286(7) Uani d 1 . .
    H H2A -0.2198 0.8754 0.3559 0.043 Uiso calc 1 . .
    H H2B -0.1443 0.9663 0.3115 0.043 Uiso calc 1 . .
    H H2C -0.1078 0.9736 0.3823 0.043 Uiso calc 1 . .
    C C3 -0.1353(2) 0.5650(5) 0.29431(13) 0.0217(6) Uani d 1 . .
    C C4 -0.0939(3) 0.5954(5) 0.24187(14) 0.0271(7) Uani d 1 . .
    H H4 -0.0392 0.6940 0.2401 0.033 Uiso calc 1 . .
    C C5 -0.1334(3) 0.4800(5) 0.19168(15) 0.0314(8) Uani d 1 . .
    H H5 -0.1055 0.4999 0.1553 0.038 Uiso calc 1 . .
    C C6 -0.2119(3) 0.3383(5) 0.19425(16) 0.0334(8) Uani d 1 . .
    H H6 -0.2381 0.2593 0.1598 0.040 Uiso calc 1 . .
    C C7 -0.2535(3) 0.3093(5) 0.24708(17) 0.0334(8) Uani d 1 . .
    H H7 -0.3084 0.2111 0.2487 0.040 Uiso calc 1 . .
    C C8 -0.2150(2) 0.4235(5) 0.29753(15) 0.0271(7) Uani d 1 . .
    H H8 -0.2432 0.4045 0.3338 0.032 Uiso calc 1 . .
    C C9 0.3372(2) 0.2509(5) 0.54363(14) 0.0257(7) Uani d 1 . .
    C C10 0.4776(3) 0.0001(5) 0.57988(17) 0.0398(9) Uani d 1 . .
    H H10A 0.5511 0.0070 0.5724 0.060 Uiso calc 1 . .
    H H10B 0.4372 -0.0902 0.5500 0.060 Uiso calc 1 . .
    H H10C 0.4752 -0.0560 0.6200 0.060 Uiso calc 1 . .
    C C11 0.4909(2) 0.3640(5) 0.61192(15) 0.0278(7) Uani d 1 . .
    C C12 0.4636(3) 0.4133(5) 0.66742(15) 0.0303(7) Uani d 1 . .
    H H12 0.4045 0.3484 0.6808 0.036 Uiso calc 1 . .
    C C13 0.5227(3) 0.5572(6) 0.70328(16) 0.0345(8) Uani d 1 . .
    H H13 0.5038 0.5920 0.7412 0.041 Uiso calc 1 . .
    C C14 0.6088(3) 0.6503(5) 0.68420(17) 0.0378(9) Uani d 1 . .
    H H14 0.6491 0.7494 0.7089 0.045 Uiso calc 1 . .
    C C15 0.6364(3) 0.5989(6) 0.62904(18) 0.0367(9) Uani d 1 . .
    H H15 0.6965 0.6615 0.6162 0.044 Uiso calc 1 . .
    C C16 0.5770(3) 0.4566(5) 0.59235(16) 0.0329(8) Uani d 1 . .
    H H16 0.5953 0.4232 0.5542 0.039 Uiso calc 1 . .
loop_
    _atom_site_aniso_label
    _atom_site_aniso_U_11
    _atom_site_aniso_U_22
    _atom_site_aniso_U_33
    _atom_site_aniso_U_12
    _atom_site_aniso_U_13
    _atom_site_aniso_U_23
    Cd 0.02523(14) 0.03538(16) 0.01777(12) 0.00772(10) 0.00019(9) 0.00105(10)
    S1 0.0369(5) 0.0274(4) 0.0186(4) 0.0104(4) -0.0034(3) -0.0032(3)
    S2 0.0267(4) 0.0251(4) 0.0172(4) 0.0002(3) -0.0014(3) -0.0024(3)
    S3 0.0252(4) 0.0258(4) 0.0251(4) 0.0074(3) 0.0005(3) 0.0023(3)
    S4 0.0325(5) 0.0277(4) 0.0319(5) 0.0082(4) 0.0001(3) -0.0026(4)
    N1 0.0237(13) 0.0209(13) 0.0161(12) 0.0013(10) -0.0002(10) 0.0015(10)
    N2 0.0266(14) 0.0273(14) 0.0315(16) 0.0099(12) 0.0017(12) 0.0024(12)
    C1 0.0239(16) 0.0259(17) 0.0168(15) -0.0029(13) 0.0051(12) 0.0014(12)
    C2 0.0355(19) 0.0213(16) 0.0271(18) 0.0041(14) -0.0019(14) 0.0021(13)
    C3 0.0238(15) 0.0208(15) 0.0184(15) 0.0022(13) -0.0039(11) 0.0015(12)
    C4 0.0293(17) 0.0289(17) 0.0221(16) -0.0056(14) 0.0000(13) 0.0004(13)
    C5 0.042(2) 0.0311(18) 0.0196(16) -0.0015(16) -0.0005(14) 0.0018(14)
    C6 0.0358(19) 0.0315(19) 0.0285(19) -0.0031(15) -0.0106(14) -0.0058(15)
    C7 0.0269(18) 0.0319(18) 0.039(2) -0.0059(15) -0.0027(14) -0.0007(16)
    C8 0.0249(16) 0.0290(17) 0.0267(17) 0.0022(14) 0.0017(13) 0.0026(14)
    C9 0.0256(17) 0.0294(18) 0.0230(16) 0.0072(14) 0.0059(12) 0.0042(14)
    C10 0.041(2) 0.033(2) 0.042(2) 0.0175(16) -0.0041(16) 0.0032(17)
    C11 0.0216(16) 0.0307(18) 0.0301(18) 0.0101(14) 0.0002(13) 0.0079(14)
    C12 0.0242(17) 0.0356(19) 0.0309(19) 0.0053(15) 0.0030(14) 0.0096(15)
    C13 0.0335(19) 0.039(2) 0.0290(19) 0.0069(16) -0.0007(15) 0.0040(16)
    C14 0.033(2) 0.033(2) 0.043(2) 0.0031(16) -0.0094(16) 0.0071(17)
    C15 0.0211(17) 0.038(2) 0.051(2) 0.0048(15) 0.0048(15) 0.0161(17)
    C16 0.0290(18) 0.0348(19) 0.036(2) 0.0103(16) 0.0079(15) 0.0112(16)
_geom_special_details
;
 All esds (except the esd in the dihedral angle between two l.s. planes)
 are estimated using the full covariance matrix.  The cell esds are taken
 into account individually in the estimation of esds in distances, angles
 and torsion angles; correlations between esds in cell parameters are only
 used when they are defined by crystal symmetry.  An approximate (isotropic)
 treatment of cell esds is used for estimating esds involving l.s. planes.
;
loop_
    _geom_bond_atom_site_label_1
    _geom_bond_atom_site_label_2
    _geom_bond_site_symmetry_2
    _geom_bond_distance
    _geom_bond_publ_flag
    Cd S1 . 2.5044(8) y
    Cd S2 . 2.9331(8) y
    Cd S2 3_566 2.5942(8) y
    Cd S3 . 2.5397(9) y
    Cd S4 . 2.6196(8) y
    C1 S1 . 1.716(3) y
    C1 S2 . 1.739(3) y
    S2 Cd 3_566 2.5942(8) ?
    C9 S3 . 1.730(3) y
    C9 S4 . 1.717(4) y
    C1 N1 . 1.326(4) y
    N1 C3 . 1.453(4) ?
    N1 C2 . 1.468(4) ?
    C9 N2 . 1.344(4) y
    N2 C11 . 1.438(4) ?
    N2 C10 . 1.467(4) ?
    C2 H2A . 0.9800 ?
    C2 H2B . 0.9800 ?
    C2 H2C . 0.9800 ?
    C3 C8 . 1.378(4) ?
    C3 C4 . 1.379(4) ?
    C4 C5 . 1.389(4) ?
    C4 H4 . 0.9500 ?
    C5 C6 . 1.365(5) ?
    C5 H5 . 0.9500 ?
    C6 C7 . 1.387(5) ?
    C6 H6 . 0.9500 ?
    C7 C8 . 1.386(5) ?
    C7 H7 . 0.9500 ?
    C8 H8 . 0.9500 ?
    C10 H10A . 0.9800 ?
    C10 H10B . 0.9800 ?
    C10 H10C . 0.9800 ?
    C11 C16 . 1.380(5) ?
    C11 C12 . 1.386(5) ?
    C12 C13 . 1.383(5) ?
    C12 H12 . 0.9500 ?
    C13 C14 . 1.377(5) ?
    C13 H13 . 0.9500 ?
    C14 C15 . 1.383(5) ?
    C14 H14 . 0.9500 ?
    C15 C16 . 1.387(5) ?
    C15 H15 . 0.9500 ?
    C16 H16 . 0.9500 ?
loop_
    _geom_angle_atom_site_label_1
    _geom_angle_atom_site_label_2
    _geom_angle_atom_site_label_3
    _geom_angle_site_symmetry_1
    _geom_angle_site_symmetry_3
    _geom_angle
    _geom_angle_publ_flag
    S1 Cd S2 . . 66.15(2) y
    S1 Cd S3 . . 138.16(3) y
    S1 Cd S4 . . 114.48(3) y
    S1 Cd S2 . 3_566 104.42(3) y
    S2 Cd S3 . . 96.36(2) y
    S2 Cd S4 . . 161.85(3) y
    S2 Cd S2 . 3_566 92.58(2) y
    S3 Cd S4 . . 70.93(3) y
    S3 Cd S2 . 3_566 114.47(3) y
    S4 Cd S2 . 3_566 104.38(3) y
    C1 S1 Cd . . 93.49(11) ?
    C1 S2 Cd . 3_566 97.54(10) ?
    C1 S2 Cd . . 79.34(11) ?
    Cd S2 Cd 3_566 . 87.43(2) ?
    C9 S3 Cd . . 85.16(11) ?
    C9 S4 Cd . . 82.93(11) ?
    C1 N1 C3 . . 120.7(3) ?
    C1 N1 C2 . . 124.1(3) ?
    C3 N1 C2 . . 115.2(2) ?
    C9 N2 C11 . . 121.8(3) ?
    C9 N2 C10 . . 122.8(3) ?
    C11 N2 C10 . . 115.3(3) ?
    N1 C1 S1 . . 118.6(2) ?
    N1 C1 S2 . . 121.5(2) ?
    S1 C1 S2 . . 119.82(18) ?
    N1 C2 H2A . . 109.5 ?
    N1 C2 H2B . . 109.5 ?
    H2A C2 H2B . . 109.5 ?
    N1 C2 H2C . . 109.5 ?
    H2A C2 H2C . . 109.5 ?
    H2B C2 H2C . . 109.5 ?
    C8 C3 C4 . . 121.2(3) ?
    C8 C3 N1 . . 119.2(3) ?
    C4 C3 N1 . . 119.6(3) ?
    C3 C4 C5 . . 119.0(3) ?
    C3 C4 H4 . . 120.5 ?
    C5 C4 H4 . . 120.5 ?
    C6 C5 C4 . . 120.5(3) ?
    C6 C5 H5 . . 119.8 ?
    C4 C5 H5 . . 119.8 ?
    C5 C6 C7 . . 120.1(3) ?
    C5 C6 H6 . . 119.9 ?
    C7 C6 H6 . . 119.9 ?
    C8 C7 C6 . . 120.0(3) ?
    C8 C7 H7 . . 120.0 ?
    C6 C7 H7 . . 120.0 ?
    C3 C8 C7 . . 119.1(3) ?
    C3 C8 H8 . . 120.5 ?
    C7 C8 H8 . . 120.5 ?
    N2 C9 S4 . . 121.1(2) ?
    N2 C9 S3 . . 118.3(3) ?
    S4 C9 S3 . . 120.62(19) ?
    N2 C10 H10A . . 109.5 ?
    N2 C10 H10B . . 109.5 ?
    H10A C10 H10B . . 109.5 ?
    N2 C10 H10C . . 109.5 ?
    H10A C10 H10C . . 109.5 ?
    H10B C10 H10C . . 109.5 ?
    C16 C11 C12 . . 120.5(3) ?
    C16 C11 N2 . . 119.9(3) ?
    C12 C11 N2 . . 119.6(3) ?
    C13 C12 C11 . . 119.7(3) ?
    C13 C12 H12 . . 120.1 ?
    C11 C12 H12 . . 120.1 ?
    C14 C13 C12 . . 120.3(3) ?
    C14 C13 H13 . . 119.9 ?
    C12 C13 H13 . . 119.9 ?
    C13 C14 C15 . . 119.8(4) ?
    C13 C14 H14 . . 120.1 ?
    C15 C14 H14 . . 120.1 ?
    C14 C15 C16 . . 120.5(3) ?
    C14 C15 H15 . . 119.8 ?
    C16 C15 H15 . . 119.8 ?
    C11 C16 C15 . . 119.3(3) ?
    C11 C16 H16 . . 120.4 ?
    C15 C16 H16 . . 120.4 ?
loop_
    _geom_torsion_atom_site_label_1
    _geom_torsion_atom_site_label_2
    _geom_torsion_atom_site_label_3
    _geom_torsion_atom_site_label_4
    _geom_torsion_site_symmetry_1
    _geom_torsion_site_symmetry_2
    _geom_torsion_site_symmetry_3
    _geom_torsion_site_symmetry_4
    _geom_torsion
    _geom_torsion_publ_flag
    C3 N1 C1 S1 . . . . 3.9(4) ?
    C2 N1 C1 S1 . . . . -178.4(2) ?
    C3 N1 C1 S2 . . . . -178.5(2) ?
    C2 N1 C1 S2 . . . . -0.7(4) ?
    Cd S1 C1 N1 . . . . -170.8(2) ?
    Cd S1 C1 S2 . . . . 11.52(17) ?
    Cd S2 C1 N1 3_566 . . . 86.5(2) ?
    Cd S2 C1 N1 . . . . 172.4(2) ?
    Cd S2 C1 S1 3_566 . . . -95.91(17) ?
    Cd S2 C1 S1 . . . . -9.98(15) ?
    C1 N1 C3 C8 . . . . 83.8(4) ?
    C2 N1 C3 C8 . . . . -94.1(3) ?
    C1 N1 C3 C4 . . . . -98.0(3) ?
    C2 N1 C3 C4 . . . . 84.1(3) ?
    C8 C3 C4 C5 . . . . -0.3(5) ?
    N1 C3 C4 C5 . . . . -178.4(3) ?
    C3 C4 C5 C6 . . . . -0.1(5) ?
    C4 C5 C6 C7 . . . . 0.4(5) ?
    C5 C6 C7 C8 . . . . -0.4(5) ?
    C4 C3 C8 C7 . . . . 0.4(5) ?
    N1 C3 C8 C7 . . . . 178.5(3) ?
    C6 C7 C8 C3 . . . . -0.1(5) ?
    C11 N2 C9 S4 . . . . -178.2(2) ?
    C10 N2 C9 S4 . . . . -3.1(4) ?
    C11 N2 C9 S3 . . . . 2.5(4) ?
    C10 N2 C9 S3 . . . . 177.6(2) ?
    Cd S4 C9 N2 . . . . 174.9(3) ?
    Cd S4 C9 S3 . . . . -5.81(16) ?
    Cd S3 C9 N2 . . . . -174.7(3) ?
    Cd S3 C9 S4 . . . . 5.96(17) ?
    C9 N2 C11 C16 . . . . -103.8(4) ?
    C10 N2 C11 C16 . . . . 80.7(4) ?
    C9 N2 C11 C12 . . . . 78.8(4) ?
    C10 N2 C11 C12 . . . . -96.7(4) ?
    C16 C11 C12 C13 . . . . 0.4(5) ?
    N2 C11 C12 C13 . . . . 177.8(3) ?
    C11 C12 C13 C14 . . . . -0.5(5) ?
    C12 C13 C14 C15 . . . . -0.2(5) ?
    C13 C14 C15 C16 . . . . 1.0(5) ?
    C12 C11 C16 C15 . . . . 0.4(5) ?
    N2 C11 C16 C15 . . . . -177.0(3) ?
    C14 C15 C16 C11 . . . . -1.1(5) ?
loop_
    _geom_hbond_atom_site_label_D
    _geom_hbond_atom_site_label_H
    _geom_hbond_atom_site_label_A
    _geom_hbond_site_symmetry_A
    _geom_hbond_distance_DH
    _geom_hbond_distance_HA
    _geom_hbond_distance_DA
    _geom_hbond_angle_DHA
    C14 H14 <i>Cg</i>1 4_665 0.95 2.99 3.883(4) 156
    C5 H5 S1 2_555 0.95 2.75 3.372(4) 124
_shelx_hkl_file
;
   0   0  -4 85574.9 780.423   1
   0   0  -5 82.4799 61.3811   1
   0   0   6 85611.2 980.761   1
   0   0   7 100.972 68.1294   1
   0   0   7 136.311 91.3935   2
   0   0   8 33221.3 808.368   2
   0   0   8 31938.0 697.522   1
   0   0   9 39.5944 62.2466   1
   0   0   9 83.9243 79.8386   2
   0   0  10 14283.0 525.692   1
   0   0  10 15745.1 618.856   2
   0   0  11 52.8217 73.8774   1
   0   0  11 61.1793 85.4493   2
   0   0  12 1634.24 235.505   2
   0   0  12 1362.97 191.963   1
   0   0  13 105.612 91.8143   1
   0   0  13 44.4082 99.5234   2
   0   0  14 1085.63 184.838   1
   0   0  14 1034.55 204.938   2
   0   0  15-13.1022 92.1610   2
   0   0  15 97.1319 102.076   1
   0   0  16 9675.99 554.309   1
   0   0  16 9872.59 642.321   2
   0   0  17-27.7966 121.825   2
   0   0  17-18.2905 114.089   1
   0   0  18 87.6264 146.651   2
   0   0  18-62.7283 122.970   1
   0   0  19-307.799 198.547   2
   0   0  20 3222.63 430.109   2
   0   0  21-37.5608 124.728   2
   0   0  22 1945.18 369.347   2
   0   0  22 1581.94 258.383   1
   0   0  23 67.7208 170.322   2
   0   0  24 1181.62 315.454   2
   0   0  25 137.864 212.342   2
   0   0  26 355.826 210.844   2
   0   0  27 388.941 219.409   2
   0   0  28 12316.2 1041.90   2
   0   0  29 279.038 251.944   2
   0   1   0-29.0597 76.7724   3
   0   1   1 123829. 1336.53   3
   0   1  -2 12824.6 401.432   1
   0  -1  -2 13482.1 259.559   1
   0   1   3 65.1287 58.4044   2
   0   1  -3 21.6224 76.3917   1
   0   1  -4 1572.80 171.505   1
   0   1   4 1828.11 157.934   2
   0   1  -5 3337.07 253.272   1
   0   1   5 3136.87 213.671   2
   0   1   6 86.7233 64.9489   2
   0   1  -6 60.9781 95.7554   1
   0   1   7 4929.17 303.406   2
   0  -1  -7 4807.58 290.629   2
   0   1  -7 4612.15 319.989   1
   0   1  -8 2342.74 249.057   1
   0   1   8 2189.32 224.989   2
   0  -1  -8 2729.05 235.463   2
   0   1   9 7676.80 229.295   1
   0   1   9 8295.97 438.025   2
   0   1  -9 7797.76 447.879   1
   0  -1  -9 7953.63 417.027   2
   0  -1   9 7618.01 456.589   1
   0   1  10 62377.5 1258.90   2
   0   1  10 58022.9 697.696   1
   0  -1  10 57871.2 1305.13   1
   0   1  11 4997.27 228.767   1
   0  -1  11 5196.89 411.413   1
   0   1  11 5442.50 400.826   2
   0   1  12 53946.6 1280.35   2
   0   1  12 50107.6 759.288   1
   0  -1  12 49148.5 1290.61   1
   0   1  13 30626.2 1014.38   2
   0   1  13 28499.0 616.685   1
   0   1  14 22653.1 581.351   1
   0   1  14 23875.8 929.020   2
   0   1  15 2541.36 330.478   2
   0   1  15 2382.06 205.681   1
   0   1  16 35813.9 790.438   1
   0   1  16 38089.8 1268.67   2
   0   1  17 1204.57 293.454   2
   0  -1  17 730.010 205.966   1
   0  -1  17 1224.92 268.536   2
   0   1  17 993.359 156.068   1
   0  -1  18 54128.6 1610.55   1
   0   1  18 54433.5 1611.72   2
   0   1  18 51172.2 1017.36   1
   0  -1  18 54289.1 1609.35   2
   0   1  19 31.2022 193.560   2
   0  -1  19 144.308 179.354   2
   0   1  19 72.1918 98.5966   1
   0  -1  19-33.7685 150.104   1
   0   1  20 14369.6 889.403   2
   0  -1  20 14301.5 880.622   2
   0  -1  20 13690.3 847.433   1
   0   1  20 12810.4 531.136   1
   0   1  21 9833.83 475.082   1
   0  -1  21 10456.1 777.564   2
   0   1  21 9993.75 776.300   2
   0   1  22 1739.46 353.675   2
   0  -1  22 2121.45 372.439   2
   0  -1  23 727.272 240.994   2
   0   1  23 619.400 251.563   2
   0  -1  24 1580.70 346.695   2
   0   1  24 2272.87 421.938   2
   0  -1  25 1463.35 331.009   2
   0   1  25 928.258 294.210   2
   0  -1  26 941.659 303.219   2
   0   1  26 789.072 301.855   2
   0  -1  27 8111.16 814.486   2
   0   1  27 6861.01 767.835   2
   0   1  28 131.315 231.058   2
   0  -1  28 730.239 249.420   2
   0   1  29 5137.08 690.400   2
   0  -2   0 3672.52 262.756   1
   0  -2   0 3708.72 249.513   2
   0   2   0 3936.66 274.397   1
   0  -2   0 4071.14 275.976   4
   0   2   0 3934.18 260.658   2
   0   2   1 20232.7 571.721   2
   0  -2   1 18878.2 561.482   4
   0   2   1 19941.6 564.815   1
   0  -2  -1 19887.0 559.005   1
   0  -2   1 20074.9 625.093   1
   0  -2   1 19798.2 574.507   2
   0   2  -1 21202.5 642.483   1
   0   2   1 20656.2 781.294   3
   0  -2  -1 20579.7 576.262   2
   0   2   2 3025.64 327.781   3
   0   2  -2 2825.65 259.675   1
   0  -2  -2 2619.00 209.732   2
   0   2  -2 2681.18 216.854   4
   0   2   2 2720.59 220.363   2
   0  -2   2 2849.92 214.607   4
   0   2   2 2970.70 213.138   1
   0  -2  -2 2686.10 199.727   1
   0   2   3 11088.8 595.060   3
   0   2   3 10717.6 366.119   1
   0   2  -3 11034.4 520.557   1
   0  -2  -3 10770.9 359.401   1
   0  -2   3 11016.3 402.399   4
   0   2  -3 10971.0 423.662   4
   0   2   3 11411.6 447.893   2
   0  -2  -3 10897.7 419.127   2
   0   2   4 834.122 101.869   1
   0   2  -4 550.079 151.866   1
   0   2  -4 764.489 118.582   4
   0  -2  -4 700.049 121.661   2
   0  -2  -4 721.319 91.9852   1
   0   2   4 798.870 138.796   2
   0   2  -5 5621.79 298.623   4
   0  -2  -5 5740.25 323.635   2
   0   2  -5 6022.35 411.347   1
   0  -2  -5 5812.82 211.479   1
   0   2   5 5872.07 351.522   2
   0   2  -6 168.165 70.8158   4
   0   2   6 342.630 115.067   2
   0  -2  -6 272.027 40.8633   1
   0   2  -6 316.373 138.527   1
   0  -2  -6 313.498 90.9767   2
   0   2  -7 36027.2 1046.45   1
   0  -2  -7 36198.9 860.171   2
   0   2   7 36904.4 919.781   2
   0   2  -8 56.1722 115.922   1
   0   2   8 89.2035 90.5546   2
   0  -2  -8 243.880 105.924   2
   0   2   9 35223.2 977.053   2
   0  -2  -9 36944.8 936.187   2
   0   2  -9 36257.5 1121.04   1
   0   2 -10 13979.9 722.591   1
   0  -2 -10 14598.4 619.461   2
   0   2  10 14344.8 649.522   2
   0   2  11 70764.7 1497.05   2
   0  -2 -11 69061.1 1400.75   2
   0  -2  12-174.399 135.135   1
   0   2  12 19.2337 111.957   2
   0  -2 -12-93.2817 100.441   2
   0  -2 -13 15234.7 714.456   2
   0   2  13 15068.9 746.695   2
   0  -2  13 14887.3 838.339   1
   0  -2  14 1543.47 301.384   1
   0   2  14 1304.67 251.511   2
   0  -2  15 19842.9 1012.04   1
   0   2  15 20601.1 929.099   2
   0   2  16 730.466 213.359   2
   0   2  17 56207.4 1632.66   2
   0   2  18-37.1301 151.969   2
   0   2  19 21377.9 1073.77   2
   0   2  20 948.337 272.995   2
   0  -2  21 7285.86 670.697   2
   0   2  21 7324.45 682.722   2
   0  -2  22 774.169 266.356   2
   0   2  22 1212.08 342.512   2
   0  -2  23 5461.81 613.918   2
   0   2  23 4766.14 585.394   2
   0   2  24 1920.59 388.387   2
   0  -2  24 2329.76 420.194   2
   0   2  25 4728.17 624.501   2
   0  -2  25 5125.16 632.063   2
   0  -2  26 1018.67 314.999   2
   0   2  26 868.837 319.841   2
   0  -2  27 5830.81 709.378   2
   0   2  27 6692.16 766.968   2
   0   2  28 1673.95 440.649   2
   0  -2  28 1092.13 396.061   2
   0   2  29 239.390 182.287   2
   0  -3   0 52.2083 102.715   2
   0  -3   0-51.9574 102.972   1
   0  -3   0-18.5283 128.692   4
   0   3   0 60.3590 132.701   1
   0  -3   1 63813.4 1262.62   2
   0   3   1 63613.9 1269.61   1
   0  -3  -1 61109.2 1239.68   1
   0  -3  -1 62758.3 1236.68   2
   0   3   1 62814.9 1219.87   2
   0  -3   1 61578.7 1243.55   4
   0  -3   1 58167.7 1311.61   1
   0   3  -1 63293.5 1354.76   1
   0   3  -2 10419.8 575.118   1
   0  -3  -2 9921.85 494.299   2
   0  -3   2 9998.75 518.772   2
   0   3   2 11014.4 711.395   3
   0  -3  -2 9307.89 465.991   1
   0  -3   2 10778.8 588.633   1
   0   3   2 9512.96 484.242   2
   0  -3   2 9975.11 496.871   4
   0   3   2 9999.63 491.182   1
   0  -3   3 8994.41 497.658   2
   0   3   3 9926.07 501.610   2
   0  -3  -3 9726.63 454.684   1
   0  -3   3 9923.19 483.017   4
   0   3   3 9725.64 674.731   3
   0  -3   3 9076.05 559.796   1
   0  -3  -3 9294.78 478.821   2
   0   3  -3 9630.58 579.883   1
   0   3   3 9656.38 466.303   1
   0  -3  -4 15976.9 552.645   1
   0  -3   4 16076.1 597.775   4
   0  -3  -4 16732.5 642.355   2
   0   3  -4 16298.0 636.947   4
   0   3  -4 15449.9 738.834   1
   0   3   4 16618.3 660.496   2
   0   3   4 15220.7 854.572   3
   0  -3  -5 16662.7 521.206   1
   0   3  -5 16547.2 640.028   4
   0  -3  -5 17502.6 660.779   2
   0   3   5 16822.8 672.163   2
   0   3   5 17469.8 927.986   3
   0   3  -5 17551.6 803.791   1
   0   3  -6 14373.2 598.983   4
   0   3   6 14042.5 851.687   3
   0   3   6 14873.4 652.901   2
   0   3  -6 13916.8 741.542   1
   0  -3  -6 14574.8 612.519   2
   0  -3  -6 13451.6 439.860   1
   0  -3  -7 76615.8 915.011   1
   0  -3  -7 76848.7 1409.97   2
   0   3   7 74805.4 1493.01   2
   0   3  -7 77004.6 1375.15   4
   0   3  -7 76687.0 1757.54   1
   0   3  -8 9340.33 641.926   1
   0  -3  -8 9777.76 273.549   1
   0   3   8 9760.10 566.618   2
   0  -3  -8 9081.30 506.408   2
   0   3  -8 9207.89 483.637   4
   0   3  -9 44364.2 1057.68   4
   0   3   9 46709.7 1257.60   2
   0   3  -9 45664.5 1429.08   1
   0  -3  -9 47078.9 1151.78   2
   0  -3 -10 15593.7 692.182   2
   0   3  10 14762.0 735.320   2
   0   3 -10 15007.7 627.819   4
   0   3 -10 14598.5 834.498   1
   0  -3  11 20022.2 1023.21   1
   0   3 -11 21077.8 758.662   4
   0   3  11 20984.1 890.513   2
   0  -3 -11 21592.5 832.297   2
   0   3 -12 220.850 92.5051   4
   0   3  12 246.671 153.723   2
   0  -3 -12 292.928 144.585   2
   0  -3 -13 3237.29 353.073   2
   0   3  13 3137.67 372.266   2
   0   3  14 864.733 220.860   2
   0   3  15 2275.95 345.605   2
   0   3  16-267.601 163.556   2
   0   3  17 1054.38 272.019   2
   0   3  18 2337.81 377.155   2
   0   3  19 3615.45 482.117   2
   0   3  20-141.585 158.590   2
   0   3  21 12271.1 914.045   2
   0   3  22 482.006 242.515   2
   0   3  23 7569.89 763.312   2
   0   3  24 822.215 278.762   2
   0  -3  24 938.428 282.232   2
   0   3  25 4744.05 659.340   2
   0  -3  25 3946.61 576.708   2
   0   3  26 6078.95 741.978   2
   0  -3  26 6265.87 741.110   2
   0   3  27 1976.16 441.616   2
   0  -3  27 2091.60 447.983   2
   0   3  28 1770.02 445.075   2
   0  -4   0 23309.8 894.087   2
   0   4   0 22424.9 921.392   1
   0  -4   0 22028.4 908.176   1
   0  -4   0 22467.7 903.248   4
   0  -4   0 21987.4 1118.86   3
   0  -4  -1 792.368 246.716   3
   0   4  -1 540.184 200.451   1
   0  -4   1 842.965 185.047   2
   0  -4   1 685.417 194.637   4
   0  -4   1 313.918 172.638   3
   0  -4   1 609.016 178.062   1
   0  -4  -1 924.013 203.394   2
   0  -4  -1 563.987 170.804   1
   0  -4  -1 1044.73 233.454   4
   0  -4   2 268.880 127.500   2
   0  -4   2 621.398 216.032   3
   0  -4   2 440.671 164.797   1
   0   4  -2 363.762 168.467   1
   0  -4  -2 425.099 179.318   4
   0  -4  -2 259.186 112.059   1
   0  -4   2 361.277 148.575   4
   0  -4  -2 216.516 122.427   2
   0   4   2 311.037 133.393   2
   0  -4  -3 839.717 177.096   1
   0   4   3 1070.87 298.350   3
   0  -4   3 516.082 259.416   3
   0   4   3 740.193 190.220   2
   0  -4  -3 860.848 188.377   2
   0   4  -3 847.023 234.049   1
   0  -4   3 901.335 212.741   1
   0  -4   3 1266.37 227.090   2
   0  -4   3 829.762 186.033   4
   0  -4  -4 100.701 89.9888   2
   0   4  -4 98.8767 168.276   1
   0  -4   4 254.008 135.528   4
   0   4   4 178.614 212.826   3
   0  -4  -4 175.898 114.358   1
   0  -4   4-32.8168 183.249   3
   0  -4   4 171.822 143.121   1
   0   4   4 87.8053 135.466   2
   0  -4   4 68.5667 97.1554   2
   0   4   5 10612.4 617.499   2
   0  -4   5 10739.6 729.457   1
   0  -4  -5 10224.6 582.069   2
   0  -4  -5 9930.77 509.857   1
   0   4   5 10147.9 814.430   3
   0  -4   5 9695.26 615.176   2
   0  -4   5 10724.1 567.424   4
   0   4  -5 10510.7 722.310   1
   0  -4   6 28440.6 1208.42   1
   0   4   6 27782.3 997.717   2
   0   4   6 30559.3 1422.89   3
   0   4  -6 29233.7 1201.33   1
   0  -4  -6 27682.4 800.692   1
   0  -4  -6 28305.4 965.727   2
   0  -4  -7 776.646 147.160   1
   0   4   7 562.371 317.197   3
   0   4   7 646.537 196.943   2
   0   4  -7 853.430 184.909   4
   0  -4  -7 956.356 208.993   2
   0  -4  -8 73710.2 1584.26   2
   0   4   8 67453.4 2163.73   3
   0  -4  -8 70961.3 1076.66   1
   0   4   8 72049.4 1665.34   2
   0   4  -8 71410.6 1550.93   4
   0  -4  -9 1220.84 228.286   2
   0   4   9 1140.93 258.877   2
   0  -4  -9 1367.45 141.979   1
   0   4  -9 1278.72 228.229   4
   0   4   9 1246.02 336.591   3
   0  -4 -10 29425.9 487.361   1
   0   4  10 31286.3 1520.88   3
   0  -4 -10 33919.2 1102.13   2
   0   4  10 31720.9 1167.08   2
   0   4 -10 32270.6 1053.73   4
   0   4  11 2420.88 350.486   2
   0   4 -11 1954.61 268.311   4
   0  -4 -11 1422.44 242.482   2
   0   4 -12 5258.89 435.528   4
   0   4  12 6153.16 542.354   2
   0   4 -13 7181.81 514.541   4
   0   4  13 7874.90 629.633   2
   0   4  14 967.756 263.407   2
   0   4 -14 1441.10 255.223   4
   0   4  15 764.958 231.782   2
   0   4 -15 984.330 217.361   4
   0   4 -16 3146.19 367.268   4
   0   4  16 2382.96 403.117   2
   0   4  17 3274.20 478.022   2
   0   4  18 578.896 217.907   2
   0   4  19 1532.06 344.076   2
   0   4  20 14351.6 1020.11   2
   0   4  21 606.129 229.883   2
   0   4  22 18724.2 1227.74   2
   0   4  23 50.2010 175.959   2
   0   4  24 7974.42 858.490   2
   0   4  25 760.770 333.154   2
   0   4  26 4077.80 668.209   2
   0   4  27 257.249 167.529   2
   0  -5   0-54.3486 176.986   4
   0  -5   0-30.1061 139.903   2
   0  -5  -1 807.346 235.053   4
   0  -5  -1 812.137 230.863   1
   0  -5  -1 728.597 204.611   2
   0  -5   1 902.735 244.863   2
   0  -5   1 1052.15 266.229   1
   0  -5   1 753.630 203.846   4
   0  -5   2 7757.90 587.517   4
   0  -5  -2 8784.92 621.318   1
   0  -5  -2 7221.19 565.464   2
   0  -5   2 8262.80 619.141   2
   0  -5  -2 8349.21 656.190   4
   0  -5   3 4434.38 472.108   2
   0  -5  -3 3933.37 425.197   2
   0  -5  -3 3545.39 463.774   4
   0  -5  -3 3900.92 418.176   1
   0  -5   3 4434.09 439.756   4
   0  -5  -4 14296.4 776.093   2
   0  -5   4 14396.8 822.220   2
   0   5   4 12799.5 747.924   2
   0   5   4 14972.9 1090.53   3
   0  -5   4 13243.0 728.842   4
   0  -5  -4 13511.3 860.602   4
   0  -5  -4 14598.5 746.239   1
   0   5   5 978.802 234.179   2
   0   5   5 1040.81 315.398   3
   0  -5   5 976.954 232.513   4
   0  -5  -5 1009.04 229.423   2
   0  -5  -5 699.821 188.948   1
   0   5   6 11061.6 696.842   2
   0  -5  -6 12361.3 634.765   1
   0   5   6 12538.3 1016.23   3
   0  -5  -6 13855.6 754.059   2
   0   5   7 128.664 226.850   3
   0  -5  -7 80.6171 131.281   2
   0   5   7-78.0329 149.679   2
   0  -5  -7 189.247 122.192   1
   0   5   8 16241.4 872.622   2
   0  -5  -8 17328.9 670.439   1
   0   5   8 17202.4 1237.22   3
   0  -5  -8 17809.8 857.531   2
   0   5   9 4497.98 484.447   2
   0  -5  -9 4350.93 310.424   1
   0   5   9 4738.73 683.019   3
   0   5  10 15665.0 893.937   2
   0   5  10 16908.4 1256.28   3
   0  -5 -10 16229.5 521.182   1
   0   5  11 1694.43 328.127   2
   0  -5 -11 1695.99 142.435   1
   0   5  11 1809.96 458.202   3
   0   5 -11 1636.36 280.821   4
   0   5 -12 10921.4 696.945   4
   0   5  12 11498.5 1082.54   3
   0   5  12 12733.4 846.687   2
   0   5  13 1189.77 412.232   3
   0   5 -13 837.546 213.035   4
   0   5  13 1036.60 286.923   2
   0   5  14 4844.63 730.193   3
   0   5  14 4357.24 532.520   2
   0   5  15 1393.30 319.142   2
   0   5  15 1768.59 486.546   3
   0   5  16 3392.33 639.955   3
   0   5  16 3144.28 499.420   2
   0   5  17 483.613 306.591   3
   0   5  17 342.230 210.169   2
   0   5  18 8848.71 1072.98   3
   0   5  18 6950.43 733.165   2
   0   5  19 1395.35 326.046   2
   0   5  20 2784.05 508.672   2
   0   5  21 4622.58 650.058   2
   0   5  22 1663.73 433.284   2
   0   5  23 512.354 257.694   2
   0   5  24 4738.00 696.707   2
   0   5  25-36.9013 124.063   2
   0   5  26 4211.96 697.016   2
   0  -6   0 1167.69 312.093   4
   0  -6   1 266.688 190.326   4
   0  -6  -1 448.277 235.696   4
   0  -6  -2 3015.17 454.083   4
   0  -6   2 3350.08 448.357   4
   0  -6  -3 2329.62 441.525   4
   0  -6   3 1815.40 325.381   4
   0  -6   4 976.377 276.238   4
   0  -6  -4 1174.05 314.284   4
   0  -6   5 274.875 197.727   4
   0  -6  -5 70.3775 218.580   4
   0  -6  -5 662.583 223.552   1
   0  -6  -6 1077.88 227.405   1
   0   6   6 1588.97 311.374   2
   0  -6  -6 1250.08 358.108   4
   0  -6  -7 560.369 173.312   1
   0  -6  -7 604.133 269.461   4
   0   6   7 905.212 280.626   2
   0   6   8 781.859 256.990   2
   0   6   8 525.403 318.398   3
   0   6   9 5967.47 798.392   3
   0   6   9 5097.86 547.650   2
   0   6  10 439.239 347.092   3
   0   6  10 482.843 264.159   2
   0   6  11 5587.67 810.054   3
   0   6  11 5273.43 578.335   2
   0   6  12 578.015 216.896   2
   0   6  12 423.796 274.643   3
   0   6  13 2196.20 554.363   3
   0   6  13 1718.54 359.526   2
   0   6  14 257.297 198.997   2
   0   6  14 457.994 280.904   3
   0   6  15 3814.87 531.171   2
   0   6  15 4154.61 730.061   3
   0   6  16 120.735 172.687   3
   0   6  16 259.003 242.219   2
   0   6  17 3686.58 720.200   3
   0   6  17 2442.71 475.405   2
   0   6  18 1433.15 393.384   2
   0   6  18 1501.39 538.111   3
   0   6  19 2959.98 505.697   2
   0   6  19 3945.10 765.605   3
   0   6  20 1855.79 451.595   2
   0   6  20 2489.19 659.332   3
   0   6  21 404.374 260.036   2
   0   6  22 761.974 337.338   2
   0   6  23 166.691 150.032   2
   0  -7   0-62.9154 272.816   4
   0  -7  -1 23126.0 1273.74   4
   0  -7   1 23322.7 1228.90   4
   0  -7  -2 279.770 256.024   4
   0  -7   2 240.777 219.141   4
   0  -7  -3 17643.2 1159.25   4
   0  -7   3 18289.9 1060.57   4
   0  -7  -4 1978.01 438.974   4
   0  -7   4 1480.82 338.498   4
   0  -7  -5 3033.76 573.374   4
   0  -7  -6 2532.03 508.477   4
   0  -7  -7 8336.40 856.142   4
   0  -7  -8 1223.14 382.480   4
   0  -7  -9 3192.26 554.730   4
   0   7   9 2609.38 431.660   2
   0  -7 -10 38.0901 189.276   4
   0   7  10-68.7215 182.350   2
   0   7  10 106.945 132.262   3
   0  -7 -11 253.072 220.264   4
   0   7  11 232.019 193.372   2
   0   7  12 35.4021 151.077   2
   0   7  12-110.246 281.159   3
   0   7  13-278.014 258.512   3
   0   7  13-348.689 233.347   2
   0   7  14-71.8002 90.0797   2
   0   7  14-8.78938 169.918   3
   0   7  15 27.2506 203.221   3
   0   7  15 552.815 205.678   2
   0   7  16 2658.28 632.790   3
   0   7  16 704.829 242.661   2
   0   7  17 2525.08 488.070   2
   0  -8   0 5024.73 655.019   4
   0  -8  -1-74.4054 209.416   4
   0  -8   1 239.984 230.757   4
   0  -8  -2 4804.38 646.563   4
   0  -8   2 4095.50 591.729   4
   0  -8  -3-579.846 289.226   4
   0  -8   3-454.868 257.909   4
   0  -8  -4-306.428 269.164   4
   0  -8  -5-10.9723 257.755   4
   0  -8  -6-393.315 225.419   4
   0  -8  -7 1452.50 420.232   4
   0  -8  -8 252.823 265.465   4
   0  -8  -9 324.974 229.232   4
   0  -8 -10 1458.36 433.356   4
   0  -9   0-44.7186 175.833   4
   0  -9  -1 275.264 203.157   4
   0  -9   1 114.584 217.520   4
   0  -9  -2-108.178 100.075   4
  -1   0  29 15.7811 175.610   2
  -1   0  28 8704.96 865.527   2
  -1   0  27 302.549 197.707   2
  -1   0  26 2675.35 471.940   2
  -1   0  25 258.693 179.357   2
  -1   0  24 9917.08 812.141   2
  -1   0  23 70.4620 151.996   2
  -1   0  22 24372.6 1186.31   2
  -1   0  21 93.2654 146.400   2
  -1   0  20 8694.74 675.619   2
  -1   0  19 50.8845 156.879   2
  -1   0  19-116.411 101.536   1
  -1   0  18 40683.6 1350.28   2
  -1   0  18 34950.3 1066.96   1
  -1   0  17-172.134 170.123   2
  -1   0  17 49.9426 122.084   1
  -1   0  16 12412.5 611.360   1
  -1   0  16 13430.3 730.773   2
  -1   0  15 45.7014 116.710   1
  -1   0  15-36.0929 120.197   2
  -1   0  14 27461.9 965.980   2
  -1   0  14 29496.2 868.598   1
  -1   0  13 98.7093 98.4732   1
   1   0 -13-48.0051 97.5421   1
  -1   0  13 95.8879 116.211   2
   1   0 -12 83648.2 1346.16   1
  -1   0  12 82798.1 1347.11   1
  -1   0  11 150.578 88.1773   1
   1   0 -11 14.7339 77.0848   1
   1   0 -10 18493.0 579.920   1
  -1   0  10 18736.8 587.382   1
   1   0  -9 10.4361 67.2742   1
  -1   0   9 51.4420 65.1764   1
   1   0  -8 56836.4 907.787   1
  -1   0   8 55452.4 904.698   1
   1   0  -7 14.4412 57.9526   1
  -1   0   7 25.5927 57.9643   1
   1   0  -6 56423.6 796.817   1
  -1   0   6 56246.3 795.181   1
   1   0  -5-4.73738 50.2415   1
   1   0  -4 63242.6 713.865   1
   1   0  -3-3.42662 36.2587   1
   1   0   3-6.14222 50.9001   2
   1   0   4 32807.4 591.839   2
   1   0   5 46.7067 70.8862   2
   1   0   6 60209.9 961.268   2
   1   0   7 111.228 112.925   2
   1   0   8 78680.1 1267.98   2
   1   0   8 82707.1 1187.63   1
   1   0   9-1.12502 64.0817   1
   1   0   9 140.386 105.169   2
   1   0  10 22861.6 764.666   2
   1   0  10 20895.0 667.620   1
   1   0  11 29.1008 92.2873   2
   1   0  11 9.98516 51.0395   1
   1   0  12 18389.5 748.076   2
   1   0  12 17310.4 663.529   1
   1   0  13 109.570 74.3750   1
   1   0  13 61.2520 119.709   2
   1   0  14 15062.2 741.764   2
   1   0  14 14601.2 658.150   1
   1   0  15 72.2238 90.9020   1
   1   0  15 192.951 130.520   2
   1   0  16 32665.2 1060.65   1
   1   0  16 34071.9 1196.33   2
   1   0  17 252.306 175.392   2
   1   0  17 282.883 137.671   1
   1   0  18 184.622 112.356   1
   1   0  18 44205.7 1456.08   2
   1   0  19 143.188 133.123   2
   1   0  20 3360.43 441.958   2
   1   0  21-34.8983 137.446   1
   1   0  21-86.6684 156.059   2
   1   0  22 47.8689 151.447   2
   1   0  23 18.3716 150.648   2
   1   0  24 113.673 138.769   2
   1   0  25-198.015 196.152   2
   1   0  26 295.537 172.509   2
   1   0  27 159.011 190.957   2
   1   0  28 13116.7 1066.49   2
  -1  -1  29 2572.78 491.937   2
  -1   1  29 2580.72 492.616   2
  -1   1  28 1745.68 441.191   2
  -1  -1  28 1301.72 381.039   2
  -1   1  27 1173.68 310.900   2
  -1  -1  27 924.663 319.313   2
  -1  -1  26-61.8168 140.291   2
  -1   1  26-38.4845 127.765   2
  -1  -1  25 1567.78 388.511   2
  -1   1  25 1444.31 331.687   2
  -1   1  24 688.697 255.820   2
  -1  -1  24 968.970 279.619   2
  -1  -1  23 7905.41 705.150   2
  -1   1  23 8431.02 744.055   2
  -1  -1  22 1272.25 291.377   2
  -1   1  22 734.806 261.834   2
  -1  -1  21 19915.3 1057.43   2
  -1   1  21 18330.0 617.278   1
  -1   1  21 18761.8 1035.67   2
  -1  -1  20 3676.42 460.381   1
  -1   1  20 3911.91 284.799   1
  -1  -1  20 3840.03 474.866   2
  -1   1  20 3697.89 464.184   2
  -1   1  19 25144.0 691.422   1
  -1  -1  19 26594.0 1124.19   1
  -1   1  19 26204.3 1130.43   2
  -1  -1  19 25737.1 1143.15   2
  -1  -1  18 33606.9 1238.32   1
  -1   1  18 36130.2 1287.91   2
  -1   1  18 32893.2 767.109   1
  -1   1  17 12742.5 465.571   1
  -1   1  17 12259.2 730.937   2
  -1  -1  17 13353.2 765.441   1
  -1   1  16 16027.5 792.874   2
  -1   1  16 15345.1 490.560   1
  -1   1  15 10363.4 621.325   2
  -1   1  15 9768.99 374.788   1
   1   1 -15 10819.3 640.554   1
  -1   1  14 40187.6 717.710   1
  -1   1  14 40542.5 1166.56   2
   1   1 -14 41370.6 1201.55   1
  -1  -1  13 9200.76 567.769   1
   1   1 -13 9944.42 577.404   1
  -1   1  13 11361.3 595.771   2
  -1   1  13 10133.3 342.286   1
  -1  -1  12 46457.2 1222.73   1
  -1   1  12 47409.8 1157.60   2
  -1   1  12 45974.4 677.832   1
   1   1 -12 46951.5 1200.96   1
  -1  -1  11 1374.06 219.149   1
  -1   1  11 2053.84 236.153   2
   1   1 -11 1800.26 245.409   1
  -1   1  11 2047.96 136.058   1
   1   1 -10 46282.0 1114.33   1
  -1   1  10 47144.5 1041.62   2
   1  -1 -10 46448.5 630.986   1
  -1  -1  10 45551.4 1130.57   1
  -1   1  10 44104.7 561.681   1
   1   1  -9 1576.24 209.520   1
  -1  -1   9 2132.76 246.433   1
  -1   1   9 1942.06 108.992   1
   1  -1  -9 1828.70 118.734   1
  -1   1   9 2439.66 234.958   2
  -1   1   8 24566.3 332.588   1
  -1   1   8 26643.3 694.825   2
   1  -1  -8 25249.7 376.770   1
   1   1  -8 25168.9 770.035   1
  -1   1   7 30587.9 689.357   2
   1   1  -7 28941.6 795.330   1
   1  -1  -6 32440.1 637.162   2
  -1   1   6 34212.1 677.127   2
   1   1  -6 31842.4 803.483   1
  -1   1   5 5422.99 247.727   2
   1   1  -5 4825.15 308.654   1
   1  -1  -5 5009.22 228.677   2
   1   1  -4 46385.6 881.688   1
   1  -1  -4 46174.7 611.046   2
  -1   1   4 46077.5 639.387   2
   1  -1  -3 8176.13 229.104   2
  -1   1   3 8090.10 236.242   2
   1   1  -3 8259.66 194.424   4
   1   1  -3 7839.90 346.931   1
  -1  -1   2 95746.3 681.567   4
  -1   1   2 95798.5 1289.44   3
   1  -1  -2 95009.4 676.088   2
   1   1  -2 93939.4 1111.37   1
   1   1  -1 62155.2 841.046   1
   1   1   0 103677. 1099.80   3
   1   1   1 3513.68 211.139   2
  -1   1  -1 3726.45 203.536   4
   1   1   2 62176.6 879.685   2
   1   1   2 63520.4 656.235   1
  -1  -1  -2 64229.7 620.625   1
   1   1   3 112263. 1221.68   2
   1   1   3 111255. 784.218   1
   1   1   4-22.8680 63.8866   2
   1   1   4 31.5376 27.7466   1
   1   1   5 4801.35 294.161   2
   1   1   6 60254.4 1072.78   2
   1   1   7 8720.23 432.051   2
   1   1   8 18926.3 659.901   2
   1   1   9 63417.8 1257.42   2
   1  -1   9 63146.6 1338.78   1
   1   1  10 3993.47 340.730   2
   1   1  10 4856.75 241.337   1
   1  -1  10 3930.83 355.689   1
   1   1  11 13898.9 648.956   2
   1  -1  11 14191.7 684.208   1
   1   1  11 13267.7 427.834   1
   1   1  12 11018.8 601.519   2
   1   1  12 9768.63 384.760   1
   1  -1  12 9629.83 591.980   1
   1   1  13 26034.9 957.818   2
   1  -1  13 25767.3 949.461   2
   1   1  13 25758.1 651.055   1
   1  -1  14 9169.31 595.739   2
   1   1  14 9273.13 596.439   2
   1   1  14 8170.49 391.548   1
   1   1  15 39021.0 1258.35   2
   1   1  15 38161.4 862.644   1
   1  -1  15 38417.9 1234.49   2
   1  -1  16 15498.7 847.264   1
   1   1  16 17433.7 877.461   2
   1  -1  16 17124.6 858.541   2
   1   1  16 17240.7 602.938   1
   1  -1  17 18590.2 928.156   2
   1  -1  17 17504.3 922.726   1
   1   1  17 16193.0 601.897   1
   1   1  17 16561.9 884.600   2
   1   1  18 31048.8 850.505   1
   1  -1  18 32267.4 1281.00   1
   1  -1  18 32546.8 1254.50   2
   1   1  18 31924.2 1260.14   2
   1  -1  19 9502.20 710.849   2
   1   1  19 10171.3 499.085   1
   1   1  19 9669.45 730.481   2
   1  -1  19 11385.0 783.958   1
   1   1  20 20871.7 1084.45   2
   1  -1  20 20242.6 1055.86   2
   1   1  20 18084.6 676.565   1
   1   1  21 1409.99 320.364   2
   1  -1  21 1994.63 366.161   2
   1  -1  22 1777.46 359.413   2
   1   1  22 2003.47 369.666   2
   1   1  23 90.5138 166.036   2
   1  -1  23 318.142 189.082   2
   1  -1  24 2043.75 425.758   2
   1   1  24 2179.44 419.164   2
   1  -1  25-401.035 226.349   2
   1   1  25 324.530 216.480   2
   1  -1  26 2731.19 497.770   2
   1   1  26 1946.52 435.142   2
   1   1  27 962.781 309.864   2
   1  -1  27 884.069 320.322   2
   1  -1  28 1059.27 364.652   2
   1   1  28 986.402 333.082   2
  -1   2  29 5335.98 713.821   2
  -1  -2  28 2720.18 511.124   2
  -1   2  28 2219.90 490.384   2
  -1  -2  27 324.898 233.430   2
  -1   2  27 308.557 170.727   2
  -1  -2  26 3214.27 522.892   2
  -1   2  26 2420.28 452.502   2
  -1   2  25 153.120 177.887   2
  -1  -2  25-24.7733 125.843   2
  -1  -2  24 65.3766 158.949   2
  -1   2  24 103.974 169.999   2
  -1  -2  23 701.770 270.366   2
  -1   2  23 1116.34 308.907   2
  -1   2  22-137.508 159.004   2
  -1   2  21 145.454 133.398   2
  -1   2  20 421.565 192.904   2
  -1   2  19 5255.30 536.165   2
  -1   2  18 1106.73 262.781   2
  -1   2  17 5415.79 501.654   2
  -1   2  16 902.725 226.511   2
   1   2 -16 786.166 226.968   1
  -1   2  15 4694.79 436.893   2
  -1  -2  15 4850.60 510.351   1
   1   2 -15 4471.83 469.194   1
  -1  -2  14 181.636 153.246   1
   1   2 -14 141.143 134.552   1
  -1   2  14 169.159 123.735   2
  -1   2  13 5438.83 433.268   2
   1   2 -13 5048.06 471.036   1
  -1  -2  13 5369.69 494.795   1
  -1   2  12 3982.13 359.315   2
   1   2 -12 3800.20 403.575   1
  -1  -2  12 3997.31 423.227   1
   1   2 -11 46795.5 1337.27   1
   1  -2 -11 48167.3 1112.83   2
  -1   2  11 48607.3 1174.20   2
   1  -2 -10 16089.6 613.680   2
   1   2 -10 14693.7 741.497   1
  -1   2  10 16932.2 669.029   2
  -1   2   9 56282.7 1156.35   2
   1  -2  -9 53493.0 1058.20   2
   1   2  -9 52555.5 1348.85   1
   1  -2  -8 7373.34 377.636   2
  -1   2   8 6873.77 390.960   2
   1   2  -8 6941.36 486.745   1
   1   2  -7 32385.9 997.335   1
   1   2  -7 31936.3 639.005   4
  -1   2   7 33533.7 812.935   2
   1  -2  -7 32355.1 751.022   2
   1   2  -6 11976.9 388.200   4
   1  -2  -6 12469.3 439.213   2
   1   2  -6 12637.5 611.420   1
  -1   2   6 12804.2 480.058   2
   1  -2  -6 11511.7 291.016   1
  -1   2   5 19957.7 566.738   2
   1   2  -5 19732.5 738.534   1
  -1   2   5 20243.9 852.426   3
   1   2  -5 19772.9 502.430   4
   1  -2  -5 20138.3 530.127   2
   1  -2  -5 19733.4 428.017   1
  -1   2   4-13.2543 65.5016   2
   1  -2  -4 31.3658 46.3367   1
   1  -2  -4 69.3372 52.9927   2
  -1  -2   4-8.84152 56.0977   4
   1   2  -4-19.6444 123.780   1
   1   2  -4 11.6121 43.0235   4
   1  -2  -3 56467.5 827.131   2
  -1  -2   3 54133.0 830.373   4
  -1   2   3 57077.0 868.104   2
   1  -2  -3 56095.9 870.076   1
   1   2  -3 55526.2 1156.62   1
  -1   2   3 59803.4 1404.85   3
   1   2  -2 14046.0 566.447   1
   1  -2  -2 13924.2 415.839   2
  -1   2   2 14382.8 690.427   3
  -1   2   2 15202.5 439.363   2
  -1  -2   2 14332.9 443.786   4
   1  -2  -2 13734.5 461.415   1
   1   2  -1 38060.8 882.841   1
  -1   2   1 38117.0 692.967   2
   1  -2  -1 37803.4 814.531   1
   1  -2  -1 36914.3 684.547   2
  -1  -2   1 37858.3 856.581   1
   1  -2   0 34467.3 669.760   2
  -1  -2   0 34452.1 774.900   1
   1  -2   0 33341.1 801.793   1
   1   2   0 34856.1 823.625   2
   1   2   0 35681.0 961.365   3
   1   2   0 35027.9 806.529   1
   1   2   1 18253.2 557.992   1
  -1  -2  -1 18066.1 538.666   1
   1   2   1 18421.0 710.698   3
   1  -2   1 18435.9 584.283   4
  -1  -2  -1 17420.2 586.871   2
  -1   2  -1 17437.9 585.575   4
   1   2   1 17856.8 600.545   2
   1   2   2 43390.0 1103.64   3
   1   2   2 44756.0 940.057   2
  -1  -2  -2 44717.6 931.361   2
  -1  -2  -2 42866.6 774.130   1
   1   2   2 46879.4 841.086   1
   1  -2   2 42715.7 878.510   4
  -1   2  -2 41823.8 892.763   4
   1   2   3 13367.6 532.692   2
   1   2   3 12977.7 420.226   1
  -1  -2  -3 12445.0 504.022   2
  -1   2  -3 13525.2 505.292   4
  -1  -2  -3 12731.8 392.678   1
   1   2   4 8443.67 321.632   1
   1   2   4 8170.99 433.486   2
  -1   2  -4 8471.30 399.280   4
  -1  -2  -4 8025.99 284.834   1
  -1  -2  -4 8565.37 420.114   2
  -1  -2  -5 11824.1 308.568   1
  -1   2  -5 12309.8 481.513   4
  -1  -2  -5 11457.0 493.188   2
   1   2   5 12079.8 536.501   2
   1   2   5 12400.9 354.476   1
  -1  -2  -6 23226.4 722.391   2
   1   2   6 25011.9 458.834   1
   1   2   6 24261.9 777.046   2
   1   2   7 123.943 41.6041   1
  -1  -2  -7 4.65286 69.5202   2
   1   2   7 25.6410 72.6846   2
   1   2   8 3063.65 129.672   1
   1   2   8 3296.53 320.583   2
  -1  -2  -8 3584.70 311.306   2
   1   2   9 8409.63 511.024   2
  -1  -2  -9 7915.15 474.646   2
   1   2  10 282.927 141.466   2
  -1  -2 -10 54.5717 84.1091   2
  -1  -2 -11 25142.1 883.314   2
   1   2  11 23589.4 904.160   2
   1  -2  12 101.655 131.814   1
   1   2  12 123.107 130.084   2
  -1  -2 -12 137.106 110.023   2
   1   2  13 27503.7 1042.48   2
  -1  -2 -13 28399.0 1000.02   2
   1  -2  13 28560.5 1167.30   1
   1   2  14 1222.41 259.170   2
   1  -2  14 864.604 237.845   1
   1  -2  15 7861.37 654.827   1
   1   2  15 7212.41 579.416   2
   1   2  16 997.741 250.719   2
   1   2  17 16454.6 920.810   2
   1   2  18 471.652 240.977   2
   1   2  19 43549.1 1578.05   2
   1  -2  19 45045.3 1567.65   2
   1  -2  20 2904.27 431.591   2
   1   2  20 2427.53 429.194   2
   1   2  21 18509.6 1096.63   2
   1  -2  21 17572.4 1037.85   2
   1   2  22 2732.71 475.156   2
   1  -2  22 2709.05 430.271   2
   1   2  23 10163.5 866.438   2
   1  -2  23 12485.0 932.727   2
   1   2  24 2764.54 486.708   2
   1  -2  24 2216.06 414.294   2
   1   2  25 14538.8 1088.13   2
   1  -2  25 15052.8 1077.00   2
   1  -2  26 671.423 282.854   2
   1   2  26 936.257 349.545   2
   1  -2  27 16102.8 1172.04   2
   1   2  27 16872.9 1239.76   2
   1  -2  28 140.370 164.894   2
   1   2  28 571.230 251.827   2
  -1   3  29 8830.32 943.148   2
  -1   3  28 1111.99 345.525   2
  -1   3  27 7488.95 822.741   2
  -1  -3  27 6357.73 753.869   2
  -1  -3  26 2579.20 493.705   2
  -1   3  26 2263.28 435.950   2
  -1   3  25 3616.88 568.792   2
  -1   3  24 1284.76 359.329   2
  -1   3  23 9209.39 828.361   2
  -1   3  22 47.1171 136.425   2
  -1   3  21 8351.73 739.670   2
  -1   3  20 860.106 267.740   2
  -1   3  19 7620.17 664.950   2
  -1   3  18 4035.39 480.278   2
  -1   3  17 3141.98 418.843   2
  -1   3  16 118.436 125.588   2
  -1   3  15 2514.02 353.577   2
   1   3 -15 1719.23 349.938   1
  -1   3  14 3080.22 373.092   2
   1   3 -14 2940.60 430.423   1
   1  -3 -14 3222.50 354.058   2
   1  -3 -13 4314.63 383.118   2
  -1   3  13 4150.98 416.054   2
   1   3 -13 4263.61 330.134   4
   1   3 -13 3990.73 494.920   1
   1   3 -12 8965.29 467.167   4
   1  -3 -12 9166.45 533.990   2
  -1   3  12 8558.05 572.268   2
   1   3 -12 9177.45 699.766   1
   1   3 -11 9621.11 468.881   4
  -1   3  11 9224.17 572.001   2
   1  -3 -11 10242.2 543.814   2
   1   3 -11 10213.9 718.341   1
   1  -3 -10 18109.2 698.253   2
   1   3 -10 17310.1 618.194   4
   1   3 -10 17678.4 912.868   1
  -1   3  10 19483.6 793.854   2
  -1   3   9 232.463 124.703   2
   1  -3  -9 263.373 109.835   2
   1   3  -9-16.3482 65.4331   4
   1   3  -9 171.564 190.532   1
   1  -3  -9 211.603 41.9926   1
  -1   3   8 62779.7 1870.24   3
   1  -3  -8 62674.9 792.538   1
   1   3  -8 61774.7 1146.21   4
  -1   3   8 62925.9 1316.62   2
   1   3  -8 63820.7 1655.07   1
   1  -3  -8 64124.7 1218.93   2
   1   3  -7 695.573 136.727   4
   1  -3  -7 830.874 146.650   2
  -1   3   7 700.486 265.443   3
  -1   3   7 927.056 180.808   2
   1  -3  -7 852.463 118.890   1
   1   3  -7 716.528 234.701   1
   1   3  -6 21581.7 677.384   4
   1   3  -6 21564.4 919.427   1
   1  -3  -6 21344.9 674.968   2
   1  -3  -6 22581.2 596.537   1
  -1   3   6 21353.5 721.343   2
  -1   3   6 22206.4 1075.31   3
  -1   3   5 267.469 113.212   2
  -1  -3   5 214.242 89.7428   4
  -1   3   5 216.131 179.814   3
   1  -3  -5 233.740 88.2686   1
   1   3  -5 346.127 176.039   1
   1  -3  -5 345.784 107.666   2
   1   3  -4 36972.0 1143.67   1
  -1  -3   4 38357.3 1084.02   2
   1  -3  -4 37433.3 873.789   2
  -1  -3   4 38635.5 875.389   4
  -1   3   4 40286.2 1403.47   3
   1  -3  -4 38377.2 885.436   1
  -1   3   4 38284.1 913.011   2
  -1   3   3 82.1624 79.5036   2
   1   3  -3 18.4758 117.345   1
  -1  -3   3 31.2210 80.4515   4
   1  -3  -3-149.402 90.5046   2
   1  -3  -3 19.6326 87.3149   1
  -1  -3   3-87.4192 93.8936   2
  -1  -3   3-26.8080 128.754   1
  -1   3   3-195.310 185.918   3
  -1  -3   3 46.6868 109.983   3
   1  -3  -2 24115.1 869.715   4
   1  -3  -2 24796.4 709.268   2
  -1  -3   2 24961.8 871.993   1
  -1  -3   2 22485.3 716.500   4
   1  -3  -2 24761.6 786.962   1
   1   3  -2 24730.7 886.423   1
  -1  -3   2 24595.3 980.384   3
  -1  -3   2 24485.2 852.163   2
  -1   3   2 24591.8 716.387   2
  -1   3   2 25394.2 1102.91   3
  -1  -3   1 34107.7 1153.08   3
   1  -3  -1 32982.6 940.346   1
   1   3  -1 32451.5 982.536   1
  -1  -3   1 31261.4 951.096   2
  -1  -3   1 32810.1 970.303   1
  -1  -3   1 33337.6 893.666   4
   1  -3  -1 31627.6 969.454   4
   1  -3  -1 32593.7 826.072   2
  -1  -3   0 28139.1 865.441   1
   1   3   0 28322.9 891.599   1
   1   3   0 30010.2 913.380   2
  -1  -3   0 29308.2 1065.36   3
   1  -3   0 30038.9 921.193   4
  -1  -3   0 28813.2 903.708   2
   1  -3   0 28963.1 796.442   2
   1  -3   0 29128.5 911.208   1
   1  -3   1 53228.1 1277.88   1
  -1  -3  -1 52298.7 1126.42   1
   1  -3   1 53117.6 1204.20   4
   1   3   1 53276.9 1214.57   2
   1   3   1 52643.5 1164.53   1
   1  -3   1 52718.3 1084.13   2
   1   3   1 53543.7 1494.22   3
  -1  -3  -1 55190.6 1236.17   2
   1   3   2 766.079 166.416   1
   1   3   2 611.708 178.656   2
   1   3   2 387.754 197.991   3
  -1  -3  -2 809.055 152.980   1
  -1  -3  -2 551.618 157.615   2
   1  -3   2 570.644 138.442   2
   1  -3   2 841.375 176.732   4
   1  -3   2 836.130 190.938   1
   1   3   3 52899.0 1240.98   2
   1  -3   3 55348.4 1174.96   4
  -1   3  -3 52398.3 1216.66   4
   1   3   3 55926.5 1559.86   3
   1   3   3 53943.3 1093.01   1
   1  -3   3 53786.9 1363.57   1
  -1  -3  -3 55073.1 1058.37   1
  -1  -3  -3 54941.6 1239.28   2
  -1  -3  -4 209.024 102.124   2
  -1  -3  -4 357.856 101.005   1
  -1   3  -4 381.618 120.323   4
   1   3   4 308.134 144.018   2
   1   3   4 539.213 139.480   1
   1   3   4 283.370 175.987   3
  -1   3  -5 40063.5 1058.38   4
  -1  -3  -5 40201.3 807.454   1
   1   3   5 41836.5 872.173   1
  -1  -3  -5 40232.0 1067.01   2
   1   3   5 42150.0 1411.48   3
   1   3   5 41717.6 1132.12   2
   1   3   6 6700.58 477.614   2
   1   3   6 7804.24 363.113   1
  -1  -3  -6 7160.19 466.679   2
  -1   3  -6 7028.55 445.276   4
  -1  -3  -6 7302.46 314.156   1
  -1  -3  -7 83955.2 960.218   1
   1   3   7 84921.2 1688.41   2
  -1   3  -7 86843.8 1555.38   4
   1   3   7 88290.2 1103.65   1
  -1  -3  -7 89243.0 1639.32   2
   1   3   8 3346.41 201.536   1
  -1  -3  -8 2902.77 312.383   2
   1   3   8 3205.96 355.520   2
  -1   3  -8 2961.53 301.396   4
  -1  -3  -9 48817.8 1243.65   2
   1   3   9 48606.3 1348.72   2
  -1   3  -9 45177.5 1160.19   4
   1   3  10 341.646 160.029   2
  -1   3 -10 532.827 139.527   4
  -1  -3 -10 848.386 183.825   2
  -1   3 -11 24726.1 887.940   4
   1   3  11 23360.1 990.665   2
  -1  -3 -11 26004.0 970.421   2
  -1  -3 -12 1678.52 273.510   2
   1   3  12 1355.76 266.279   2
   1   3  13 4005.52 449.705   2
   1   3  14 685.841 212.461   2
   1   3  15 4331.97 494.732   2
   1   3  16 5875.08 574.269   2
   1   3  17 1936.65 348.593   2
   1   3  18 225.972 153.970   2
   1   3  19 383.113 196.562   2
   1   3  20 207.576 180.388   2
   1   3  21 665.559 273.542   2
   1   3  22 569.626 238.099   2
   1  -3  22 232.995 164.783   2
   1   3  23-135.664 147.268   2
   1  -3  23 626.943 209.306   2
   1   3  24 762.706 273.664   2
   1  -3  24 831.194 254.759   2
   1   3  25 482.653 236.519   2
   1  -3  25 157.538 211.709   2
   1  -3  26 6478.51 737.364   2
   1   3  26 5293.71 720.263   2
   1   3  27 636.438 256.549   2
   1  -3  27-124.370 153.012   2
  -1   4  28 5673.26 768.209   2
  -1   4  27-50.6943 195.071   2
  -1   4  26 4695.07 685.532   2
  -1   4  25 756.295 361.010   2
  -1   4  24 5382.60 686.890   2
  -1   4  23 31.8910 161.633   2
  -1   4  22 10559.5 904.744   2
  -1   4  21 4768.94 607.707   2
  -1   4  20 11421.6 882.336   2
  -1   4  19 2853.09 460.255   2
  -1   4  18 7738.52 700.714   2
  -1   4  17 2613.49 404.781   2
   1   4 -17 3567.47 364.984   4
   1   4 -16 529.089 161.486   4
  -1   4  16 598.624 203.123   2
  -1   4  15 1992.06 343.952   2
   1   4 -15 1982.42 275.894   4
   1   4 -14 347.891 130.467   4
   1   4 -14 334.726 214.473   1
  -1   4  14 404.683 186.419   2
   1  -4 -13 6144.81 485.309   2
   1   4 -13 5436.89 423.729   4
   1   4 -13 5198.74 600.977   1
  -1   4  13 5789.11 531.276   2
   1  -4 -12 2499.76 306.963   2
  -1   4  12 2490.26 500.246   3
  -1   4  12 2259.31 334.999   2
   1   4 -12 2180.70 265.274   4
   1   4 -12 2366.61 429.912   1
  -1   4  11 25269.4 1411.61   3
   1   4 -11 24198.1 1211.54   1
   1   4 -11 23895.2 855.423   4
  -1   4  11 24954.5 1018.71   2
   1  -4 -11 27174.4 954.439   2
   1   4 -10 654.217 258.093   1
  -1   4  10 659.943 227.100   2
   1  -4 -10 516.725 148.944   2
   1   4 -10 399.278 125.906   4
  -1   4  10 458.944 278.645   3
   1  -4 -10 438.871 77.5964   1
   1  -4  -9 14907.8 483.149   1
  -1   4   9 16557.0 1097.78   3
  -1   4   9 15439.4 753.860   2
   1  -4  -9 15556.0 688.690   2
   1   4  -9 14176.9 653.895   4
   1   4  -9 16202.1 955.587   1
   1  -4  -8 1552.92 237.461   2
   1   4  -8 1137.96 300.601   1
  -1   4   8 1774.56 399.454   3
  -1   4   8 1699.02 264.075   2
   1  -4  -8 1213.64 176.129   1
   1  -4  -7 13741.1 628.532   2
  -1   4   7 14506.0 1011.00   3
  -1   4   7 13577.5 672.262   2
   1   4  -7 14055.1 864.538   1
   1  -4  -7 12523.9 540.419   1
   1  -4  -6 5022.54 362.698   1
   1  -4  -6 5088.74 391.501   2
  -1   4   6 4857.51 598.312   3
   1   4  -6 4233.94 479.109   1
  -1  -4   6 4878.91 515.427   1
  -1  -4   6 4806.04 455.110   2
  -1   4   6 5296.03 423.198   2
   1  -4  -5 35691.7 998.279   2
   1   4  -5 34494.5 1280.66   1
  -1  -4   5 33140.5 1339.81   3
  -1  -4   5 35606.0 1194.91   2
  -1  -4   5 36120.7 994.332   4
  -1   4   5 35514.2 1524.47   3
  -1   4   5 35784.7 1041.18   2
  -1  -4   5 36375.6 1309.27   1
   1  -4  -5 32595.0 956.174   1
   1  -4  -4 5637.57 408.515   2
   1  -4  -4 4878.86 481.621   4
  -1   4   4 4833.85 390.934   2
   1   4  -4 5122.50 497.366   1
  -1   4   4 5533.83 608.907   3
  -1  -4   4 4505.94 434.771   2
  -1  -4   4 4265.09 506.427   3
   1  -4  -4 4908.02 384.701   1
  -1  -4   4 5125.68 392.893   4
  -1  -4   4 5063.75 490.615   1
   1  -4  -3 5321.74 421.635   1
  -1  -4   3 5087.58 399.840   4
  -1  -4   3 5621.38 498.714   1
   1  -4  -3 5676.35 411.757   2
  -1  -4   3 5007.30 452.727   2
  -1   4   3 4899.67 381.797   2
   1   4  -3 5339.76 499.527   1
   1  -4  -3 5156.11 483.165   4
   1  -4  -2 2482.16 306.637   1
   1  -4  -2 2559.04 344.422   4
  -1  -4   2 2416.20 296.422   4
  -1  -4   2 2407.07 323.933   2
   1   4  -2 2292.25 332.883   1
   1  -4  -2 2076.47 259.798   2
  -1  -4   2 2521.94 332.934   1
   1  -4  -1 16591.2 708.094   2
   1  -4  -1 15824.9 772.016   1
  -1  -4   1 16422.9 742.132   4
   1   4  -1 16115.0 803.461   1
  -1  -4   1 16315.1 793.293   1
  -1  -4   1 17057.9 803.143   2
   1  -4  -1 17227.3 824.522   4
   1  -4   0 24175.9 978.598   1
  -1  -4   0 25660.8 983.150   2
  -1  -4   0 26036.5 973.999   1
   1  -4   0 24049.0 957.796   4
  -1  -4   0 24764.2 1162.44   3
  -1  -4   0 24899.4 932.330   4
   1   4   0 24378.5 958.340   1
   1  -4   0 24039.9 857.985   2
  -1  -4  -1 17495.0 774.338   1
   1   4   1 17744.9 801.900   1
   1  -4   1 18250.0 753.588   2
   1  -4   1 17823.6 866.911   1
  -1  -4  -1 18698.3 836.434   2
   1  -4   1 17074.9 790.456   4
   1   4   1 17067.1 794.003   2
   1   4   2 27734.8 1275.18   3
  -1  -4  -2 26356.8 921.600   1
   1  -4   2 29234.3 1124.99   1
  -1  -4  -2 29174.5 1040.97   2
   1  -4   2 27523.1 982.237   4
   1  -4   2 26761.9 1263.51   3
   1   4   2 26895.3 1002.47   2
   1   4   2 27830.6 970.537   1
   1  -4   2 27464.2 944.619   2
   1   4   3 9424.72 603.741   2
  -1  -4  -3 9764.61 540.502   1
   1   4   3 10187.1 789.949   3
  -1  -4  -3 9407.20 595.261   2
   1  -4   3 9627.62 564.533   2
   1  -4   3 10435.6 696.777   1
   1   4   3 9645.39 562.114   1
   1  -4   3 8824.21 733.770   3
   1  -4   3 9791.94 582.212   4
   1  -4   4 22256.4 868.340   2
   1   4   4 21442.0 910.238   2
   1  -4   4 22381.4 862.309   4
  -1  -4  -4 23391.1 807.062   1
  -1  -4  -4 23748.5 938.319   2
   1   4   4 23416.9 832.490   1
   1   4   4 23852.3 1205.16   3
   1  -4   4 24756.3 1087.66   1
  -1  -4  -5 3050.26 351.788   2
   1   4   5 2718.58 435.600   3
  -1  -4  -5 2952.14 283.213   1
   1  -4   5 2892.12 399.027   1
  -1   4  -5 2924.79 337.376   4
   1   4   5 2842.28 359.654   2
   1   4   5 3052.26 307.339   1
   1   4   6 23512.2 1235.79   3
  -1  -4  -6 22674.8 703.377   1
  -1  -4  -6 24130.5 945.585   2
   1   4   6 22901.1 964.646   2
  -1   4  -6 23259.6 930.062   4
   1   4   6 24879.3 796.074   1
  -1   4  -7 4661.87 426.767   4
   1   4   7 4622.41 460.575   2
  -1  -4  -7 5366.14 460.523   2
  -1  -4  -7 4764.12 307.542   1
   1   4   7 4892.35 349.381   1
   1   4   7 4902.48 598.603   3
  -1   4  -8 68803.6 1614.69   4
  -1  -4  -8 67566.1 1026.26   1
   1   4   8 68118.5 2160.06   3
   1   4   8 68436.7 1708.38   2
  -1  -4  -8 69288.7 1616.06   2
   1   4   9 22.9955 138.953   2
  -1  -4  -9 84.8271 67.2640   1
  -1   4  -9 204.137 106.027   4
  -1  -4  -9 157.897 135.248   2
   1   4   9 387.396 252.492   3
  -1  -4 -10 44277.4 1316.99   2
   1   4  10 44310.8 1445.03   2
  -1   4 -11 894.118 212.557   4
   1   4  11 925.462 241.717   2
  -1   4 -12 13815.2 748.125   4
   1   4  12 13284.6 838.873   2
   1   4  13 1064.18 291.292   2
  -1   4 -13 795.379 201.061   4
  -1   4 -14 4465.65 439.215   4
   1   4  14 4771.16 538.134   2
   1   4  15 117.524 147.929   2
  -1   4 -15 77.0870 121.322   4
   1   4  16 2843.22 464.804   2
   1   4  17 372.158 197.600   2
   1   4  18 918.837 302.880   2
   1   4  19 331.214 176.260   2
   1   4  20 1679.51 395.425   2
   1   4  21 49.4127 180.460   2
   1   4  22 2447.56 490.190   2
   1   4  23 988.276 320.253   2
   1   4  24-9.18983 165.263   2
   1  -4  24 478.985 228.766   2
   1   4  25 398.795 195.124   2
   1  -4  25 628.668 238.809   2
   1   4  26 195.730 172.479   2
  -1   5  26-104.878 200.863   2
  -1   5  25 506.358 223.759   2
  -1   5  24 769.351 283.788   2
  -1   5  23-299.410 255.006   2
  -1   5  22 935.466 398.406   3
  -1   5  22 272.937 200.069   2
  -1   5  21 125.617 211.652   2
  -1   5  21 8.44904 176.546   3
  -1   5  20 223.209 230.481   3
  -1   5  20-16.8400 189.054   2
  -1   5  19 844.465 415.972   3
  -1   5  19 691.658 286.198   2
  -1   5  18-244.162 150.684   2
  -1   5  18 110.312 311.993   3
  -1   5  17 1946.53 387.243   2
  -1   5  17 1343.12 478.993   3
  -1   5  16 225.861 234.157   3
  -1   5  16-150.054 169.227   2
  -1   5  15 1413.45 415.797   3
  -1   5  15 1417.19 327.494   2
  -1   5  14-154.296 252.869   3
  -1   5  14 225.716 190.443   2
  -1   5  13 4060.44 488.249   2
  -1   5  13 5046.37 755.720   3
  -1   5  12 6282.59 563.340   2
  -1   5  12 6515.69 804.459   3
   1  -5 -11 323.476 82.5063   1
  -1   5  11 200.643 212.623   3
  -1   5  11 409.908 191.466   2
  -1   5  10 18467.1 1313.89   3
   1  -5 -10 19715.8 857.446   2
  -1   5  10 18393.6 917.890   2
   1   5 -10 19307.2 1168.34   1
   1  -5 -10 19418.4 607.806   1
  -1   5   9 455.916 181.874   2
  -1   5   9 468.079 281.401   3
   1  -5  -9 600.726 162.501   2
   1   5  -9 565.551 254.521   1
   1  -5  -9 540.737 132.376   1
   1  -5  -8 10396.6 542.486   1
   1  -5  -8 10867.3 628.946   2
  -1   5   8 11146.4 1005.04   3
   1   5  -8 11684.3 885.150   1
  -1   5   8 11391.5 692.158   2
   1  -5  -7 1160.86 215.497   1
   1   5  -7 1371.20 336.843   1
   1  -5  -7 1222.81 225.730   2
  -1   5   7 1536.11 410.349   3
  -1   5   7 1343.06 258.054   2
   1  -5  -6 12827.4 881.756   4
  -1   5   6 13675.3 1049.89   3
   1  -5  -6 14358.4 718.468   2
  -1   5   6 12869.2 711.864   2
   1   5  -6 15066.0 972.943   1
   1  -5  -6 14476.3 712.739   1
  -1  -5   5 137.634 148.013   4
   1  -5  -5 286.248 135.426   1
   1  -5  -5 199.994 193.502   4
   1   5  -5 139.055 178.971   1
   1  -5  -5 105.823 122.618   2
  -1   5   5 213.114 129.327   2
  -1   5   5 304.671 242.884   3
  -1  -5   4 9827.72 613.714   4
   1  -5  -4 9595.84 631.948   1
   1  -5  -4 9824.69 611.854   2
   1   5  -4 9260.53 740.350   1
   1  -5  -4 9369.34 742.844   4
   1  -5  -3 145.962 175.367   4
  -1  -5   3 115.827 156.430   4
   1   5  -3 251.252 214.647   1
   1  -5  -3 159.853 146.657   2
   1  -5  -3 233.689 134.259   1
   1  -5  -2 16866.2 812.225   2
   1  -5  -2 16434.5 918.333   4
   1  -5  -2 16754.4 890.182   1
  -1  -5   2 15690.5 807.217   4
   1   5  -2 15179.3 906.599   1
  -1  -5   2 16493.7 903.583   2
   1  -5  -1 0.95896 189.571   4
   1  -5  -1 38.8012 129.708   1
  -1  -5   1-23.7837 160.240   4
  -1  -5   1-278.024 167.230   2
   1   5  -1-0.98193 180.148   1
  -1  -5   1-28.6029 146.414   1
   1  -5  -1-167.626 142.592   2
  -1  -5   0 5379.68 520.238   1
   1   5   0 4492.23 487.901   1
   1  -5   0 5321.37 477.300   2
   1  -5   0 5151.15 529.034   1
  -1  -5   0 5002.74 508.472   2
   1  -5   0 4398.05 471.476   4
  -1  -5   0 5039.13 487.905   4
   1  -5   1 4512.44 441.998   2
   1   5   1 3574.70 426.267   1
  -1  -5  -1 4001.12 453.353   2
  -1  -5  -1 3972.93 440.319   4
   1  -5   1 4079.21 447.163   4
  -1  -5  -1 3561.06 418.574   1
   1  -5   2 69.0322 148.432   4
  -1  -5  -2-200.725 172.657   4
  -1  -5  -2 43.8872 79.9428   1
  -1  -5  -2-94.1248 149.680   2
   1   5   2 32.8590 140.857   1
   1  -5   2-50.4248 88.4794   2
   1  -5   3 5067.01 478.372   4
   1   5   3 5153.44 480.172   1
   1   5   3 4612.76 476.971   2
  -1  -5  -3 5156.90 464.458   1
  -1  -5  -3 4969.76 492.700   2
   1  -5   3 4700.32 461.834   2
   1  -5   4 2066.64 321.178   4
   1  -5   4 1763.06 298.435   2
  -1  -5  -4 1793.21 272.105   1
   1   5   4 2227.40 447.736   3
   1   5   4 2231.29 319.434   1
  -1  -5  -4 2363.54 345.300   2
   1   5   4 1806.72 312.950   2
  -1  -5  -5 1073.34 210.520   1
   1   5   5 776.171 237.868   2
   1  -5   5 1255.90 250.711   2
   1   5   5 1447.90 364.106   3
   1   5   6 695.897 299.947   3
   1  -5   6 1152.98 236.029   2
   1   5   6 545.016 201.281   2
  -1  -5  -6 708.701 172.839   1
   1   5   7 3720.97 440.823   2
   1   5   7 3715.27 568.086   3
  -1  -5  -7 4002.99 339.097   1
  -1  -5  -8 2366.36 249.658   1
   1   5   8 1855.58 430.541   3
   1   5   8 2091.54 357.357   2
   1   5   9 11830.3 803.807   2
  -1  -5  -9 11687.1 489.336   1
   1   5   9 12037.9 1051.81   3
   1   5  10 14069.1 889.299   2
   1   5  10 16141.1 1236.45   3
  -1  -5 -10 14603.3 485.405   1
   1   5  11 18.2190 146.427   2
   1   5  11-368.421 259.415   3
   1   5  12 5826.74 787.777   3
   1   5  12 5573.64 595.434   2
   1   5  13 6074.69 809.957   3
   1   5  13 6314.22 644.969   2
   1   5  14 1031.16 413.517   3
   1   5  14 403.635 215.633   2
   1   5  15-327.138 266.906   3
   1   5  15 100.972 185.986   2
   1   5  16 3494.03 544.325   2
   1   5  17 554.199 258.175   2
   1   5  18 6938.30 744.642   2
   1   5  19-278.247 244.182   2
   1   5  20 11517.0 1005.64   2
   1   5  21-57.3473 216.936   2
   1   5  22 6287.98 758.903   2
   1   5  23 1317.14 383.675   2
   1   5  24 6645.66 847.065   2
   1   5  25 459.341 309.328   2
  -1   6  22 7188.55 817.073   2
  -1   6  21 546.996 233.576   2
  -1   6  20 7913.00 1159.64   3
  -1   6  20 6752.10 762.376   2
  -1   6  19 1968.34 437.703   2
  -1   6  19 3683.13 733.014   3
  -1   6  18 3753.56 771.419   3
  -1   6  18 3115.25 482.165   2
  -1   6  17 5854.55 671.330   2
  -1   6  17 5555.67 898.329   3
  -1   6  16 5739.11 651.112   2
  -1   6  16 6264.15 916.293   3
  -1   6  15 4883.55 799.167   3
  -1   6  15 4286.89 547.654   2
  -1   6  14-84.5904 111.943   3
  -1   6  14 259.365 180.477   2
  -1   6  13 1104.85 426.764   3
  -1   6  13 1908.60 352.824   2
  -1   6  12 318.684 194.243   2
  -1   6  12 139.916 194.471   3
  -1   6  11 15548.3 1333.44   3
  -1   6  11 12178.9 823.673   2
  -1   6  10 1128.81 310.566   2
  -1   6  10 1074.18 388.483   3
   1  -6  -9 12156.6 995.617   4
  -1   6   9 13474.7 833.500   2
  -1   6   8 3047.66 637.470   3
  -1   6   8 2492.18 377.608   2
   1  -6  -8 3226.85 537.711   4
  -1   6   7 5009.70 510.644   2
   1  -6  -7 5002.69 626.867   4
   1  -6  -7 5552.07 492.254   1
   1  -6  -6 1722.67 381.129   4
   1  -6  -6 2387.97 352.822   1
  -1  -6   5 2469.14 356.756   4
   1  -6  -5 2071.06 326.150   1
   1  -6  -5 2068.12 403.450   4
  -1  -6   4 4538.12 489.583   4
   1  -6  -4 4083.96 550.932   4
  -1  -6   3 15415.1 878.045   4
   1  -6  -3 16082.4 1024.62   4
  -1  -6   2-65.7988 177.980   4
   1  -6  -2-8.51673 224.466   4
  -1  -6   1 15599.8 917.241   4
   1  -6  -1 15989.6 993.392   4
  -1  -6   0 31.9136 197.522   4
   1  -6   0 266.432 206.909   4
  -1  -6  -1 2604.72 406.508   4
   1  -6   1 3494.15 458.449   4
  -1  -6  -2 300.122 211.823   4
   1  -6   2 202.185 173.056   4
  -1  -6  -3 1859.95 356.097   4
   1  -6   3 1781.33 330.661   4
  -1  -6  -4-166.553 169.422   4
   1  -6   4 155.060 158.772   4
  -1  -6  -5 3265.50 499.961   4
   1   6   5 3640.02 465.598   2
  -1  -6  -5 3798.45 428.504   1
  -1  -6  -6 10193.8 646.446   1
   1   6   6 9055.23 722.958   2
   1   6   6 8896.83 958.926   3
   1   6   7 1932.20 453.361   3
   1   6   7 1867.68 363.160   2
   1   6   8 3595.29 469.584   2
   1   6   8 4942.77 739.831   3
   1   6   9-276.401 206.405   2
   1   6   9 107.955 243.117   3
   1   6  10 5579.54 806.535   3
   1   6  10 6257.94 638.248   2
   1   6  11-125.192 238.568   2
   1   6  11-252.645 252.933   3
   1   6  12 13822.2 1294.60   3
   1   6  12 13148.3 954.103   2
   1   6  13 380.115 220.622   2
   1   6  13-325.848 233.342   3
   1   6  14 5404.68 640.287   2
   1   6  14 5812.83 866.153   3
   1   6  15 346.400 259.461   3
   1   6  15 395.515 244.018   2
   1   6  16 3731.55 568.890   2
   1   6  16 5359.66 845.832   3
   1   6  17 1667.86 486.018   3
   1   6  17 753.357 325.917   2
   1   6  18 1041.03 389.141   3
   1   6  18 709.092 350.631   2
   1   6  19 3864.65 616.119   2
   1   6  19 4657.35 874.516   3
   1   6  20-38.2932 360.789   3
   1   6  20-11.4491 134.684   2
   1   6  21 863.030 307.528   2
   1   6  22 43.6619 105.564   2
   1   6  23 882.073 310.789   2
  -1   7  16 121.553 333.054   3
   1  -7 -15 2416.52 574.040   4
  -1   7  15 2966.32 716.700   3
  -1   7  14 418.316 205.543   2
   1  -7 -14-16.4272 190.266   4
  -1   7  13 2347.42 589.805   3
  -1   7  13 3072.86 469.297   2
   1  -7 -13 1610.87 453.836   4
  -1   7  12-58.0079 148.750   3
  -1   7  12 61.4135 158.652   2
   1  -7 -12 310.616 183.340   4
   1  -7 -11 986.369 334.270   4
  -1   7  11 768.978 250.666   2
  -1   7  11 872.150 363.310   3
   1  -7 -10 306.340 230.668   4
  -1   7  10 91.0512 163.120   2
   1  -7  -9 294.414 245.386   4
   1  -7  -8 15.6242 218.364   4
   1  -7  -7 1360.80 427.109   4
   1  -7  -6 2202.63 486.442   4
   1  -7  -5 503.382 333.045   4
  -1  -7   5 426.469 225.244   4
   1  -7  -4 4567.61 620.298   4
  -1  -7   4 3687.74 481.119   4
  -1  -7   3 4297.26 524.527   4
   1  -7  -3 3803.40 587.955   4
   1  -7  -2 558.839 300.419   4
  -1  -7   2 448.926 235.874   4
  -1  -7   1 3032.36 487.312   4
   1  -7  -1 2600.67 456.988   4
  -1  -7   0 31.7632 231.452   4
   1  -7   0-86.9753 235.675   4
   1  -7   1 5404.28 622.917   4
  -1  -7  -1 6612.56 704.598   4
  -1  -7  -2 299.668 299.579   4
   1  -7   2-51.3212 257.785   4
   1  -7   3 551.980 254.803   4
  -1  -7  -3 299.440 295.072   4
  -1  -7  -4 737.747 304.519   4
  -1  -7  -5 102.466 203.752   4
  -1  -7  -6-217.149 212.661   4
  -1  -7  -7 3623.38 581.803   4
   1   7   8-133.440 180.149   2
  -1  -7  -8 106.616 254.318   4
  -1  -7  -9 5321.96 706.397   4
   1   7   9 4318.23 586.739   2
   1   7   9 5578.72 856.232   3
   1   7  10 400.915 282.031   3
   1   7  10 426.940 233.915   2
   1   7  11 2903.02 489.461   2
   1   7  11 2429.88 589.143   3
   1   7  12-97.6018 158.780   2
   1   7  12 700.011 398.382   3
   1   7  13 4215.97 782.122   3
   1   7  13 2233.23 433.484   2
   1   7  14-232.964 198.929   3
   1   7  14 181.112 197.188   2
   1   7  15 2339.88 474.592   2
   1   7  15 3649.76 744.000   3
   1   7  16-132.792 220.701   3
   1   7  16 8.96621 155.142   2
   1   7  17 4137.89 691.111   2
   1   7  18 1004.51 411.119   2
   1   7  19 1065.75 396.495   2
   1  -8 -10-292.727 255.800   4
   1  -8  -9 1534.19 476.913   4
   1  -8  -8 885.052 399.655   4
   1  -8  -7 23.4633 160.541   4
   1  -8  -6 20.9268 295.295   4
   1  -8  -5 2996.01 585.979   4
  -1  -8   4 553.742 241.776   4
   1  -8  -4 484.756 308.109   4
   1  -8  -3 1594.83 445.984   4
  -1  -8   3 551.485 231.387   4
   1  -8  -2 1034.66 362.350   4
  -1  -8   2 2119.37 432.977   4
   1  -8  -1 1702.14 425.428   4
  -1  -8   1 1441.71 381.636   4
  -1  -8   0 3081.10 513.452   4
   1  -8   0 3150.65 516.901   4
  -1  -8  -1 456.136 258.533   4
   1  -8   1 18.5869 192.166   4
  -1  -8  -2 1356.26 385.401   4
   1  -8   2 1156.42 339.060   4
  -1  -8  -3-199.571 202.282   4
  -1  -8  -4-151.036 208.728   4
  -1  -8  -5 211.487 251.859   4
  -1  -8  -6 35.2161 176.647   4
  -1  -8  -7 755.961 286.078   4
  -1  -8  -8 260.971 262.026   4
  -1  -8  -9-1.97605 195.535   4
  -1  -8 -10 488.929 245.925   4
   1   8  11 342.587 179.684   2
   1  -9  -1-487.872 315.428   4
  -1  -9   1-180.145 142.122   4
   1  -9   0 271.820 173.048   4
  -1  -9   0 80.9165 159.998   4
  -1  -9  -1-77.8608 216.700   4
  -1  -9  -2 567.101 308.297   4
  -1  -9  -3 765.495 308.452   4
  -2   0  29 387.430 212.540   2
  -2   0  28 9754.61 897.982   2
  -2   0  27 141.762 172.136   2
  -2   0  26 8709.10 797.382   2
  -2   0  25 50.8767 161.567   2
  -2   0  24 7123.00 685.589   2
  -2   0  23 128.419 152.362   2
  -2   0  22 20401.6 862.058   1
  -2   0  22 21390.9 1101.65   2
  -2   0  21-54.5445 147.342   2
  -2   0  20 36048.9 1346.27   2
  -2   0  19-3.69202 174.183   2
  -2   0  18 29980.0 1151.90   2
  -2   0  18 9028.94 538.632   1
   2   0 -17 20.9015 92.4839   1
  -2   0  17 0.59721 102.599   1
  -2   0  17 17.0120 113.862   2
   2   0 -16 14580.8 660.260   1
  -2   0  16 15395.6 663.759   1
  -2   0  16 15710.6 781.339   2
  -2   0  15 153.944 90.1537   1
   2   0 -15-165.404 101.111   1
   2   0 -14 54087.7 1195.50   1
  -2   0  14 56242.2 1189.13   1
  -2   0  13 158.743 99.6907   1
   2   0 -13-18.3823 109.269   1
   2   0 -12 89631.6 1439.01   1
  -2   0  12 89825.0 1393.36   1
   2   0 -11 2.53400 89.2973   1
  -2   0  11-6.32610 75.7487   1
   2   0 -10 63293.1 1119.69   1
  -2   0  10 62781.3 1082.58   1
   2   0  -9-11.7724 78.6807   1
  -2   0   9-4.28446 57.6112   1
  -2   0   8 67235.5 1002.07   1
   2   0  -8 67997.1 1063.74   1
   2   0  -7 15.5453 69.9731   1
  -2   0   7-42.0612 61.5591   1
   2   0  -6 276195. 1916.05   1
   2   0  -5 29.8865 61.9970   1
   2   0  -4 479941. 2203.24   1
   2   0  -3 0.17719 46.7271   1
   2   0  -2 1576.95 119.730   1
  -2   0   2 1412.82 96.5596   4
   2   0  -1 0.93029 36.8966   2
   2   0   0 23440.7 410.999   2
   2   0   1-14.5029 47.3577   2
   2   0   2 1176.23 115.686   2
   2   0   3-2.83221 48.0510   2
   2   0   4 630.432 107.932   2
   2   0   5-34.8473 64.7509   2
   2   0   6 13423.5 496.533   2
   2   0   7 68.7355 102.816   2
   2   0   8 55720.5 1117.10   2
   2   0   9 141.140 103.804   2
   2   0  10 41053.4 1056.28   2
   2   0  11 175.530 111.178   2
   2   0  11 31.1456 75.1882   1
   2   0  12 20162.0 809.935   2
   2   0  12 20430.8 763.182   1
   2   0  13 119.448 89.0401   1
   2   0  13 100.824 111.163   2
   2   0  14 8304.02 525.196   1
   2   0  14 7527.18 544.937   2
   2   0  15-131.400 112.934   1
   2   0  15-38.3471 110.385   2
   2   0  16 10830.3 698.084   2
   2   0  16 3007.66 342.136   1
   2   0  17 362.571 218.204   2
   2   0  18 48703.0 1574.63   2
   2   0  19 241.447 177.118   2
   2   0  20 244.559 165.768   2
   2   0  20 192.039 125.552   1
   2   0  21 74.2460 124.003   1
   2   0  21-256.325 164.543   2
   2   0  22 1498.20 359.463   2
   2   0  23 287.387 187.478   2
   2   0  24 7278.09 738.469   2
   2   0  25 245.161 175.693   2
   2   0  26 8186.99 826.457   2
   2   0  27-263.504 241.288   2
   2   0  28 402.891 222.387   2
  -2   1  30 11575.6 1014.78   2
  -2  -1  29 636.489 321.476   2
  -2   1  29 772.017 288.235   2
  -2   1  28 9345.98 885.362   2
  -2  -1  28 8681.54 859.988   2
  -2  -1  27 664.538 262.623   2
  -2   1  27 796.762 337.485   2
  -2  -1  26 5296.58 642.050   2
  -2   1  26 5850.20 683.293   2
  -2  -1  25 615.749 232.422   2
  -2   1  25 567.787 254.707   2
  -2   1  24 11314.5 879.446   2
  -2  -1  24 12786.1 925.418   2
  -2   1  23 4878.31 550.908   2
  -2  -1  23 4279.99 532.006   2
  -2  -1  22 13197.6 891.936   2
  -2   1  22 12262.0 851.513   2
  -2   1  21 6927.66 381.161   1
  -2   1  21 6272.26 587.308   2
  -2   1  20 2165.29 217.435   1
  -2   1  20 1701.51 308.684   2
  -2  -1  20 1429.83 309.297   1
  -2   1  19 7744.29 605.942   2
  -2   1  19 7815.89 391.832   1
  -2  -1  19 8222.94 621.835   1
   2   1 -19 7890.37 618.059   1
  -2  -1  18 982.909 240.406   1
  -2   1  18 1362.86 169.302   1
   2   1 -18 1145.13 240.618   1
  -2   1  18 1389.50 276.057   2
  -2   1  17 336.120 85.1257   1
  -2  -1  17 86.5408 110.563   1
   2   1 -17 221.986 143.823   1
  -2   1  17 452.180 173.542   2
  -2   1  16 211.114 116.119   2
  -2   1  16 303.092 89.4955   1
   2   1 -16 306.758 132.594   1
   2   1 -15 1651.73 263.224   1
  -2   1  15 1513.41 245.353   2
   2  -1 -15 1654.20 176.262   1
  -2   1  15 1822.93 167.835   1
   2   1 -14 1682.50 270.384   1
  -2   1  14 2060.26 269.964   2
   2  -1 -14 1971.30 186.207   1
  -2   1  14 2101.73 173.162   1
  -2   1  13 7618.55 304.397   1
  -2   1  13 7900.04 485.064   2
   2  -1 -13 8114.52 351.241   1
   2   1 -13 7593.27 515.246   1
  -2  -1  12 17497.4 744.772   1
   2   1 -12 15656.1 720.113   1
  -2   1  12 17833.6 689.516   2
  -2   1  12 17069.5 431.631   1
   2  -1 -12 16334.5 476.167   1
  -2  -1  11 94.3026 101.334   1
  -2   1  11 289.208 66.2553   1
   2   1 -11 73.9192 104.948   1
   2  -1 -11 189.900 66.8852   1
  -2   1  11 282.268 125.183   2
   2  -1 -10 16286.9 435.173   1
  -2  -1  10 17468.1 702.084   1
  -2   1  10 17684.2 613.385   2
   2   1 -10 16194.1 687.535   1
  -2   1   9 2014.52 204.432   2
  -2  -1   9 1905.03 236.054   1
   2  -1  -9 1905.48 147.786   1
   2   1  -9 1821.03 238.059   1
   2   1  -8 51858.5 1149.67   1
  -2   1   8 51309.1 910.027   2
   2  -1  -8 50937.5 686.613   1
   2  -1  -7 1206.37 107.089   1
   2   1  -7 1344.57 198.693   1
  -2   1   7 1296.29 148.352   2
   2  -1  -6 15251.4 337.788   1
   2   1  -6 16217.0 600.233   1
  -2   1   6 14731.4 410.408   2
  -2   1   5 2600.95 156.124   2
   2   1  -5 2588.39 244.931   1
  -2   1   4 2420.39 130.247   2
   2   1  -4 2549.72 233.248   1
  -2   1   4 2736.62 259.587   3
   2   1  -3 60057.1 996.599   1
  -2   1   3 59139.8 496.612   2
  -2   1   3 59847.9 1105.86   3
  -2   1   2 14976.2 474.182   4
  -2   1   2 15320.5 554.169   3
  -2  -1   2 15103.7 355.424   3
   2   1  -2 14659.4 470.994   1
   2   1  -1 51615.1 872.464   2
   2   1  -1 49263.3 672.066   3
   2   1  -1 49503.3 817.223   1
  -2   1   1 50099.4 848.647   4
  -2   1   0 42597.0 760.633   4
   2   1   0 41951.7 713.849   1
   2   1   0 42885.0 803.364   2
  -2   1  -1 1272.08 138.411   4
   2   1   1 1001.86 117.599   1
   2   1   1 1100.37 143.950   2
   2   1   2 55231.8 939.250   2
   2   1   2 56313.2 751.608   1
   2   1   3 1380.58 178.604   2
   2   1   3 1591.79 127.242   1
   2   1   4 95874.6 1324.77   2
   2   1   5 15196.7 557.251   2
   2   1   6 63614.0 1174.96   2
   2   1   7 96560.9 1520.73   2
   2  -1   7 98668.7 1401.71   2
   2  -1   8 87228.4 1401.79   2
   2   1   8 85065.4 1489.23   2
   2  -1   9 160411. 2216.41   1
   2  -1   9 161260. 2007.03   2
   2   1   9 160287. 2128.06   2
   2  -1  10 650.922 175.369   1
   2  -1  10 491.884 157.844   2
   2   1  10 615.239 185.670   2
   2  -1  11 48833.2 1203.71   2
   2  -1  11 46863.3 1273.67   1
   2   1  11 45829.2 1224.96   2
   2   1  12 2503.02 316.767   2
   2  -1  12 2651.89 307.194   2
   2  -1  13 18680.0 809.348   2
   2   1  13 19197.0 852.980   2
   2   1  13 19583.7 646.231   1
   2   1  14 1262.64 181.543   1
   2  -1  14 1337.71 259.753   2
   2   1  14 1750.91 273.320   2
   2   1  15 22312.9 735.747   1
   2  -1  15 24681.1 1010.96   2
   2  -1  15 24395.3 1051.39   1
   2   1  15 23542.8 1014.02   2
   2   1  16 6396.39 561.433   2
   2  -1  16 6534.11 559.326   1
   2   1  16 6762.81 424.828   1
   2  -1  16 7905.37 600.641   2
   2  -1  17 16935.7 927.203   1
   2  -1  17 17399.0 908.541   2
   2   1  17 16088.9 891.353   2
   2   1  17 16000.9 654.366   1
   2   1  18 11529.9 582.739   1
   2  -1  18 10694.8 757.210   1
   2   1  18 11595.3 786.337   2
   2  -1  18 10390.5 734.490   2
   2   1  19 17554.7 713.861   1
   2   1  19 15844.3 933.293   2
   2  -1  19 18008.6 977.458   2
   2  -1  20 3448.74 465.628   2
   2   1  20 3345.01 458.105   2
   2   1  20 3189.24 317.944   1
   2  -1  21 320.420 192.158   2
   2   1  21 756.044 264.281   2
   2  -1  22 7906.83 715.502   2
   2   1  22 8926.04 768.909   2
   2   1  23 2279.41 419.541   2
   2  -1  23 1560.49 346.342   2
   2   1  24 3218.44 506.064   2
   2  -1  24 2583.91 455.274   2
   2   1  25 3828.29 579.347   2
   2  -1  25 4446.40 596.871   2
   2  -1  26 4539.38 625.709   2
   2   1  26 4500.07 611.889   2
   2   1  27 2160.34 446.760   2
   2  -1  27 1725.90 395.973   2
   2  -1  28 3116.07 569.307   2
   2   1  28 3199.09 549.852   2
  -2   2  30 600.901 349.020   2
  -2   2  29 10793.5 979.593   2
  -2   2  28 114.656 176.469   2
  -2  -2  28-217.997 181.427   2
  -2   2  27 3522.30 554.843   2
  -2  -2  27 3139.05 516.000   2
  -2   2  26 561.752 284.039   2
  -2  -2  26 521.981 246.453   2
  -2   2  25 2794.38 464.212   2
  -2  -2  25 3177.34 502.830   2
  -2   2  24 780.508 257.990   2
  -2   2  23 10590.0 820.175   2
  -2   2  22 4585.44 533.763   2
  -2   2  21 13977.8 886.281   2
  -2   2  20 1357.42 288.771   2
  -2   2  19-278.240 162.489   2
   2   2 -19-77.8188 162.632   1
   2   2 -18 1927.16 334.395   1
  -2   2  18 2084.31 319.947   2
   2   2 -17 9.20373 97.8823   1
  -2   2  17-95.8997 125.558   2
  -2   2  16 1619.07 269.614   2
   2   2 -16 1331.36 280.068   1
   2   2 -15 49.3854 138.968   1
  -2   2  15 149.313 102.297   2
  -2  -2  15 37.7503 140.978   1
  -2   2  14 1426.18 238.504   2
  -2  -2  14 1610.61 295.123   1
   2   2 -14 1338.00 266.185   1
  -2  -2  13 187.055 138.621   1
   2   2 -13 261.955 153.823   1
  -2   2  13 267.731 106.449   2
  -2   2  12 15914.7 676.272   2
  -2  -2  12 15978.5 815.511   1
   2   2 -12 14538.1 782.671   1
  -2   2  11 19736.5 717.659   2
   2   2 -11 19035.8 875.941   1
   2   2 -10 14401.4 748.398   1
  -2   2  10 14223.6 577.200   2
  -2   2   9 35446.4 864.790   2
   2  -2  -9 34802.0 818.497   2
   2   2  -9 35330.2 1133.22   1
   2  -2  -9 33470.5 435.142   1
   2   2  -9 34804.0 602.401   4
  -2   2   8 809.903 137.404   2
   2  -2  -8 801.798 121.504   2
   2   2  -8 806.447 94.3117   4
   2   2  -8 535.117 176.012   1
   2   2  -7 22465.5 864.050   1
   2   2  -7 21254.2 448.927   4
   2  -2  -7 22071.8 562.012   2
  -2   2   7 21880.7 600.787   2
  -2   2   6 560.720 102.644   2
  -2   2   6 449.526 183.027   3
   2  -2  -6 428.438 84.5084   2
   2   2  -6 402.093 158.838   1
  -2   2   5 41232.4 714.648   2
   2   2  -5 42056.0 1104.37   1
  -2   2   5 44036.4 1275.67   3
   2  -2  -5 42992.6 675.839   2
  -2   2   4 605.121 213.931   3
  -2   2   4 497.827 83.2409   2
  -2  -2   4 646.745 87.9659   4
   2  -2  -4 577.328 85.1163   2
   2   2  -4 652.965 153.516   1
  -2   2   3 124485. 1078.28   2
  -2   2   3 122564. 2072.84   3
  -2  -2   3 118966. 1636.17   3
  -2  -2   3 121988. 1144.13   4
   2   2  -3 125224. 1783.15   1
   2  -2  -3 120239. 1002.90   2
  -2  -2   2 35008.5 880.956   3
   2   2  -2 34621.7 916.844   1
  -2   2   2 37380.9 566.428   2
   2  -2  -2 35027.9 538.524   2
   2  -2  -1 53980.1 694.355   2
   2   2  -1 53204.8 1109.20   3
  -2  -2   1 53883.1 1101.53   3
  -2  -2   1 52723.6 1028.71   1
  -2   2   1 53422.3 1116.19   4
   2   2  -1 52952.3 1084.60   1
   2   2  -1 53805.8 1120.08   2
   2   2   0 23556.5 697.914   1
   2   2   0 24354.4 768.312   3
   2  -2   0 22359.8 471.220   2
   2   2   0 21697.8 723.378   2
  -2   2   0 22032.5 710.266   4
  -2  -2   0 21749.2 639.010   1
  -2  -2  -1 145790. 1552.85   1
   2   2   1 147405. 1856.37   2
  -2   2  -1 140128. 1771.32   4
   2   2   1 144715. 1919.28   3
   2   2   1 144869. 1651.00   1
  -2  -2  -2 64276.1 978.684   1
   2   2   2 67962.3 1079.41   1
   2   2   2 64866.1 1239.76   2
  -2   2  -2 63865.1 1179.28   4
   2   2   3 68851.8 1050.64   1
  -2  -2  -3 67746.6 943.763   1
   2   2   3 68278.4 1302.22   2
  -2   2  -3 67486.9 1207.70   4
  -2  -2  -4 36122.9 645.688   1
  -2   2  -4 37270.1 900.386   4
   2   2   4 36854.5 744.858   1
   2   2   4 36510.8 965.235   2
   2   2   5 38951.5 732.286   1
   2   2   5 41717.6 1060.22   2
   2   2   6 13753.5 631.938   2
   2   2   6 14096.9 416.299   1
   2   2   7 36420.4 1054.40   2
   2   2   7 35640.2 624.699   1
   2   2   8 2619.71 311.704   2
   2   2   8 2354.30 161.606   1
   2   2   9 23315.5 476.516   1
   2   2   9 23028.2 887.311   2
  -2  -2  -9 23544.8 848.977   2
   2   2  10 22.9755 104.990   2
  -2  -2 -10 66.8603 77.1560   2
   2   2  10 155.037 54.1022   1
   2   2  11 5475.06 223.893   1
  -2  -2 -11 5123.35 426.276   2
   2  -2  11 5514.45 506.079   1
   2   2  11 5515.15 469.145   2
   2  -2  12 812.550 229.832   1
  -2  -2 -12 712.168 170.223   2
   2   2  12 725.221 88.0278   1
   2   2  12 573.727 203.365   2
   2  -2  13 8663.46 660.511   1
   2   2  13 8893.43 318.157   1
   2   2  13 8642.43 617.816   2
   2   2  13 8760.96 275.050   1
   2   2  14 536.402 83.7312   1
   2  -2  14 488.158 185.070   1
   2   2  14 775.448 226.468   2
   2   2  14 602.914 79.1713   1
   2   2  15 2596.16 175.098   1
   2   2  15 2790.19 385.310   2
   2   2  15 2638.14 151.871   1
   2   2  16 4747.02 232.362   1
   2   2  16 4591.54 502.600   2
   2  -2  16 4775.56 479.780   2
   2   2  16 4047.51 187.308   1
   2   2  17 1846.52 360.223   2
   2   2  17 1808.00 125.677   1
   2   2  17 1855.24 144.304   1
   2  -2  17 1714.75 320.229   2
   2   2  18 8957.16 734.559   2
   2   2  18 8051.24 286.249   1
   2  -2  18 9367.06 710.035   2
   2  -2  19 4150.68 488.584   2
   2   2  19 2524.36 136.921   1
   2   2  19 3795.14 513.641   2
   2   2  20 11114.7 852.538   2
   2  -2  20 12946.0 868.161   2
   2  -2  21 2357.12 412.102   2
   2   2  21 1811.92 396.474   2
   2   2  22 7172.48 737.674   2
   2  -2  22 7206.51 693.050   2
   2   2  23 2290.69 446.780   2
   2  -2  23 2623.83 456.631   2
   2   2  24 3896.27 567.504   2
   2  -2  24 4466.35 588.244   2
   2  -2  25 6957.61 754.385   2
   2   2  25 5610.48 704.740   2
   2  -2  26 2002.81 451.536   2
   2   2  26 2258.75 481.604   2
   2  -2  27 8991.00 880.573   2
   2   2  27 8527.48 893.699   2
   2   2  28 284.572 196.506   2
  -2   3  29 485.453 297.802   2
  -2   3  28-99.1244 224.419   2
  -2   3  27 373.228 233.537   2
  -2  -3  27 265.601 256.116   2
  -2   3  26 712.352 277.501   2
  -2   3  25 90.6198 127.614   2
  -2   3  24 77.0166 141.057   2
  -2   3  23 3406.34 511.634   2
  -2   3  22 1173.10 311.318   2
  -2   3  21 11923.7 866.488   2
  -2   3  20 449.895 218.406   2
  -2   3  19 15580.6 924.183   2
   2   3 -19 15878.3 1051.39   1
  -2   3  18 185.122 162.186   2
   2   3 -18-221.860 173.566   1
   2   3 -17 15183.6 980.767   1
  -2   3  17 16205.1 883.398   2
   2   3 -16 704.518 238.352   1
  -2   3  16 1011.25 257.936   2
  -2   3  15 33158.4 1174.15   2
   2   3 -15 33983.3 1402.55   1
   2   3 -15 30880.8 839.404   4
  -2   3  14 3763.89 404.036   2
   2   3 -14 3571.03 286.692   4
   2   3 -14 4490.97 528.629   1
   2   3 -13 60030.2 1092.99   4
  -2   3  13 61679.9 1493.54   2
   2   3 -13 62966.5 1838.20   1
   2  -3 -12 896.148 178.178   2
  -2   3  12 1325.61 231.692   2
   2   3 -12 1168.23 157.471   4
   2   3 -12 1104.94 289.891   1
   2   3 -11 62340.3 1074.21   4
   2  -3 -11 65506.1 1295.60   2
  -2  -3  11 67340.5 1811.53   1
  -2   3  11 66941.5 1430.44   2
   2   3 -11 65057.1 1787.00   1
   2  -3 -10 2001.91 128.510   1
   2   3 -10 2465.22 359.997   1
   2  -3 -10 2146.70 240.722   2
  -2   3  10 1852.71 367.764   3
  -2   3  10 2181.39 270.754   2
   2   3 -10 1965.75 196.083   4
  -2   3   9 16798.2 670.206   2
  -2   3   9 15728.6 970.382   3
   2  -3  -9 16272.8 435.115   1
   2   3  -9 15907.2 526.399   4
   2  -3  -9 16129.7 591.541   2
   2   3  -9 15480.7 854.388   1
  -2   3   8 6143.11 600.295   3
   2   3  -8 6442.77 540.795   1
  -2   3   8 6327.49 394.666   2
   2  -3  -8 5978.87 297.449   1
   2  -3  -8 6312.44 357.336   2
   2  -3  -7 7666.22 361.265   1
   2   3  -7 7240.16 560.796   1
  -2   3   7 7353.44 407.144   2
  -2   3   7 7897.00 674.602   3
   2  -3  -7 7462.58 370.694   2
  -2   3   6 1724.82 197.514   2
   2  -3  -6 1749.48 182.509   2
   2  -3  -6 1725.85 188.768   1
  -2   3   6 2102.59 386.814   3
   2   3  -6 1993.92 318.827   1
   2  -3  -5 15850.3 504.402   2
  -2  -3   5 16846.2 529.436   4
  -2   3   5 15078.4 892.767   3
  -2  -3   5 15103.2 723.861   2
   2  -3  -5 15832.1 580.270   1
  -2   3   5 16425.6 555.232   2
   2   3  -5 16224.9 797.055   1
  -2  -3   4 22259.1 863.552   2
   2  -3  -4 21860.6 583.848   2
   2   3  -4 23480.5 932.725   1
   2  -3  -4 21426.9 702.351   1
  -2   3   4 24038.1 1111.76   3
  -2   3   4 22430.1 632.393   2
  -2  -3   4 23433.9 657.104   4
  -2  -3   4 23594.6 924.907   3
   2  -3  -3 9259.92 386.874   2
  -2   3   3 9538.83 703.784   3
  -2  -3   3 9134.63 586.481   3
  -2  -3   3 9100.71 545.291   2
   2  -3  -3 8437.04 467.478   1
   2   3  -3 9365.48 582.911   1
  -2  -3   3 8851.58 541.839   1
  -2  -3   3 8966.18 423.346   4
  -2   3   3 8922.94 393.438   2
  -2  -3   2 27862.5 944.912   2
   2  -3  -2 28288.2 678.832   2
   2   3  -2 25551.9 921.942   1
  -2  -3   2 28558.1 1018.46   3
   2  -3  -2 26962.9 857.718   1
  -2  -3   2 27921.4 932.453   1
   2  -3  -1 10840.6 438.275   2
   2  -3  -1 10358.0 555.160   1
   2   3  -1 11722.7 617.139   1
  -2  -3   1 12945.0 690.703   3
  -2  -3   1 11028.6 596.915   2
  -2  -3   1 11562.1 581.065   1
   2   3   0 32320.7 980.650   1
   2   3   0 31478.6 1002.31   2
  -2  -3   0 32977.6 1020.15   2
   2  -3   0 32360.8 989.555   4
   2  -3   0 31397.8 752.871   2
   2  -3   0 32043.3 990.808   1
  -2  -3   0 31425.9 926.487   1
   2   3   0 31055.6 1097.97   3
   2   3   1 11958.5 580.252   1
   2  -3   1 12645.1 640.064   1
   2  -3   1 11423.0 476.995   2
   2   3   1 11284.5 603.980   2
  -2  -3  -1 12809.8 639.713   2
   2   3   1 12585.1 711.994   3
   2  -3   1 12098.0 600.150   4
  -2  -3  -1 12027.0 553.702   1
  -2   3  -1 12287.3 624.097   4
  -2   3  -2 5873.16 432.478   4
  -2  -3  -2 6035.00 441.968   2
   2   3   2 5522.39 433.145   2
  -2  -3  -2 5727.62 365.769   1
   2  -3   2 5365.65 439.888   1
   2  -3   2 5661.22 408.015   4
   2   3   2 6002.83 400.768   1
   2   3   2 5798.38 497.833   3
   2   3   3 27.2756 119.846   2
   2  -3   3 23.5334 106.595   1
  -2  -3  -3 79.7741 63.3815   1
  -2  -3  -3 1.88722 105.632   2
   2   3   3 188.354 141.012   3
  -2   3  -3 169.468 100.072   4
   2   3   3 20.0041 84.4280   1
   2   3   4 628.388 194.448   3
   2   3   4 656.707 148.474   1
  -2  -3  -4 677.128 129.611   1
  -2   3  -4 635.827 152.196   4
   2   3   4 692.171 181.325   2
  -2  -3  -4 735.879 169.471   2
  -2  -3  -5 517.439 145.864   2
  -2  -3  -5 338.052 87.9935   1
   2   3   5 393.903 110.698   1
   2   3   5 480.108 170.354   2
  -2   3  -5 277.055 97.8068   4
  -2  -3  -6 2045.80 269.162   2
  -2   3  -6 1600.48 231.265   4
   2   3   6 1988.30 291.509   2
  -2  -3  -6 1742.92 167.862   1
   2   3   6 1976.41 206.832   1
   2   3   7 5470.38 316.488   1
  -2  -3  -7 6125.96 462.230   2
   2   3   7 6198.30 496.309   2
  -2   3  -7 5990.76 440.702   4
  -2  -3  -8 50.4358 99.1475   2
  -2   3  -8 39.7587 94.0940   4
   2   3   8 40.9682 55.8479   1
   2   3   8 79.7509 103.726   2
   2   3   9 11600.3 697.003   2
   2   3   9 11337.6 395.108   1
  -2  -3  -9 11344.6 640.956   2
  -2   3  -9 12002.4 636.598   4
   2   3  10 1422.02 271.378   2
  -2  -3 -10 1689.84 255.978   2
   2   3  10 1261.48 127.787   1
  -2   3 -10 1746.31 247.493   4
   2   3  11 13155.3 341.377   1
  -2  -3 -11 14911.1 764.033   2
   2   3  11 14434.0 820.052   2
   2   3  12 517.952 186.388   2
   2   3  13 3108.70 405.328   2
   2   3  14 2822.87 413.044   2
   2   3  15 16740.3 969.808   2
   2   3  16 42.2670 187.115   2
   2   3  17 23442.1 1207.40   2
   2   3  18 542.475 269.107   2
   2  -3  19 15482.4 962.680   2
   2   3  19 13673.2 967.178   2
   2  -3  20 136.811 132.198   2
   2   3  20 75.9241 161.261   2
   2   3  21 6498.34 701.407   2
   2  -3  21 6814.55 675.393   2
   2  -3  22 544.158 241.686   2
   2   3  22 440.231 215.154   2
   2   3  23 2749.01 526.925   2
   2  -3  23 3548.10 516.250   2
   2   3  24 756.936 287.734   2
   2  -3  24 924.581 318.149   2
   2   3  25 6568.77 802.173   2
   2  -3  25 6717.05 753.426   2
   2   3  26 4530.71 694.304   2
   2  -3  26 4396.81 626.680   2
   2   3  27 833.388 357.034   2
  -2   4  28-143.953 161.710   2
  -2   4  27 291.048 230.770   2
  -2   4  26-542.791 218.784   2
  -2   4  25 69.5170 191.949   2
  -2   4  24 276.584 181.082   2
  -2   4  23 1812.55 401.288   2
  -2   4  22 6746.84 713.121   2
  -2   4  21 1151.58 328.956   2
  -2   4  20 18650.9 1108.84   2
  -2   4  19 12.1624 99.1765   2
  -2   4  18 10086.2 764.929   2
   2   4 -18 9485.37 863.634   1
  -2   4  17 239.963 154.285   2
   2   4 -17 486.014 252.821   1
   2   4 -16 8037.00 487.521   4
   2   4 -16 8195.06 790.517   1
  -2   4  16 8798.97 683.901   2
  -2   4  15 82.1491 94.6484   2
  -2   4  15 107.162 252.909   3
   2   4 -15 38.1424 125.052   1
   2   4 -15 94.7791 115.196   4
  -2   4  14 40118.1 1348.31   2
  -2   4  14 43253.6 1954.05   3
   2   4 -14 39171.1 1031.22   4
   2   4 -14 39366.1 1623.62   1
   2  -4 -14 40682.4 1200.74   2
   2   4 -13 2136.31 435.190   1
   2  -4 -13 2577.42 305.496   2
  -2   4  13 2375.12 336.170   2
   2   4 -13 2146.78 248.792   4
  -2   4  13 2101.90 460.993   3
   2   4 -12 32201.4 917.182   4
   2   4 -12 33761.9 1457.28   1
   2  -4 -12 34507.3 1035.10   2
  -2   4  12 33827.1 1664.23   3
  -2   4  12 33231.7 1144.44   2
   2   4 -11 59.9585 184.915   1
  -2   4  11 31.2512 108.073   2
   2  -4 -11 46.7721 78.9693   2
   2  -4 -11 61.3207 35.7443   1
  -2   4  11 69.4025 243.462   3
  -2   4  10 15048.4 1080.45   3
   2  -4 -10 13922.0 466.448   1
   2  -4 -10 13706.8 619.537   2
  -2   4  10 12930.4 672.628   2
   2   4 -10 11994.8 849.601   1
  -2   4   9 169.926 123.401   2
  -2   4   9 284.536 258.421   3
   2  -4  -9 214.508 108.077   2
   2  -4  -9 194.421 86.6281   1
   2   4  -9-119.795 181.980   1
  -2   4   8 1059.92 192.651   2
  -2   4   8 864.882 265.042   3
   2   4  -8 1112.16 281.727   1
   2  -4  -8 862.617 159.239   1
   2  -4  -8 860.772 162.182   2
   2  -4  -7 9611.37 482.592   2
  -2  -4   7 8883.10 654.540   2
   2  -4  -7 8888.96 478.363   1
   2   4  -7 9338.97 703.570   1
  -2   4   7 9853.44 859.367   3
  -2   4   7 8909.63 504.584   2
  -2  -4   6 252.541 151.916   2
  -2   4   6 415.783 134.809   2
   2  -4  -6 318.622 123.589   1
   2   4  -6 233.057 184.553   1
  -2  -4   6 494.891 196.135   1
  -2   4   6 153.653 205.120   3
  -2  -4   6 525.057 132.062   4
   2  -4  -6 481.735 202.077   4
   2  -4  -6 372.146 123.444   2
   2  -4  -5 3876.83 312.513   2
  -2   4   5 3628.78 318.387   2
  -2   4   5 3436.21 506.085   3
   2  -4  -5 3912.67 455.916   4
   2  -4  -5 4188.45 366.970   1
  -2  -4   5 4321.60 436.806   2
  -2  -4   5 4067.21 330.536   4
  -2  -4   5 3360.65 415.143   1
   2   4  -5 3546.62 439.084   1
   2  -4  -4 7397.09 497.961   1
  -2  -4   4 7818.36 466.584   4
   2  -4  -4 7377.87 588.471   4
  -2  -4   4 7401.70 569.179   2
  -2  -4   4 8509.08 620.478   1
   2  -4  -4 7678.36 428.552   2
  -2   4   4 7546.00 440.581   2
   2   4  -4 7916.70 617.179   1
   2   4  -3 10192.9 683.878   1
   2  -4  -3 10829.8 516.263   2
   2  -4  -3 10765.3 696.461   4
  -2  -4   3 11602.5 699.613   2
  -2  -4   3 11729.7 706.592   1
  -2  -4   3 11381.1 578.684   4
   2  -4  -3 10938.0 621.143   1
   2  -4  -2 302.831 145.016   1
   2   4  -2 58.0056 148.437   1
  -2  -4   2 200.253 141.250   1
   2  -4  -2 341.640 180.072   4
   2  -4  -2 21.0386 98.9380   2
  -2  -4   2 268.010 121.568   4
  -2  -4   2 320.359 165.812   2
   2  -4  -1 8944.00 611.993   4
  -2  -4   1 8614.59 578.619   1
   2  -4  -1 9663.73 619.163   1
   2   4  -1 8883.82 613.996   1
   2  -4  -1 8682.26 485.167   2
  -2  -4   1 9937.42 651.772   2
  -2  -4   1 8761.57 541.665   4
  -2  -4   0 2856.91 336.605   1
   2  -4   0 3084.35 368.372   1
   2  -4   0 2800.86 283.493   2
   2  -4   0 2759.72 353.283   4
   2   4   0 2694.38 357.202   1
  -2  -4   0 3340.60 385.534   2
   2   4   1 10705.6 771.419   3
  -2  -4  -1 9181.12 624.008   2
   2  -4   1 9410.64 519.018   2
   2   4   1 9361.01 596.304   1
  -2  -4  -1 9334.21 569.512   1
   2  -4   1 10460.6 674.957   1
   2   4   1 8572.05 596.005   2
   2  -4   1 9729.15 618.911   4
   2   4   2 318.173 142.283   1
   2  -4   2 239.989 159.245   1
  -2  -4  -2 283.127 133.459   1
   2   4   2 218.958 176.342   3
   2  -4   2 427.776 169.718   4
  -2  -4  -2 318.381 123.694   2
   2   4   2 233.835 143.474   2
   2  -4   2 225.944 101.063   2
   2   4   3-68.4984 160.269   3
   2  -4   3-73.6779 90.2713   2
  -2  -4  -3-100.564 114.334   2
   2  -4   3-131.837 130.583   1
  -2  -4  -3-14.1328 100.377   1
   2  -4   3-7.01886 126.508   4
   2   4   3-168.421 128.799   1
  -2   4  -3 103.804 111.753   4
   2   4   3-0.80097 132.551   2
   2  -4   4 303.260 169.179   1
  -2  -4  -4 363.919 130.481   1
   2   4   4 457.692 217.798   3
  -2   4  -4 363.130 154.400   4
  -2  -4  -4 424.041 155.824   2
   2   4   4 349.743 170.010   2
   2   4   4 279.128 130.214   1
   2   4   5 1642.02 300.578   2
   2  -4   5 1551.54 301.162   1
  -2   4  -5 1887.48 294.319   4
  -2  -4  -5 1957.53 307.216   2
   2   4   5 1433.95 340.575   3
   2   4   5 1607.83 238.343   1
  -2  -4  -5 1486.63 199.335   1
   2   4   6 874.112 257.456   3
  -2  -4  -6 304.294 107.285   1
   2   4   6 594.431 194.041   2
  -2  -4  -6 414.290 160.054   2
   2   4   6 696.338 153.381   1
  -2   4  -6 674.708 201.380   4
   2   4   7 3693.63 516.760   3
  -2  -4  -7 3319.04 255.602   1
  -2  -4  -7 3894.72 408.588   2
  -2   4  -7 3076.26 364.759   4
   2   4   7 3193.33 399.979   2
   2   4   7 3432.96 301.795   1
  -2  -4  -8 20535.6 583.565   1
   2   4   8 18674.7 1143.41   3
   2   4   8 20384.0 675.888   1
  -2   4  -8 19619.2 903.196   4
   2   4   8 19446.7 967.252   2
   2   4   9 255.563 160.431   2
   2   4   9 337.493 108.170   1
  -2   4  -9 275.918 132.205   4
   2   4  10 19866.4 584.972   1
  -2   4 -10 18368.1 897.963   4
   2   4  10 19251.9 998.588   2
  -2   4 -11-55.6191 98.2106   4
   2   4  11 155.341 165.617   2
   2   4  12 6480.62 624.247   2
   2   4  13 881.861 250.741   2
   2   4  14 7926.90 706.992   2
   2   4  15 209.029 192.681   2
   2   4  16 21829.8 1209.96   2
   2   4  17 30.6576 187.958   2
   2   4  18 26631.2 1411.17   2
   2   4  19 2292.66 447.927   2
   2   4  20 4823.74 659.094   2
   2   4  21 879.459 313.099   2
   2   4  22 763.596 276.239   2
   2  -4  22 540.912 248.136   2
   2   4  23 2947.11 515.786   2
   2  -4  23 4129.49 560.952   2
   2   4  24 1802.17 446.736   2
   2  -4  24 2223.40 432.883   2
   2   4  25 1320.85 361.109   2
   2  -4  25 1627.12 413.520   2
   2   4  26 2301.99 461.275   2
  -2   5  26 35.4339 148.968   2
  -2   5  25 1803.06 401.252   2
  -2   5  24 1120.80 340.486   2
  -2   5  23 1035.87 364.955   2
  -2   5  23 1207.64 467.230   3
  -2   5  22 3740.40 783.702   3
  -2   5  22 2313.76 434.055   2
  -2   5  21 150.407 208.883   2
  -2   5  21 205.455 195.686   3
  -2   5  20 1875.94 398.227   2
  -2   5  20 1756.79 505.867   3
  -2   5  19-235.218 193.344   2
  -2   5  19 122.292 329.258   3
  -2   5  18 141.320 103.729   2
  -2   5  18 87.9721 277.240   3
  -2   5  17 117.576 137.307   2
  -2   5  17 774.641 372.095   3
  -2   5  16 956.556 431.496   3
  -2   5  16 1186.16 283.437   2
  -2   5  15 1827.11 332.125   2
  -2   5  15 1385.33 469.530   3
   2   5 -15 1612.00 376.943   1
  -2   5  14 1022.96 260.415   2
   2   5 -14 1115.48 341.924   1
  -2   5  14 1230.10 401.837   3
  -2   5  13 3506.92 648.066   3
   2   5 -13 3213.90 519.322   1
  -2   5  13 2708.34 372.177   2
   2  -5 -12 252.825 68.4948   1
   2   5 -12 190.039 208.027   1
   2  -5 -12 134.784 112.072   2
  -2   5  12 254.111 151.100   2
  -2   5  12 214.981 207.566   3
   2  -5 -11 559.639 149.597   2
   2   5 -11 1100.61 328.573   1
  -2   5  11 839.796 324.630   3
  -2   5  11 866.168 224.004   2
   2  -5 -11 788.697 127.717   1
   2  -5 -10 3127.37 334.232   2
   2   5 -10 2167.55 438.112   1
   2  -5 -10 2549.57 248.368   1
  -2   5  10 2872.72 560.027   3
  -2   5  10 2178.36 322.994   2
   2   5  -9 25.1526 207.999   1
  -2   5   9-130.723 217.080   3
   2  -5  -9 73.0462 88.4918   2
  -2   5   9-157.046 134.046   2
   2  -5  -9-30.1501 102.216   1
   2  -5  -8 14372.9 677.954   2
  -2   5   8 16197.4 1207.63   3
   2  -5  -8 16232.8 720.543   1
   2  -5  -8 14432.0 972.828   4
  -2   5   8 15637.7 760.339   2
   2   5  -8 13360.0 944.421   1
   2  -5  -7-167.258 235.358   4
   2  -5  -7-111.957 95.9706   2
   2   5  -7 219.231 204.634   1
  -2   5   7 204.921 206.273   3
  -2   5   7-31.3511 110.031   2
   2  -5  -7-65.5462 72.5041   1
   2  -5  -6 21960.8 914.965   1
   2   5  -6 21304.4 1147.07   1
  -2   5   6 21032.7 845.137   2
  -2  -5   6 21246.8 829.301   4
   2  -5  -6 21105.8 800.853   2
   2  -5  -6 20046.4 1102.79   4
   2  -5  -5-366.000 248.082   4
  -2  -5   5-287.819 163.077   4
   2  -5  -5-26.3361 112.030   2
   2   5  -5 6.94610 174.303   1
   2  -5  -5-27.2847 104.209   1
   2  -5  -4 26219.2 1081.02   1
   2  -5  -4 24743.2 1175.58   4
   2   5  -4 26622.2 1236.19   1
   2  -5  -4 27244.7 937.152   2
  -2  -5   4 26621.6 978.094   4
   2  -5  -3-543.112 202.965   2
   2   5  -3 160.805 248.211   1
  -2  -5   3-5.28170 149.894   4
   2  -5  -3-304.492 153.317   1
   2  -5  -3-110.557 242.220   4
  -2  -5   2 46670.8 1371.99   4
   2   5  -2 45628.5 1564.71   1
   2  -5  -2 48020.9 1577.55   4
   2  -5  -2 47940.3 1287.44   2
   2  -5  -2 51049.4 1578.76   1
   2  -5  -1 6710.09 507.504   2
   2  -5  -1 7919.62 654.240   1
   2  -5  -1 6534.57 598.068   4
  -2  -5   1 6587.04 546.109   4
   2   5  -1 6725.01 606.447   1
   2  -5   0 26039.2 1131.61   4
   2   5   0 26192.9 1142.79   1
   2  -5   0 28017.2 1018.14   2
  -2  -5   0 28725.6 1151.60   1
   2  -5   0 28218.8 1223.21   1
  -2  -5   0 26582.3 1090.62   4
   2  -5   1 13955.2 825.944   4
   2   5   1 13265.1 806.947   1
  -2  -5  -1 13860.2 789.273   1
  -2  -5  -1 14685.8 838.929   4
   2  -5   1 14401.9 749.701   2
   2   5   2 13627.5 822.209   2
   2  -5   2 13800.0 746.749   2
  -2  -5  -2 13182.6 740.274   1
   2  -5   2 12285.6 761.012   4
   2   5   2 13285.0 782.919   1
   2   5   3 1347.43 276.790   1
   2  -5   3 1959.51 324.449   4
   2   5   3 1696.23 369.362   3
   2  -5   3 1825.46 285.729   2
   2   5   3 1985.34 350.750   2
  -2  -5  -3 1732.08 274.953   1
   2   5   4 10141.4 888.132   3
   2   5   4 8923.70 609.946   1
   2   5   4 7837.17 644.119   2
   2  -5   4 9140.35 620.553   2
  -2  -5  -4 8986.09 575.545   1
  -2  -5  -5 5757.83 446.958   1
   2  -5   5 5361.08 488.037   2
   2   5   5 5327.00 655.128   3
   2   5   5 5470.67 543.812   2
   2   5   5 5711.39 483.695   1
   2   5   6 9058.61 579.363   1
  -2  -5  -6 8281.30 509.923   1
   2   5   6 10183.0 908.038   3
   2  -5   6 7888.37 584.824   2
   2   5   6 8945.56 690.472   2
  -2  -5  -7 403.653 133.073   1
   2   5   7 411.429 146.941   1
   2   5   7 243.031 211.857   3
   2   5   7 271.563 210.301   2
   2   5   8 6835.60 473.306   1
   2   5   8 6356.66 753.630   3
   2   5   8 6404.50 615.173   2
  -2  -5  -8 6770.57 407.518   1
  -2  -5  -9-15.3533 70.6576   1
   2   5   9 92.1896 159.568   3
   2   5   9 176.687 207.901   2
   2   5  10 976.997 271.218   2
   2   5  10 1077.72 316.217   3
   2   5  11 1004.39 271.191   2
   2   5  11 483.820 270.569   3
   2   5  12 1300.17 412.492   3
   2   5  12 1374.87 316.497   2
   2   5  13 410.380 246.515   2
   2   5  13-176.287 215.351   3
   2   5  14 3174.06 494.396   2
   2   5  15 1270.69 370.316   2
   2   5  16 1011.33 312.579   2
   2   5  17 4306.74 610.810   2
   2   5  18-111.036 198.350   2
   2   5  19 1971.01 449.969   2
   2   5  20-557.580 278.685   2
   2   5  21 331.818 200.276   2
   2   5  22 1044.98 324.852   2
   2   5  23 2368.20 490.116   2
   2  -5  23 2341.18 455.588   2
   2   5  24 2561.61 529.252   2
  -2   6  20 5319.06 643.207   2
  -2   6  20 3942.22 796.812   3
  -2   6  19-258.263 156.183   2
  -2   6  19 225.293 330.634   3
  -2   6  18 2312.63 401.531   2
  -2   6  18 1522.18 534.630   3
  -2   6  17 1523.69 334.895   2
  -2   6  17 1485.88 553.229   3
  -2   6  16 3463.43 496.505   2
  -2   6  16 3564.17 717.407   3
  -2   6  15 170.744 139.316   2
  -2   6  15 90.1169 270.559   3
  -2   6  14 945.579 263.555   2
  -2   6  14 189.560 282.752   3
  -2   6  13-181.002 255.571   3
  -2   6  13-206.545 163.108   2
  -2   6  12-96.1665 98.5461   2
   2   6 -12-1.74832 166.966   1
  -2   6  12-168.745 207.456   3
   2  -6 -12-198.129 210.780   4
   2  -6 -11 1866.60 423.689   4
  -2   6  11 711.066 322.872   3
  -2   6  11 1032.47 245.902   2
   2   6 -11 1540.33 421.614   1
  -2   6  10 874.606 388.458   3
   2  -6 -10 644.041 318.632   4
   2   6 -10 121.600 251.755   1
  -2   6  10 238.173 152.509   2
  -2   6   9 7134.36 577.413   2
   2   6  -9 7895.63 817.609   1
   2  -6  -9 7362.55 782.715   4
  -2   6   9 7678.05 938.304   3
   2   6  -8 711.252 325.787   1
   2  -6  -8 736.582 322.148   4
  -2   6   8 583.428 207.075   2
   2  -6  -7 1725.49 272.972   1
   2  -6  -7 1395.25 356.342   4
   2   6  -7 1374.21 387.892   1
   2  -6  -6 122.937 140.648   2
   2   6  -6 356.656 242.549   1
  -2  -6   6-27.0718 112.363   4
   2  -6  -6 181.691 211.014   4
   2  -6  -6 377.260 173.333   1
   2   6  -5 760.706 318.331   1
  -2  -6   5 1268.04 256.995   4
   2  -6  -5 1395.54 356.497   4
   2  -6  -5 953.101 239.493   2
   2  -6  -5 1174.63 245.278   1
   2  -6  -4 868.078 228.261   2
   2  -6  -4 898.117 309.312   4
  -2  -6   4 810.254 215.065   4
   2   6  -4 1423.67 366.206   1
   2  -6  -3 8315.28 604.810   2
   2  -6  -3 7387.87 707.944   4
  -2  -6   3 8212.96 638.843   4
   2   6  -3 9140.71 800.108   1
  -2  -6   2 1223.54 289.153   4
   2  -6  -2 1232.76 254.071   2
   2   6  -2 1259.79 305.464   1
   2  -6  -2 1287.75 340.500   4
   2  -6  -1 4357.18 535.666   4
  -2  -6   1 4190.61 491.698   4
   2   6  -1 3813.31 498.228   1
   2  -6  -1 4363.07 467.241   2
   2  -6   0 1433.58 300.346   2
   2   6   0 1636.17 340.612   1
   2  -6   0 1284.18 329.364   4
  -2  -6   0 724.891 257.631   4
   2   6   1 1855.52 355.587   1
   2  -6   1 1689.26 322.349   2
  -2  -6  -1 1685.48 361.197   4
   2  -6   1 1513.13 332.299   4
  -2  -6  -2 285.339 205.135   4
   2   6   2 29.7716 161.494   1
   2  -6   2 102.093 178.773   4
   2  -6   2 148.743 162.023   2
   2  -6   3 7251.46 636.688   4
   2   6   3 6779.81 611.644   1
  -2  -6  -3 6270.46 637.734   4
   2   6   4 24.9818 142.462   2
   2   6   4 164.026 136.228   1
   2   6   5 3487.92 483.460   2
   2   6   5 4344.53 654.573   3
   2   6   6 6712.58 662.411   2
   2   6   6 7161.46 856.580   3
   2   6   7 7217.48 874.150   3
   2   6   7 7736.01 725.978   2
   2   6   8 10620.9 1065.90   3
   2   6   8 7930.73 746.083   2
   2   6   9 1172.34 345.577   2
   2   6   9 1858.52 485.133   3
   2   6  10 19397.6 1470.13   3
   2   6  10 18549.4 1145.52   2
   2   6  11-24.2769 215.572   2
   2   6  11 673.565 356.599   3
   2   6  12 16682.7 1126.54   2
   2   6  12 19388.4 1521.69   3
   2   6  13 246.183 172.120   3
   2   6  13 251.692 226.740   2
   2   6  14 11168.8 1187.72   3
   2   6  14 9640.64 883.723   2
   2   6  15 443.956 243.279   2
   2   6  15 849.915 367.964   3
   2   6  16 8292.77 1083.56   3
   2   6  16 6870.58 787.654   2
   2   6  17 267.047 277.769   2
   2   6  17 389.105 288.509   3
   2   6  18 1363.37 466.814   3
   2   6  18 563.101 255.260   2
   2   6  19 1229.65 355.044   2
   2   6  19 1749.09 536.829   3
   2   6  20-191.699 185.934   2
   2   6  21 1178.47 384.011   2
   2   6  22-378.139 278.503   2
   2  -7 -16 1464.89 499.781   4
  -2   7  16 950.733 508.504   3
   2  -7 -15 3545.05 669.248   4
  -2   7  15 3201.02 698.833   3
  -2   7  14 67.4903 201.350   3
   2  -7 -14 91.5148 168.068   4
  -2   7  13 7069.41 998.123   3
   2  -7 -13 6674.35 843.449   4
   2  -7 -12 13.7562 215.212   4
   2  -7 -11 6497.30 807.773   4
  -2   7  11 6099.94 592.022   2
   2  -7 -10 232.765 287.804   4
   2  -7  -9 2875.72 582.559   4
   2  -7  -8 35.2960 191.202   4
   2  -7  -7 3658.74 607.389   4
   2  -7  -6 2726.52 514.095   4
  -2  -7   5 10636.4 758.704   4
   2  -7  -5 10679.7 950.990   4
  -2  -7   4 615.135 231.144   4
   2  -7  -4 576.270 309.932   4
   2  -7  -3 8233.36 821.333   4
  -2  -7   3 9529.16 758.738   4
  -2  -7   2 1101.22 332.518   4
   2  -7  -2 1227.36 367.031   4
   2  -7  -1 2171.41 438.441   4
  -2  -7   1 2688.93 440.631   4
   2  -7   0-220.716 225.940   4
  -2  -7   0-182.597 229.015   4
  -2  -7  -1-191.265 226.117   4
   2  -7   1-112.940 167.894   4
   2  -7   2 303.493 221.684   4
  -2  -7  -2 40.6755 216.448   4
  -2  -7  -3 92.4723 171.578   4
  -2  -7  -4-405.172 251.590   4
  -2  -7  -5 481.253 290.978   4
  -2  -7  -6 2122.37 436.402   4
  -2  -7  -7 837.684 320.603   4
   2   7   7 948.852 284.472   2
   2   7   8 1077.74 404.759   3
   2   7   8 752.145 269.866   2
   2   7   9 7877.35 1016.04   3
   2   7   9 6275.84 714.003   2
   2   7  10 374.385 273.614   3
   2   7  10 234.434 198.024   2
   2   7  11 3193.33 551.538   2
   2   7  11 3295.79 694.024   3
   2   7  12 224.590 302.584   3
   2   7  12-296.791 212.902   2
   2   7  13 181.971 173.819   2
   2   7  13-97.5832 165.938   3
   2   7  14-621.633 374.070   3
   2   7  14-143.418 232.420   2
   2   7  15 5397.71 904.741   3
   2   7  15 3866.62 572.789   2
   2   7  16-285.214 266.027   2
   2   7  17 2002.64 487.349   2
   2   7  18 452.987 346.330   2
   2   7  19 114.338 303.948   2
   2  -8 -10 141.281 241.100   4
   2  -8  -9 1837.38 477.102   4
   2  -8  -8 183.160 323.936   4
   2  -8  -7 1200.25 404.796   4
   2  -8  -6 804.654 400.265   4
   2  -8  -5 1000.76 378.117   4
  -2  -8   4 875.217 278.423   4
   2  -8  -4 226.296 231.460   4
   2  -8  -3 312.654 288.968   4
  -2  -8   3 701.338 216.332   4
   2  -8  -2 82.4786 218.582   4
  -2  -8   2-106.747 193.161   4
  -2  -8   1 3146.14 505.451   4
   2  -8  -1 3009.29 551.608   4
   2  -8   0 2148.20 459.598   4
  -2  -8   0 1803.28 413.201   4
  -2  -8  -1 2145.98 485.462   4
   2  -8   1 2570.60 470.540   4
  -2  -8  -2 2315.62 462.222   4
  -2  -8  -3 1259.26 374.343   4
  -2  -8  -4 513.287 306.230   4
  -2  -8  -5 2654.51 514.936   4
  -2  -8  -6 1732.44 425.498   4
  -2  -8  -7 2038.71 459.737   4
  -2  -8  -8 7143.02 818.866   4
  -2  -8  -9 504.152 284.460   4
  -2  -8 -10 3552.11 622.540   4
   2   8  11 138.322 230.331   2
   2   8  12 523.660 298.000   2
   2   8  13-379.348 286.320   2
  -2  -9  -2 1280.54 394.613   4
  -2  -9  -3 2000.76 425.311   4
  -3   0  30 268.328 201.425   2
  -3   0  29-28.0410 135.261   2
  -3   0  28 218.460 197.747   2
  -3   0  27-253.222 210.378   2
  -3   0  26 229.709 199.777   2
  -3   0  25 316.946 194.070   2
  -3   0  24 1665.55 356.702   2
  -3   0  23-197.392 169.954   2
  -3   0  22 4052.34 401.254   1
  -3   0  22 3955.93 486.783   2
   3   0 -21 327.802 135.208   1
  -3   0  21 5.17243 158.435   2
   3   0 -20-123.918 89.5430   1
  -3   0  20-214.472 161.599   2
   3   0 -19-39.0759 73.7186   1
  -3   0  19-309.059 189.323   2
   3   0 -18 22.3947 103.035   1
  -3   0  17-0.59152 63.2966   1
   3   0 -17-9.93756 59.4481   1
  -3   0  16 50.4788 78.3371   1
   3   0 -16 53.6497 88.7606   1
   3   0 -15-94.2319 93.5157   1
  -3   0  15 95.9893 80.6462   1
   3   0 -14 33126.2 978.527   1
  -3   0  14 33157.6 916.802   1
  -3   0  13 126.653 86.8442   1
   3   0 -13-32.2339 118.930   1
   3   0 -12 167378. 2067.79   1
  -3   0  12 176269. 1959.48   1
   3   0 -11 16.9672 103.311   1
  -3   0  11-29.0407 85.4537   1
  -3   0  10 249870. 2194.94   1
   3   0 -10 253448. 2381.38   1
  -3   0   9 5.28905 70.3384   1
   3   0  -9-18.6774 83.0510   1
  -3   0   8 40982.6 828.345   1
   3   0  -8 41958.6 897.084   1
   3   0  -7-24.1177 80.7803   1
  -3   0   7 69.8990 76.0517   1
   3   0  -6 206653. 1809.36   1
   3   0  -5-10.3220 52.6065   4
   3   0  -5-30.8905 83.1130   1
  -3   0   4 120433. 1078.11   4
   3   0  -4 121613. 1281.09   1
  -3   0   4 128061. 1096.16   3
   3   0  -4 123039. 1043.94   4
   3   0  -3 29.4109 54.9993   1
  -3   0   3 54.4296 42.2424   4
  -3   0   2 401.741 70.8113   4
   3   0  -1 17.5597 55.0710   2
   3   0   0 18212.0 446.345   2
   3   0   1-3.43946 56.2618   2
   3   0   2 37792.8 711.388   2
   3   0   3 2.81178 60.9556   2
   3   0   4 15.4941 70.9433   2
   3   0   5-26.7718 71.5321   2
   3   0   6 99.4882 78.7016   2
   3   0   7 3.02845 78.3688   2
   3   0   8 15518.7 627.684   2
   3   0   9-255.456 110.293   2
   3   0  10 397.223 140.120   2
   3   0  11 57.6974 92.1818   2
   3   0  12 89.0959 102.559   2
   3   0  13 69.8216 105.526   2
   3   0  14 4388.63 436.629   2
   3   0  14 2420.60 304.441   1
   3   0  15 64.6415 131.729   2
   3   0  16 17092.1 899.307   2
   3   0  17 161.795 223.463   2
   3   0  18 54665.2 1700.41   2
   3   0  18 53566.3 1539.43   1
   3   0  19-116.139 140.735   2
   3   0  19-47.5612 129.409   1
   3   0  20 11352.0 754.444   1
   3   0  20 12290.0 857.213   2
   3   0  21 205.868 204.760   2
   3   0  22 47295.2 1774.77   2
   3   0  23 1086.11 313.313   2
   3   0  24 48813.0 1924.96   2
   3   0  25 821.541 305.893   2
   3   0  26 32575.5 1660.99   2
   3   0  27 322.823 201.435   2
  -3   1  30 8513.79 882.192   2
  -3  -1  29 115.602 103.401   2
  -3   1  29 585.108 260.446   2
  -3   1  28 6890.92 768.377   2
  -3  -1  28 7384.88 778.970   2
  -3   1  27 371.166 224.955   2
  -3  -1  27 582.177 289.726   2
  -3   1  26 8371.10 784.790   2
  -3  -1  26 7788.19 736.779   2
  -3  -1  25 579.165 252.325   2
  -3   1  25 412.455 202.550   2
  -3   1  24 17147.5 1040.86   2
  -3  -1  24 18858.3 1115.65   2
  -3   1  23 495.915 214.683   2
  -3  -1  23 815.063 277.217   2
  -3   1  22 36084.8 1413.62   2
   3   1 -22 33169.6 1350.44   1
  -3   1  21 391.613 199.572   2
  -3   1  21 526.462 125.903   1
   3   1 -21 480.949 198.937   1
  -3   1  20 9288.42 678.588   2
   3   1 -20 10090.0 716.417   1
  -3   1  20 11016.9 477.929   1
   3   1 -19 2095.21 325.015   1
  -3   1  19 2089.29 210.704   1
  -3  -1  19 2042.20 324.067   1
  -3   1  19 2075.28 326.530   2
   3  -1 -19 1629.80 212.020   1
   3  -1 -18 5959.63 389.787   1
  -3   1  18 6005.75 339.749   1
  -3  -1  18 5960.36 520.116   1
   3   1 -18 5357.33 509.043   1
  -3   1  18 6128.94 516.459   2
  -3   1  17 312.363 94.6710   1
  -3  -1  17 114.509 149.909   1
  -3   1  17 273.932 125.565   2
   3   1 -17 19.6348 101.332   1
   3  -1 -17 112.652 66.6698   1
   3   1 -16 607.512 183.192   1
  -3   1  16 1311.38 160.143   1
  -3   1  16 1050.59 216.327   2
   3  -1 -16 1043.95 160.727   1
  -3  -1  16 999.790 240.229   1
   3   1 -15 3598.69 389.065   1
  -3   1  15 3472.13 351.857   2
   3  -1 -15 3350.92 273.873   1
   3   1 -14 6209.23 497.893   1
   3  -1 -14 6578.99 365.458   1
  -3   1  14 6939.68 465.810   2
   3   1 -13 17550.1 800.332   1
   3  -1 -13 18599.7 587.539   1
  -3   1  13 18674.3 722.048   2
   3  -1 -12 322.189 98.2726   1
   3   1 -12 358.223 154.950   1
  -3   1  12 411.236 127.397   2
  -3  -1  12 184.092 127.473   1
  -3   1  11 60538.8 1172.97   2
   3  -1 -11 60617.1 997.223   1
   3   1 -11 61680.1 1418.56   1
  -3  -1  11 61913.2 1370.42   1
  -3   1  10 3281.78 266.803   2
   3   1 -10 2553.86 293.813   1
   3  -1 -10 2839.93 214.611   1
  -3  -1  10 3052.51 305.144   1
   3  -1  -9 33831.6 681.860   1
   3   1  -9 34972.8 1006.39   1
  -3  -1   9 33762.8 954.830   1
  -3   1   9 34466.6 784.036   2
   3   1  -8 2757.83 284.157   1
   3  -1  -8 2449.95 181.524   1
   3   1  -7 29698.0 866.807   1
   3  -1  -7 28787.3 585.069   1
   3   1  -6 22478.2 736.555   1
  -3   1   5 137981. 1850.10   3
   3   1  -5 134011. 1724.51   1
   3   1  -4 20147.4 644.707   1
  -3   1   4 20122.1 695.202   3
   3   1  -3 113376. 1445.93   1
  -3   1   3 114609. 1620.17   3
   3  -1  -3 110954. 1553.92   3
  -3   1   3 116307. 1436.93   4
   3   1  -2 2222.38 208.406   1
   3  -1  -2 2033.56 226.055   3
  -3   1   2 1879.59 191.402   4
   3   1  -2 2234.98 217.297   2
   3   1  -1 7008.43 374.197   2
  -3   1   1 6816.11 344.208   4
   3   1  -1 7231.01 347.802   1
   3  -1   0 153621. 832.961   2
   3   1   0 145348. 1487.13   1
  -3   1   0 150113. 1567.89   4
   3   1   0 151682. 1697.52   2
   3   1   1 6671.30 370.926   2
   3   1   1 7184.54 325.789   1
   3  -1   1 7229.68 220.822   2
   3   1   2 4377.70 251.449   1
   3   1   2 4167.73 299.612   2
   3  -1   2 4343.93 199.633   2
   3   1   3 146.530 95.7992   2
   3  -1   3 242.600 74.3276   2
   3   1   4 81830.3 1363.07   2
   3  -1   4 78522.4 1028.11   2
   3   1   5 13350.9 569.873   2
   3  -1   5 13399.0 463.775   2
   3  -1   6 130793. 1545.39   2
   3   1   6 130054. 1816.27   2
   3   1   7 606.478 169.635   2
   3  -1   7 819.400 164.039   2
   3  -1   8 75951.3 1322.11   2
   3   1   8 73391.5 1455.11   2
   3  -1   9 997.809 185.868   2
   3   1   9 962.232 196.479   2
   3  -1  10 25536.0 849.967   2
   3   1  10 23097.0 886.899   2
   3   1  11 107.951 125.143   2
   3  -1  11 126.447 108.706   2
   3  -1  12 18765.7 798.023   2
   3   1  12 17007.1 813.273   2
   3   1  13 2574.03 345.027   2
   3  -1  13 2713.66 326.203   2
   3   1  14 7582.57 587.813   2
   3  -1  14 8277.40 578.019   2
   3  -1  14 8699.56 632.286   1
   3  -1  15 539.168 176.155   1
   3  -1  15 489.000 190.983   2
   3   1  15 204.698 148.767   2
   3   1  15 362.113 129.311   1
   3  -1  16 2910.33 403.034   1
   3  -1  16 2670.70 364.154   2
   3   1  16 2432.24 358.547   2
   3   1  16 2549.67 293.923   1
   3  -1  17 9529.05 712.407   1
   3  -1  17 8824.60 664.873   2
   3   1  17 7653.95 647.473   2
   3   1  17 8741.94 532.980   1
   3  -1  18 2109.10 367.862   2
   3   1  18 2214.02 374.981   2
   3   1  18 2570.80 301.717   1
   3   1  19 284.165 126.133   1
   3   1  19 197.451 169.610   2
   3  -1  19 176.433 174.173   2
   3   1  20 196.151 121.787   1
   3   1  20 370.998 219.124   2
   3  -1  20 380.496 188.495   2
   3  -1  21 2405.71 417.067   2
   3   1  21 3210.45 477.399   2
   3  -1  22 977.218 290.427   2
   3   1  22 584.228 240.989   2
   3   1  23 4873.38 611.554   2
   3  -1  23 4691.66 606.169   2
   3   1  24 614.659 286.982   2
   3  -1  24 714.478 269.185   2
   3   1  25 8272.04 845.752   2
   3  -1  25 9455.54 900.215   2
   3   1  26 530.748 270.810   2
   3  -1  26-303.505 202.840   2
   3  -1  27 9782.17 949.422   2
   3   1  27 9024.04 907.136   2
  -3   2  30-65.7411 175.203   2
  -3   2  29 5422.41 695.357   2
  -3  -2  28-261.548 205.668   2
  -3   2  28 124.183 195.568   2
  -3   2  27 2372.00 465.436   2
  -3  -2  27 2735.52 485.315   2
  -3   2  26 115.134 160.437   2
  -3   2  25 1919.18 385.040   2
  -3   2  24-302.675 180.704   2
  -3   2  23 12966.7 896.806   2
   3   2 -22 293.637 195.100   1
  -3   2  22 292.204 184.755   2
  -3   2  21 24998.6 1166.34   2
   3   2 -21 23141.2 1210.97   1
   3   2 -20 254.351 176.257   1
  -3   2  20 143.971 159.339   2
  -3   2  19 1415.70 279.747   2
   3   2 -19 653.002 221.374   1
   3   2 -18 2105.37 357.527   1
  -3   2  18 1741.69 303.290   2
  -3   2  17 5461.70 480.578   2
   3   2 -17 5090.27 542.307   1
   3   2 -16 303.425 169.868   1
  -3   2  16 468.355 158.677   2
   3  -2 -16 346.214 63.9016   1
  -3  -2  15 14052.7 833.121   1
  -3   2  15 13009.8 677.131   2
   3  -2 -15 12863.5 354.640   1
   3   2 -15 12123.6 788.601   1
  -3   2  14 2395.08 292.906   2
   3  -2 -14 2131.80 151.931   1
   3   2 -14 2147.67 346.450   1
  -3  -2  14 2167.43 336.865   1
   3   2 -13 16871.3 884.334   1
   3  -2 -13 16090.1 413.396   1
  -3   2  13 17189.8 713.648   2
  -3  -2  13 17178.2 869.064   1
  -3   2  12 8731.95 482.851   2
   3  -2 -12 8071.15 295.998   1
  -3  -2  12 7986.17 580.298   1
   3   2 -12 7661.55 591.023   1
   3   2 -11-193.692 147.138   1
  -3   2  11-83.5939 92.5779   2
   3  -2 -11-12.5984 35.4731   1
  -3  -2  11-207.223 134.921   1
   3   2 -10 4007.56 171.114   4
  -3   2  10 3610.49 280.491   2
   3   2 -10 3729.85 404.631   1
   3  -2 -10 4149.20 209.049   1
   3   2  -9 6857.03 523.371   1
  -3   2   9 7414.95 374.857   2
   3  -2  -9 7759.95 280.882   1
   3   2  -9 6780.27 200.184   4
  -3   2   8 18769.0 554.748   2
  -3   2   8 18629.9 909.159   3
   3   2  -8 18415.9 821.234   1
  -3   2   7 4838.26 470.315   3
  -3   2   7 4550.23 253.470   2
   3   2  -7 4458.88 406.243   1
  -3   2   6 1351.09 130.471   2
  -3   2   6 1292.58 261.279   3
   3   2  -6 1170.23 218.044   1
  -3   2   5 7962.90 569.086   3
   3   2  -5 8759.15 530.394   1
  -3  -2   5 8220.24 217.944   4
  -3   2   5 8830.48 283.361   2
   3   2  -4 15.5932 105.083   1
  -3  -2   4 139.080 87.9588   3
   3  -2  -4 186.710 114.842   3
  -3   2   4 81.8698 36.8411   2
  -3   2   4 10.1939 113.635   3
   3  -2  -4 89.6905 32.3045   2
   3   2  -3 22706.9 801.230   1
   3  -2  -3 22180.7 305.386   2
  -3  -2   3 23237.9 671.097   3
  -3   2   3 22611.8 343.644   2
   3   2  -2 138.590 103.080   1
  -3   2   2 130.675 101.324   4
  -3   2   1 120125. 1763.72   4
  -3  -2   1 113752. 1557.19   1
   3  -2  -1 112759. 801.003   2
   3   2  -1 118060. 1686.44   1
   3   2  -1 116138. 1762.78   2
   3   2  -1 114077. 1545.47   3
  -3   2   0 9246.21 490.729   4
   3   2   0 9163.50 464.816   1
   3   2   0 9485.40 468.689   3
   3   2   0 9015.77 507.548   2
  -3  -2   0 9558.55 438.921   1
   3   2   1 79160.2 1294.54   1
  -3   2  -1 81835.9 1427.75   4
   3   2   1 79970.4 1484.04   2
  -3  -2  -1 82162.0 1223.37   1
  -3  -2  -2 24631.3 644.259   1
   3   2   2 24698.1 840.640   2
  -3   2  -2 26704.4 814.149   4
   3   2   2 25910.7 720.944   1
   3   2   3 8241.78 401.809   1
  -3  -2  -3 8615.88 367.856   1
  -3   2  -3 8800.34 471.808   4
   3   2   3 9280.56 524.231   2
   3   2   4 459.371 115.400   1
   3   2   4 378.437 155.490   2
  -3   2  -4 532.347 132.957   4
   3   2   5 112546. 1394.54   1
   3   2   5 118960. 1921.87   2
   3   2   6 3986.50 264.609   1
   3   2   6 3680.24 375.797   2
   3   2   7 158234. 1547.89   1
   3   2   7 154627. 2281.08   2
   3   2   8 7492.38 340.190   1
   3   2   8 6736.91 507.681   2
   3   2   9 44900.4 1305.09   2
   3   2   9 44281.0 814.080   1
   3  -2  10 196.711 137.385   1
   3   2  10 116.931 66.8496   1
   3   2  10-3.83997 121.937   2
   3   2  11 30658.0 656.068   1
   3   2  11 31203.8 1144.20   2
  -3  -2 -11 31884.6 1087.05   2
   3  -2  11 30452.8 1003.18   2
   3  -2  11 30619.0 1188.46   1
   3   2  12 303.662 79.9778   1
   3   2  12 220.413 173.764   2
   3  -2  12 409.876 151.249   2
   3  -2  12 423.398 179.188   1
   3   2  13 20258.2 978.468   2
   3  -2  13 20338.1 880.411   2
   3  -2  13 21104.3 1042.97   1
   3   2  14 215.420 189.897   2
   3  -2  14 73.2358 109.295   2
   3   2  15 47726.4 1569.44   2
   3  -2  15 47618.9 1444.70   2
   3   2  16 559.751 121.686   1
   3   2  16 398.647 199.730   2
   3  -2  16 751.332 232.335   2
   3   2  17 15214.7 537.034   1
   3   2  17 14527.7 917.850   2
   3  -2  17 14147.2 839.818   2
   3   2  18 840.743 135.196   1
   3   2  18 1368.73 314.316   2
   3  -2  18 1259.31 271.106   2
   3   2  19 1608.70 338.481   2
   3  -2  19 1003.58 268.010   2
   3  -2  20 5206.35 566.553   2
   3   2  20 5157.18 594.644   2
   3   2  21 564.220 245.459   2
   3  -2  21 825.181 246.386   2
   3  -2  22 332.413 211.783   2
   3   2  22 710.815 266.567   2
   3  -2  23 2397.50 420.634   2
   3   2  23 1817.62 401.638   2
   3  -2  24 2795.61 479.194   2
   3   2  24 2198.43 447.157   2
   3  -2  25 479.115 258.332   2
   3   2  25 356.964 242.562   2
   3   2  26-490.113 251.252   2
   3  -2  26 194.335 212.623   2
   3  -2  27 1579.44 413.019   2
   3   2  27 1332.42 408.237   2
  -3   3  30 1292.28 374.625   2
  -3   3  29 1729.73 412.718   2
  -3   3  28 350.150 185.744   2
  -3   3  27 865.366 302.650   2
  -3   3  26-11.0047 111.673   2
  -3   3  25 587.314 239.377   2
  -3   3  24 40.6885 125.896   2
  -3   3  23 329.150 193.838   2
   3   3 -22 9583.46 867.177   1
  -3   3  22 7334.71 694.593   2
   3   3 -21 4052.01 574.860   1
  -3   3  21 4006.89 502.068   2
  -3   3  20 5538.98 562.579   2
   3   3 -20 5851.80 670.154   1
  -3   3  19 10455.8 742.630   2
   3   3 -19 10610.7 867.701   1
  -3   3  18 5644.14 532.582   2
   3   3 -18 5676.78 350.951   4
   3   3 -18 4955.91 592.048   1
   3   3 -17 19344.3 620.664   4
  -3   3  17 20870.0 968.160   2
   3   3 -17 18238.3 1092.66   1
  -3   3  16 11832.9 710.133   2
   3   3 -16 13137.3 492.827   4
   3   3 -16 13526.8 915.114   1
  -3   3  15 3951.44 403.126   2
   3   3 -15 3617.42 490.203   1
   3   3 -15 4057.01 269.571   4
  -3   3  14 26713.7 981.408   2
   3   3 -14 28050.4 663.261   4
   3   3 -14 28399.6 1274.90   1
   3   3 -13 21015.6 555.076   4
  -3   3  13 22252.0 860.644   2
   3   3 -13 21713.4 1098.47   1
   3   3 -12 25580.7 1170.40   1
  -3   3  12 25944.7 884.812   2
  -3   3  12 26453.2 1335.45   3
   3  -3 -12 25016.5 424.048   1
   3   3 -12 25477.1 588.109   4
   3  -3 -12 25334.0 476.935   1
   3   3 -11 23741.3 1115.68   1
   3  -3 -11 24784.5 463.852   1
  -3   3  11 25128.6 1270.64   3
   3  -3 -11 24334.7 545.435   1
  -3   3  11 24475.3 818.181   2
  -3   3  10 1029.57 180.479   2
  -3   3  10 1070.46 319.182   3
   3  -3 -10 833.392 147.197   2
   3   3 -10 496.138 216.028   1
   3   3  -9 4172.94 457.882   1
  -3   3   9 4849.37 564.145   3
  -3   3   9 4295.64 317.086   2
   3  -3  -9 3781.27 265.504   2
  -3   3   8 1624.53 193.772   2
   3   3  -8 1452.41 291.007   1
   3  -3  -8 1594.02 165.335   2
  -3   3   8 1218.91 310.615   3
   3   3  -7 11570.5 727.580   1
   3  -3  -7 11540.1 408.910   2
  -3   3   7 11859.5 826.199   3
  -3   3   7 13068.8 484.034   2
   3   3  -6 39.1309 121.732   1
  -3   3   6 155.455 178.112   3
  -3  -3   6 48.4316 48.9568   4
  -3  -3   6 17.7082 114.793   3
   3  -3  -6 114.653 63.7815   2
  -3   3   6 85.7990 65.1680   2
  -3   3   5 28431.3 1243.40   3
  -3  -3   5 24603.4 917.863   3
   3  -3  -5 24979.3 540.119   2
  -3  -3   5 25660.3 612.786   4
   3   3  -5 25844.5 1027.21   1
  -3   3   5 25000.9 605.888   2
   3  -3  -4 606.007 94.5935   2
  -3  -3   4 613.705 181.015   3
  -3  -3   4 444.393 107.831   4
   3   3  -4 396.816 173.714   1
  -3   3   4 695.187 112.648   2
   3   3  -3 38431.4 1186.03   1
   3  -3  -3 35516.0 629.934   2
  -3  -3   3 35472.9 1080.74   3
  -3  -3   3 36446.5 1099.75   1
   3   3  -2 4330.19 402.091   1
   3  -3  -2 4568.30 239.404   2
  -3  -3   2 4264.45 372.283   1
   3   3  -1 40484.7 1157.44   1
   3   3  -1 38705.7 1166.25   3
   3   3  -1 39210.5 1181.48   2
   3  -3  -1 38612.1 725.507   2
  -3  -3   1 36646.6 1051.52   1
  -3  -3   0 7991.97 470.444   1
  -3   3   0 8200.90 549.224   4
   3   3   0 7564.33 498.624   1
   3   3   0 7873.46 547.124   3
   3  -3   0 7137.16 333.570   2
   3   3   0 6897.69 508.963   2
   3   3   1 14046.5 654.479   1
   3  -3   1 14259.6 481.548   2
  -3   3  -1 15398.5 738.580   4
  -3  -3  -1 15036.4 622.058   1
   3   3   1 14427.5 745.346   3
   3   3   1 15336.1 742.977   2
   3   3   2 19756.6 749.003   1
  -3  -3  -2 19655.3 687.442   1
   3   3   2 19881.1 851.727   2
   3   3   2 20011.0 893.313   3
  -3   3  -2 19654.2 830.153   4
  -3  -3  -2 21197.2 868.936   2
  -3  -3  -3 49778.4 1327.09   2
   3   3   3 45361.7 1101.23   1
   3   3   3 48496.8 1425.32   3
  -3  -3  -3 49301.6 1037.73   1
   3   3   3 46108.8 1305.97   2
   3  -3   3 46340.9 1321.29   1
  -3   3  -3 48814.0 1296.58   4
   3   3   4 750.009 199.590   2
  -3   3  -4 710.225 174.687   4
   3   3   4 606.013 141.629   1
  -3  -3  -4 913.635 197.327   2
  -3  -3  -4 838.848 140.458   1
  -3  -3  -5 6752.76 495.514   2
   3   3   5 5347.10 365.315   1
  -3  -3  -5 6309.64 342.334   1
  -3   3  -5 6781.03 487.081   4
   3   3   5 6214.86 499.858   2
   3   3   6 1690.65 279.921   2
  -3  -3  -6 1800.48 271.430   2
  -3   3  -6 2110.07 280.394   4
   3   3   6 1654.93 205.514   1
  -3  -3  -7-57.7999 107.477   2
   3   3   7-43.8304 125.891   2
   3   3   7 59.9325 78.3414   1
  -3   3  -7 28.2179 72.0001   4
   3   3   8 700.342 214.806   2
   3   3   8 937.948 143.937   1
  -3   3  -8 903.183 198.153   4
  -3  -3  -8 958.575 209.426   2
   3   3   9 3633.60 418.560   2
  -3  -3  -9 4129.18 410.777   2
   3   3   9 4292.27 290.226   1
  -3   3  -9 4845.96 439.685   4
   3   3  10 178.460 80.2263   1
   3   3  10 34.2510 110.312   2
   3   3  11 10366.4 734.560   2
   3   3  11 10597.0 414.075   1
   3   3  12 425.102 92.1328   1
   3   3  12 382.064 192.310   2
   3   3  13 7670.75 313.242   1
   3   3  13 7653.53 656.765   2
   3   3  14 3522.16 455.877   2
   3   3  14 3590.40 193.448   1
   3   3  15 16806.0 1008.10   2
   3   3  15 15885.3 317.707   1
   3   3  16 10826.7 840.699   2
   3  -3  16 9702.23 701.266   2
   3   3  17 35806.8 1537.56   2
   3  -3  17 35656.2 1371.91   2
   3  -3  18 1703.71 330.574   2
   3   3  18 1791.21 389.451   2
   3  -3  19 16059.9 973.391   2
   3   3  19 15217.1 1051.43   2
   3   3  20 192.889 173.109   2
   3  -3  20-146.041 167.008   2
   3   3  21 4154.09 589.077   2
   3  -3  21 4116.61 536.451   2
   3   3  22-24.5571 146.102   2
   3  -3  22 30.1969 95.1588   2
   3   3  23 3474.08 567.858   2
   3  -3  23 3794.13 548.862   2
   3   3  24 180.229 269.299   2
   3  -3  24 81.1902 155.260   2
   3   3  25 4665.79 700.382   2
   3  -3  25 5371.32 668.269   2
   3   3  26 4052.64 656.635   2
   3  -3  26 4032.39 592.328   2
  -3   4  28 2063.62 454.670   2
  -3   4  27 982.682 389.357   2
  -3   4  26 331.505 238.739   2
  -3   4  25 4308.49 625.959   2
  -3   4  24 224.849 140.246   2
  -3   4  23 3205.20 505.092   2
  -3   4  22 1468.30 340.784   2
  -3   4  21 1030.80 296.528   2
   3   4 -21 1164.04 350.150   1
  -3   4  20 14389.2 948.676   2
   3   4 -20 16918.1 1196.00   1
  -3   4  19 5364.37 571.933   2
   3   4 -19 6119.46 715.494   1
  -3   4  18 19232.5 1022.46   2
  -3   4  18 18748.1 1419.17   3
   3   4 -18 18852.6 1216.51   1
  -3   4  17 5888.57 799.099   3
  -3   4  17 6347.46 570.885   2
   3   4 -17 6153.44 700.446   1
  -3   4  16 3989.68 659.005   3
  -3   4  16 3868.69 449.040   2
   3   4 -16 3139.09 523.672   1
   3   4 -16 3066.76 260.286   4
  -3   4  15 12590.5 755.712   2
  -3   4  15 12886.1 1095.49   3
   3   4 -15 11497.5 914.506   1
  -3   4  14 5245.11 476.483   2
  -3   4  14 5453.21 720.207   3
   3   4 -14 5327.90 614.008   1
  -3   4  13 2916.24 545.748   3
  -3   4  13 2380.52 319.183   2
   3  -4 -13 2512.77 285.056   2
   3   4 -13 2424.32 445.042   1
   3  -4 -12 5180.71 253.872   1
   3   4 -12 5343.23 599.474   1
  -3   4  12 5144.62 678.575   3
   3  -4 -12 5389.33 392.462   2
  -3   4  12 5744.30 448.154   2
   3   4 -11 3269.58 459.149   1
   3  -4 -11 3252.88 241.008   1
  -3   4  11 3251.81 535.326   3
   3  -4 -11 3182.12 292.782   2
  -3   4  11 2873.04 314.835   2
   3  -4 -10 607.069 132.623   2
  -3   4  10 329.888 117.900   2
   3   4 -10 528.133 229.425   1
   3  -4 -10 786.634 145.370   1
  -3   4  10 844.573 300.110   3
   3   4  -9 3700.93 483.296   1
   3  -4  -9 3787.10 478.826   4
  -3   4   9 3330.37 541.172   3
   3  -4  -9 3919.78 299.700   2
  -3   4   9 3364.52 306.740   2
   3  -4  -9 3802.77 310.223   1
   3  -4  -8 62.6106 90.8392   1
   3   4  -8 81.4686 161.681   1
  -3   4   8 0.50225 82.2513   2
   3  -4  -8 60.8087 81.5826   2
  -3   4   8-10.0824 199.129   3
   3  -4  -8-107.649 148.973   4
   3  -4  -7-100.004 156.070   4
   3  -4  -7 164.195 71.8651   2
  -3   4   7 50.6171 191.947   3
  -3   4   7-25.2211 71.8125   2
   3   4  -7-44.0470 159.415   1
   3  -4  -7 219.459 96.3933   1
  -3  -4   6 6369.22 375.099   4
   3  -4  -6 6616.37 354.179   2
   3  -4  -6 6950.14 604.271   4
  -3   4   6 7327.87 733.941   3
   3   4  -6 6154.85 585.987   1
  -3   4   6 6452.31 382.026   2
   3  -4  -6 6530.16 460.725   1
   3  -4  -5 1991.81 348.916   4
   3  -4  -5 2022.51 202.719   2
  -3  -4   5 2476.20 255.631   4
  -3  -4   5 2520.75 359.617   1
   3   4  -5 1874.01 327.357   1
  -3   4   5 2438.76 237.008   2
  -3  -4   5 2571.03 370.310   2
   3  -4  -5 2306.39 290.806   1
   3  -4  -4 37466.9 1145.10   1
  -3  -4   4 39451.4 1006.50   4
   3   4  -4 36365.8 1335.85   1
  -3  -4   4 39757.4 1322.40   1
  -3  -4   4 37178.8 1302.43   2
   3  -4  -4 35786.7 813.317   2
   3  -4  -4 35407.0 1277.12   4
   3  -4  -3 299.933 153.576   1
   3  -4  -3 111.502 83.7682   2
  -3  -4   3-195.230 168.618   2
  -3  -4   3 147.078 124.886   1
   3   4  -3 205.327 195.292   1
   3  -4  -3 215.965 190.003   4
  -3  -4   3 17.9739 109.099   4
   3   4  -2 35053.9 1257.85   1
  -3  -4   2 36251.8 1215.58   1
  -3  -4   2 37444.4 1302.77   2
   3  -4  -2 34861.5 1165.66   1
   3  -4  -2 34303.0 840.861   2
   3  -4  -2 37355.4 1272.11   4
   3  -4  -1 113.412 88.9926   2
  -3  -4   1 25.8495 160.037   2
   3   4  -1 214.345 187.019   1
   3  -4  -1 200.143 130.535   1
   3  -4  -1 34.2089 125.310   4
  -3  -4   1 257.155 138.222   1
   3   4   0 23829.0 1000.25   1
   3  -4   0 22803.1 967.605   4
  -3  -4   0 24185.6 944.002   1
   3  -4   0 24145.5 764.661   2
   3   4   0 24004.1 1040.60   2
  -3  -4   0 26041.7 1074.80   2
   3  -4   0 22308.1 976.443   1
  -3  -4  -1-0.88882 111.424   2
   3  -4   1-25.5004 74.7129   1
  -3  -4  -1 21.6776 98.5867   1
   3  -4   1 37.8763 99.8175   2
   3   4   1-132.031 166.867   3
   3  -4   1-24.8499 120.628   4
   3   4   1 451.915 206.738   1
   3   4   1-36.8513 170.583   2
   3   4   2 23988.2 954.524   1
   3  -4   2 25956.3 1003.80   4
  -3  -4  -2 23624.9 866.078   1
   3   4   2 22892.9 1119.87   3
  -3  -4  -2 26866.9 1096.01   2
   3  -4   2 24091.4 804.077   2
   3   4   2 24603.8 1051.34   2
  -3   4  -2 25968.6 1082.03   4
   3  -4   2 25454.3 1080.78   1
   3  -4   3 1115.85 249.168   1
  -3  -4  -3 1457.37 280.132   2
   3   4   3 1495.67 255.893   1
   3   4   3 1067.53 285.139   3
  -3   4  -3 1450.96 260.522   4
  -3  -4  -3 1246.93 210.814   1
   3  -4   3 1417.60 219.118   2
   3   4   3 1374.99 273.193   2
  -3  -4  -4 40058.7 1338.31   2
  -3  -4  -4 35658.4 993.571   1
   3   4   4 35107.6 1095.12   1
   3   4   4 34804.1 1423.64   3
  -3   4  -4 36254.2 1268.12   4
   3   4   4 36216.5 1301.50   2
   3  -4   4 34852.5 1312.51   1
   3   4   5 362.399 145.150   1
  -3  -4  -5 270.687 163.484   2
   3   4   5 267.114 194.764   3
  -3  -4  -5 224.662 96.1410   1
  -3   4  -5 311.685 135.773   4
   3   4   5 385.484 201.197   2
  -3  -4  -6 12643.1 544.207   1
   3   4   6 12197.4 616.198   1
   3   4   6 11388.1 752.695   2
   3   4   6 11580.6 853.677   3
  -3   4  -6 12448.5 753.539   4
  -3   4  -7 4616.03 467.793   4
   3   4   7 4609.13 366.936   1
   3   4   7 4619.81 491.740   2
  -3  -4  -7 4126.20 301.608   1
   3   4   8 1900.69 238.133   1
   3   4   8 1644.46 323.856   2
   3   4   9 241.098 111.224   1
   3   4   9 553.216 196.556   2
   3   4  10 20522.5 680.785   1
   3   4  10 20720.3 1079.20   2
   3   4  11 206.832 163.735   2
   3   4  11 58.5946 73.2834   1
   3   4  12 8630.16 737.894   2
   3   4  12 8803.58 371.190   1
   3   4  13 1879.55 366.173   2
   3   4  13 1470.25 128.657   1
   3   4  14 13944.9 958.933   2
   3   4  15 353.448 234.424   2
   3   4  16 28727.6 1431.02   2
   3   4  17 33.9323 210.747   2
   3   4  18 14862.0 1082.28   2
   3   4  19-350.462 179.071   2
   3  -4  19 131.239 144.989   2
   3   4  20 232.770 264.577   2
   3  -4  20-26.2037 125.876   2
   3  -4  21-59.0433 133.556   2
   3   4  21 109.396 203.527   2
   3   4  22-366.553 224.884   2
   3  -4  22 80.8181 132.561   2
   3   4  23 843.555 319.954   2
   3  -4  23 756.425 275.318   2
   3   4  24 1596.26 419.173   2
   3  -4  24 1051.59 320.570   2
   3   4  25 471.040 255.593   2
   3  -4  25 651.500 270.721   2
  -3   5  24 2073.52 460.255   2
  -3   5  24 2869.12 664.571   3
  -3   5  23 146.931 247.258   3
  -3   5  23 242.968 174.159   2
  -3   5  22 2768.55 490.009   2
  -3   5  22 2692.33 683.639   3
  -3   5  21 1060.46 462.671   3
  -3   5  21 802.736 296.102   2
  -3   5  20 2857.16 478.700   2
  -3   5  20 3550.58 747.358   3
  -3   5  19 567.907 380.220   3
   3   5 -19 594.264 270.569   1
  -3   5  19 954.685 275.604   2
   3   5 -18 3906.18 617.048   1
  -3   5  18 3426.34 464.567   2
  -3   5  18 5139.15 823.787   3
   3   5 -17 45.5220 141.628   1
  -3   5  17-11.1205 109.896   2
  -3   5  17 56.2987 255.576   3
   3   5 -16 5539.41 697.381   1
  -3   5  16 5624.49 548.405   2
  -3   5  16 4836.89 781.224   3
  -3   5  15 914.786 248.636   2
   3   5 -15 1185.95 360.520   1
  -3   5  15 823.069 384.983   3
  -3   5  14 13025.6 1196.44   3
  -3   5  14 13218.8 784.428   2
   3   5 -14 12304.3 1015.32   1
  -3   5  13-82.2872 100.915   2
   3   5 -13-113.665 245.718   1
  -3   5  13 69.3754 264.553   3
   3  -5 -13 43.2762 65.6052   2
   3  -5 -12 623.834 104.131   1
  -3   5  12 586.013 308.208   3
  -3   5  12 563.113 163.638   2
   3  -5 -12 518.184 277.169   4
   3  -5 -12 118.341 103.628   2
   3   5 -12 393.859 310.918   1
   3  -5 -11 3771.84 344.325   2
   3   5 -11 3928.76 568.841   1
   3  -5 -11 3970.56 316.338   1
  -3   5  11 2929.94 606.957   3
  -3   5  11 3532.68 374.429   2
   3  -5 -11 4648.82 615.365   4
   3   5 -10 1144.91 346.940   1
   3  -5 -10 1266.21 342.789   4
   3  -5 -10 1678.52 228.471   1
  -3   5  10 1701.42 266.234   2
  -3   5  10 2397.25 501.609   3
   3  -5 -10 1913.52 241.927   2
   3   5  -9 466.841 239.321   1
   3  -5  -9 1.31172 63.2902   1
   3  -5  -9 172.717 85.2700   2
  -3   5   9 193.443 255.982   3
  -3   5   9 202.021 116.083   2
  -3   5   8 4069.77 374.932   2
   3  -5  -8 4040.05 387.797   1
   3  -5  -8 4001.81 330.898   2
  -3   5   8 4413.88 657.633   3
   3  -5  -8 3636.11 504.091   4
   3   5  -8 4153.47 541.709   1
   3  -5  -7 1400.58 204.686   2
   3   5  -7 1337.43 321.396   1
   3  -5  -7 1193.23 311.363   4
   3  -5  -7 1472.54 246.122   1
  -3  -5   7 1691.08 364.433   3
  -3   5   7 1462.52 217.436   2
   3  -5  -6 6462.94 415.050   2
  -3  -5   6 6221.38 442.933   4
   3  -5  -6 6429.58 642.244   4
   3  -5  -6 6568.07 530.428   1
  -3  -5   6 6209.57 652.563   3
   3   5  -6 6388.32 646.715   1
  -3  -5   5 13.5193 88.1804   4
   3  -5  -5 133.128 158.599   4
   3   5  -5 59.2877 186.381   1
   3  -5  -5 225.702 102.440   1
   3  -5  -5 18.5241 112.865   2
  -3  -5   5-67.0654 182.140   3
   3  -5  -4 12052.8 841.525   4
   3  -5  -4 12971.5 780.809   1
   3  -5  -4 11595.5 554.477   2
  -3  -5   4 11620.6 872.962   3
   3   5  -4 11145.6 823.401   1
  -3  -5   4 11817.7 649.256   4
   3  -5  -3 2329.09 275.287   2
  -3  -5   3 2566.61 337.369   4
   3  -5  -3 3193.48 410.913   1
   3  -5  -3 2799.39 427.652   4
   3   5  -3 3867.17 496.901   1
   3   5  -2 39573.9 1475.26   1
  -3  -5   2 39047.0 1244.06   4
   3  -5  -2 38172.8 1426.44   4
   3  -5  -2 41395.9 1452.09   1
   3  -5  -2 39330.0 1068.46   2
  -3  -5   1 623.984 226.772   4
   3   5  -1 1161.93 299.866   1
   3  -5  -1 583.352 182.690   2
   3  -5  -1 559.702 236.813   4
   3   5   0 36836.1 1369.65   1
   3  -5   0 35869.1 1343.70   4
   3  -5   0 34691.5 1074.55   2
   3  -5   1 2405.77 306.058   2
  -3  -5  -1 1868.12 314.341   1
   3  -5   1 1296.72 316.948   4
   3   5   1 2128.36 362.449   1
   3   5   2 11073.8 729.324   1
  -3  -5  -2 11637.2 694.263   1
   3   5   2 9076.17 801.745   3
   3   5   2 11466.6 786.699   2
   3  -5   2 10492.8 717.881   4
   3  -5   2 11661.3 652.184   2
   3   5   3 2830.78 473.730   3
   3  -5   3 2936.69 356.062   2
   3   5   3 3424.38 404.896   1
  -3  -5  -3 3085.55 348.035   1
   3   5   3 2663.93 396.672   2
  -3  -5  -4 11137.7 630.921   1
   3   5   4 11616.3 810.321   2
   3   5   4 11072.5 693.981   1
   3  -5   4 10626.4 643.495   2
   3   5   4 10752.7 906.496   3
   3   5   5 20419.6 1255.88   3
   3  -5   5 18485.2 864.233   2
   3   5   5 21399.8 1103.61   2
  -3  -5  -5 20331.3 829.312   1
   3   5   5 20712.2 925.325   1
   3   5   6 20298.9 1090.69   2
   3   5   6 20015.9 1268.59   3
  -3  -5  -6 20027.3 790.210   1
   3   5   6 19627.8 879.404   1
   3   5   7 1247.24 237.633   1
  -3  -5  -7 817.092 163.099   1
   3   5   7 774.632 297.774   3
   3   5   7 718.359 266.579   2
   3   5   8 17173.5 768.664   1
  -3  -5  -8 16828.3 643.956   1
   3   5   8 15967.2 997.637   2
   3   5   8 15193.8 1142.20   3
   3   5   9 317.067 224.538   2
   3   5   9 664.409 257.324   3
   3   5   9 543.185 151.509   1
   3   5  10 9966.57 814.102   2
   3   5  10 9447.08 953.258   3
   3   5  10 10176.0 537.006   1
   3   5  11-7.99111 184.824   2
   3   5  11 93.8893 84.3651   1
   3   5  12 13938.9 1190.60   3
   3   5  12 12069.7 922.367   2
   3   5  13 584.370 258.275   2
   3   5  14 18162.4 1180.95   2
   3   5  15 736.045 303.440   2
   3   5  16 16389.0 1167.50   2
   3   5  17 1526.44 395.955   2
   3   5  18 6459.38 776.553   2
   3   5  19 352.057 207.535   2
   3   5  20 1945.39 454.840   2
   3   5  21-142.603 185.758   2
   3  -5  21-363.690 242.470   2
   3   5  22 1390.14 381.558   2
   3  -5  22 1422.26 374.220   2
   3   5  23 233.870 216.055   2
   3  -5  23-381.064 178.279   2
  -3   6  20 690.407 362.612   3
  -3   6  19 2176.47 632.922   3
  -3   6  18 139.993 171.278   3
  -3   6  17 61.1206 97.8046   2
  -3   6  17-220.773 262.446   3
  -3   6  16 1627.08 333.904   2
  -3   6  16 1129.83 475.755   3
   3   6 -16 1891.67 473.252   1
   3  -6 -16 1125.15 406.578   4
   3  -6 -15 5944.89 786.245   4
   3   6 -15 6864.78 854.502   1
  -3   6  15 7239.67 634.377   2
  -3   6  15 5909.02 918.391   3
  -3   6  14 1033.93 362.307   3
   3   6 -14 976.207 371.190   1
   3  -6 -14 987.975 381.655   4
  -3   6  14 1430.41 281.449   2
   3   6 -13 5029.57 706.364   1
  -3   6  13 4483.52 471.156   2
   3  -6 -13 5137.83 724.218   4
  -3   6  13 5014.31 832.239   3
   3   6 -12 3671.58 599.687   1
   3  -6 -12 3062.40 562.570   4
  -3   6  12 3444.51 702.332   3
  -3   6  12 3574.23 421.176   2
   3   6 -11 92.1444 232.447   1
   3  -6 -11-243.253 265.165   4
  -3   6  11 78.5337 242.502   3
  -3   6  11 1.70488 94.6987   2
  -3   6  10 2631.21 566.930   3
   3   6 -10 2298.75 508.528   1
   3  -6 -10 3423.49 547.373   4
  -3   6  10 2336.97 322.345   2
   3   6  -9 239.993 244.400   1
   3  -6  -9 87.7170 233.875   4
  -3   6   9 136.481 125.714   2
   3  -6  -8 7873.44 794.091   4
   3   6  -8 6166.52 715.403   1
   3   6  -7 2403.63 478.548   1
   3  -6  -7 2375.80 469.522   4
   3  -6  -6 4651.87 631.896   4
   3   6  -6 4904.16 635.689   1
  -3  -6   6 5037.21 457.883   4
   3  -6  -5 4451.42 397.709   2
   3  -6  -5 4312.54 582.548   4
  -3  -6   5 4385.54 437.762   4
   3   6  -5 4274.41 589.030   1
   3  -6  -4 6303.66 478.555   2
   3  -6  -4 5623.86 645.139   4
  -3  -6   4 6325.67 542.487   4
   3   6  -4 6643.95 708.619   1
   3   6  -3 403.518 255.132   1
   3  -6  -3 196.631 142.695   2
  -3  -6   3 25.0760 166.538   4
   3  -6  -3 98.1882 210.609   4
   3  -6  -2 7550.82 714.831   4
   3  -6  -2 9156.04 601.861   2
  -3  -6   2 6709.92 587.695   4
   3   6  -2 9372.53 799.418   1
  -3  -6   1 4413.77 498.481   4
   3   6  -1 3560.42 496.017   1
   3  -6  -1 4159.16 536.496   4
   3  -6  -1 4073.29 414.259   2
  -3  -6   0 4244.01 503.027   4
   3  -6   0 4699.39 554.778   4
   3   6   0 4273.25 531.737   1
   3  -6   0 3775.05 417.485   2
   3  -6   1 1039.70 239.367   2
  -3  -6  -1 1097.95 275.169   4
   3  -6   1 822.137 299.670   4
   3   6   1 1221.46 312.364   1
   3  -6   2 5444.18 572.359   4
   3   6   2 5812.11 585.594   1
  -3  -6  -2 5354.78 578.916   4
   3  -6   2 5345.67 515.164   2
   3  -6   3 699.014 235.700   2
   3   6   3 690.764 254.120   1
   3   6   4 181.000 178.969   2
   3   6   4-2.08855 118.481   1
   3   6   5 1047.88 272.277   1
   3   6   5 1134.65 381.668   3
   3   6   5 604.312 248.599   2
   3   6   6 237.810 242.679   3
   3   6   6 370.550 235.345   2
   3   6   6 330.411 170.370   1
   3   6   7 5739.73 762.427   3
   3   6   7 7405.95 731.603   2
   3   6   7 7582.60 595.219   1
   3   6   8 697.996 210.579   1
   3   6   8 406.963 252.719   2
   3   6   8 683.115 322.608   3
   3   6   9 5339.29 774.443   3
   3   6   9 3612.30 534.748   2
   3   6  10 752.803 306.067   3
   3   6  10 260.342 207.569   2
   3   6  11 430.766 309.680   3
   3   6  11 439.910 223.102   2
   3   6  12 1998.47 431.196   2
   3   6  12 2180.53 560.549   3
   3   6  13 931.254 354.961   2
   3   6  13 649.972 286.542   3
   3   6  14 784.697 397.914   3
   3   6  14 1384.52 386.726   2
   3   6  15 2557.84 507.554   2
   3   6  15 2860.82 609.430   3
   3   6  16 271.132 280.510   2
   3   6  16 261.887 207.276   3
   3   6  17-98.8650 115.418   2
   3   6  17-229.307 258.025   3
   3   6  18 11.8368 153.104   2
   3   6  18 987.072 404.284   3
   3   6  19-92.1101 202.578   2
   3   6  19 1563.30 539.820   3
   3   6  20 896.494 330.825   2
   3   6  21 108.187 132.535   2
  -3   7  16 564.452 537.234   3
   3  -7 -16 1556.79 429.607   4
  -3   7  15 530.083 449.768   3
   3  -7 -15-385.722 306.501   4
  -3   7  14 335.847 218.451   3
   3  -7 -14 267.796 169.792   4
   3  -7 -13 7453.55 891.485   4
   3  -7 -12 295.982 284.098   4
   3   7 -11 6171.29 815.405   1
   3  -7 -11 7473.87 886.452   4
   3  -7 -10 475.210 323.678   4
   3   7 -10 1455.05 435.337   1
   3  -7  -9 9392.97 954.956   4
   3   7  -9 9661.49 979.950   1
   3   7  -8 391.698 289.659   1
   3  -7  -8-30.3622 212.336   4
   3  -7  -7 12352.2 1057.74   4
   3   7  -7 10679.0 1010.01   1
   3   7  -6 3041.85 563.753   1
   3  -7  -6 3482.79 579.799   4
  -3  -7   6 3307.46 411.301   4
   3   7  -5 3814.18 594.139   1
  -3  -7   5 3618.17 436.380   4
   3  -7  -5 5055.78 668.681   4
   3   7  -4 1987.49 457.121   1
  -3  -7   4 1992.14 353.624   4
   3  -7  -4 2410.81 496.332   4
  -3  -7   3 7787.02 678.338   4
   3  -7  -3 8421.27 827.861   4
   3   7  -3 7313.13 788.129   1
  -3  -7   2-98.9592 160.275   4
   3  -7  -2 25.3351 216.436   4
   3   7  -2-133.067 170.312   1
   3   7  -1 349.068 217.833   1
  -3  -7   1 29.6558 167.386   4
   3  -7  -1 392.907 244.579   4
  -3  -7   0-58.0525 150.442   4
   3   7   0 129.357 166.794   1
   3  -7   0-432.108 273.622   4
   3   7   1 372.131 216.503   1
  -3  -7  -1 168.615 213.656   4
   3  -7   1 205.108 236.412   4
  -3  -7  -2-20.7208 168.000   4
   3   7   2-294.879 207.562   1
  -3  -7  -3 413.599 268.781   4
   3   7   3 483.814 222.511   1
  -3  -7  -4 157.642 198.814   4
  -3  -7  -5-168.341 200.892   4
   3   7   6 3129.84 508.843   2
   3   7   7 72.4529 178.082   2
   3   7   7-373.486 213.961   3
   3   7   8 1908.03 490.474   3
   3   7   8 1522.27 384.920   2
   3   7   9 1222.41 467.055   3
   3   7   9 801.442 300.602   2
   3   7  10 265.648 192.902   3
   3   7  10-35.6702 212.415   2
   3   7  11 29.6690 197.006   3
   3   7  11 292.165 193.446   2
   3   7  12 125.716 276.391   3
   3   7  12 7.21499 84.6868   2
   3   7  13-437.432 349.352   3
   3   7  13 20.4642 200.805   2
   3   7  14-48.0347 183.060   3
   3   7  14 76.8779 156.728   2
   3   7  15 2131.95 603.284   3
   3   7  15 900.124 344.955   2
   3   7  16 355.883 288.613   2
   3   7  17 774.358 366.744   2
   3   7  18 529.981 334.280   2
   3  -8  -9-495.738 332.030   4
   3  -8  -8 5064.84 755.680   4
   3  -8  -7 199.223 268.301   4
   3  -8  -6 2336.32 513.185   4
   3  -8  -5 75.3831 264.188   4
   3  -8  -4 1638.04 431.750   4
  -3  -8   3 1476.48 331.283   4
   3  -8  -3 996.884 360.730   4
   3  -8  -2 1132.53 318.722   4
  -3  -8   2 1295.56 305.374   4
   3  -8  -1 1403.76 373.299   4
  -3  -8   1 651.439 259.678   4
   3  -8   0 1430.40 377.267   4
  -3  -8   0 785.866 281.500   4
  -3  -8  -1 1236.84 369.326   4
  -3  -8  -2 621.361 270.840   4
  -3  -8  -3 1566.32 403.025   4
  -3  -8  -4 143.253 221.175   4
  -3  -8  -5 2344.02 497.611   4
  -3  -8  -6-388.450 262.230   4
  -3  -8  -7 3566.75 596.284   4
  -3  -8  -8 417.766 222.249   4
  -3  -8  -9 1322.51 397.050   4
  -3  -8 -10-485.480 254.439   4
   3   8  10 166.789 146.904   2
   3   8  11 2234.85 538.649   2
   3   8  12 4164.24 631.982   2
   3   8  13 999.039 411.725   2
  -4   0  30 5377.38 686.257   2
  -4   0  29-200.873 179.019   2
  -4   0  28 10456.6 899.180   2
  -4   0  27 211.671 206.682   2
  -4   0  26 11340.7 879.886   2
  -4   0  25 31.2219 148.900   2
  -4   0  24 37174.1 1516.59   2
   4   0 -23-22.1094 96.9942   1
  -4   0  23 222.176 181.672   2
  -4   0  22 21543.8 893.775   1
  -4   0  22 20048.2 1059.36   2
   4   0 -22 22172.8 1000.62   1
  -4   0  21-17.9515 97.3421   1
   4   0 -21-1.70585 86.2938   1
  -4   0  21-76.5726 153.751   2
  -4   0  20 4499.01 408.427   1
   4   0 -20 4746.13 443.534   1
   4   0 -19 133.320 79.8242   1
   4   0 -18 4242.95 409.181   1
   4   0 -17-120.084 95.1058   1
  -4   0  16-9.88058 18.2339   1
   4   0 -16 3914.70 381.140   1
  -4   0  15 30.3744 59.5068   1
   4   0 -15 3.31148 71.3915   1
   4   0 -14 5943.97 441.762   1
  -4   0  14 6674.79 425.985   1
   4   0 -13-66.6178 90.5385   1
  -4   0  13 70.9569 83.2346   1
   4   0 -12 11071.8 565.057   1
  -4   0  12 11353.6 519.860   1
  -4   0  11-130.931 86.4467   1
   4   0 -11-59.4313 85.2767   1
  -4   0  10 14002.4 548.395   1
   4   0 -10 14371.4 605.095   1
  -4   0   9-83.0894 76.3232   1
   4   0  -9-2.29613 97.5682   1
   4   0  -8 2833.27 255.774   1
  -4   0   8 2690.69 230.807   1
   4   0  -8 2897.18 210.647   4
   4   0  -7-8.70941 79.2303   1
   4   0  -7-48.7850 54.0668   4
   4   0  -6 35994.0 671.181   4
   4   0  -6 36974.3 848.542   1
  -4   0   5-19.2632 53.6146   4
   4   0  -5-94.8512 51.5397   4
  -4   0   5 60.3025 60.6824   3
   4   0  -5 14.0346 82.9874   1
  -4   0   4 28775.0 602.941   4
   4   0  -4 30357.1 726.770   1
  -4   0   4 29051.1 666.166   2
  -4   0   3-16.3640 48.5814   4
   4   0  -3 34.7547 48.6760   3
  -4   0   3 16.9526 55.5288   2
   4   0  -2 21270.8 542.922   2
  -4   0   2 20474.0 532.062   2
  -4   0   1-0.52939 49.7797   2
   4   0  -1 25.9543 61.4757   2
  -4   0   0 2610.99 195.844   2
   4   0   0 2795.22 209.191   2
   4   0   1 47.3903 73.0934   2
  -4   0  -1-47.9510 52.1645   2
   4   0   2 969.639 145.712   2
  -4   0  -2 929.404 129.044   2
   4   0   3 21.7998 77.6620   2
   4   0   4 40282.3 896.678   2
   4   0   5 15.4040 90.5561   2
   4   0   6 119288. 1684.06   2
   4   0   7-49.7082 94.5860   2
   4   0   8 18717.3 726.309   2
   4   0   9 19.7492 89.7817   2
   4   0  10 5591.02 431.484   2
   4   0  11 119.911 104.804   2
   4   0  12 24798.8 968.761   2
   4   0  13 301.918 143.965   2
   4   0  14 5101.63 481.850   2
   4   0  15-47.6453 125.089   2
   4   0  16 10746.1 727.836   2
   4   0  16 10056.0 674.133   1
   4   0  17 107.706 141.877   1
   4   0  17 170.042 194.384   2
   4   0  18 45194.9 1583.54   2
   4   0  18 42121.5 1426.85   1
   4   0  19 246.268 185.679   2
   4   0  19 222.600 166.196   1
   4   0  20 19643.0 1111.99   2
   4   0  21 438.579 195.335   2
   4   0  22 5546.35 634.856   2
   4   0  23-138.397 144.381   2
   4   0  24 23757.8 1366.82   2
   4   0  25 273.702 225.075   2
   4   0  26 23061.4 1418.37   2
   4   0  27-91.9592 174.803   2
  -4   1  30 1022.76 299.858   2
  -4  -1  29 2917.72 506.654   2
  -4   1  29 3083.00 506.950   2
  -4  -1  28 1640.80 409.621   2
  -4   1  28 1661.33 389.244   2
  -4  -1  27 2244.15 433.281   2
  -4   1  27 3013.33 475.989   2
  -4   1  26 1149.09 330.020   2
  -4  -1  26 1087.66 285.151   2
  -4   1  25 5015.09 585.850   2
  -4  -1  25 4527.06 558.843   2
  -4   1  24 7833.14 702.254   2
   4   1 -24 8472.45 719.897   1
   4   1 -23 1636.71 323.450   1
  -4   1  23 1497.99 318.371   2
  -4   1  22 14079.3 886.627   2
   4   1 -22 15581.9 944.227   1
   4  -1 -21 175.148 82.6741   1
   4   1 -21 25.5898 60.5931   1
  -4   1  21 211.798 145.876   2
  -4   1  20 7545.20 600.526   2
   4  -1 -20 7290.19 466.708   1
   4   1 -20 6380.24 580.271   1
   4  -1 -19 1505.61 219.187   1
   4   1 -19 1476.53 288.130   1
  -4   1  19 1686.17 301.631   2
   4   1 -18 12798.5 785.598   1
   4  -1 -18 11935.0 582.403   1
  -4  -1  18 12587.3 739.331   1
  -4   1  18 12201.8 716.781   2
   4   1 -17 1415.59 283.206   1
  -4  -1  17 1426.58 255.430   1
  -4   1  17 1235.56 236.903   2
   4  -1 -17 1493.75 210.410   1
  -4  -1  16 3431.73 375.063   1
   4  -1 -16 2994.15 287.973   1
   4   1 -16 2855.65 364.925   1
  -4   1  16 3149.45 339.754   2
   4   1 -15 4604.89 449.564   1
  -4  -1  15 4658.99 433.515   1
   4  -1 -15 4130.40 327.445   1
  -4   1  15 4601.09 394.647   2
   4   1 -14 18400.6 867.136   1
  -4   1  14 19126.2 759.526   2
   4  -1 -14 18744.3 670.080   1
   4   1 -13 20753.3 901.691   1
   4  -1 -13 21980.4 707.181   1
  -4   1  13 21877.8 784.503   2
   4  -1 -12 39122.9 915.415   1
   4   1 -12 37787.5 1177.95   1
   4   1 -11 45852.1 1271.66   1
   4  -1 -11 45187.4 954.340   1
   4   1 -10 11164.7 612.795   1
  -4  -1  10 9019.51 518.825   1
   4  -1 -10 10862.1 449.703   1
   4   1  -9 13349.6 282.568   4
  -4  -1   9 14900.1 642.367   1
   4   1  -9 13968.4 666.729   1
   4  -1  -9 14518.4 503.445   1
   4  -1  -8 4151.25 327.688   4
   4  -1  -8 4556.01 279.673   1
   4   1  -8 4377.00 366.007   1
  -4   1   7 18003.8 727.641   3
   4   1  -7 19142.4 732.320   1
   4  -1  -7 19961.1 675.293   4
   4  -1  -7 19995.6 564.625   1
  -4   1   6 24322.2 829.852   3
   4   1  -6 24610.9 807.317   1
   4  -1  -6 24708.1 734.346   4
   4   1  -5 6381.54 404.148   1
   4  -1  -5 6688.01 379.555   4
  -4   1   5 5893.83 404.249   3
  -4   1   4 27229.2 768.780   4
   4   1  -4 28647.0 812.970   1
   4  -1  -4 26091.9 792.306   3
  -4   1   3 44633.2 971.018   4
   4   1  -3 44232.8 985.243   1
   4  -1  -3 42501.0 1016.09   3
  -4   1   3 44183.5 493.775   2
  -4   1   2 6990.54 181.072   2
   4   1  -2 7211.96 408.284   2
   4   1  -2 7055.48 390.968   1
  -4   1   2 6516.55 369.802   4
  -4   1   1 25334.4 711.589   4
   4   1  -1 26801.9 732.534   1
  -4   1   1 25740.4 365.875   2
   4  -1  -1 25404.9 397.296   2
   4   1  -1 26838.4 774.799   2
   4  -1   0 3373.99 165.867   2
  -4   1   0 3814.00 281.167   4
  -4   1   0 3351.24 153.599   2
   4   1   0 3734.88 275.045   1
   4   1   0 3299.93 287.684   2
   4  -1   1 35703.7 586.098   2
   4   1   1 37128.6 824.833   1
  -4   1  -1 34792.6 557.054   2
   4   1   1 35558.1 912.421   2
   4   1   2 1354.15 206.126   2
   4  -1   2 1241.22 129.650   2
  -4   1  -2 1411.22 131.369   2
   4  -1   3 133279. 1331.61   2
  -4   1  -3 126322. 1296.38   2
   4   1   3 131482. 1802.03   2
   4   1   4 16353.0 663.522   2
   4  -1   4 17160.0 522.525   2
   4   1   5 106792. 1719.77   2
   4  -1   5 112221. 1420.44   2
   4   1   6 50697.3 1220.62   2
   4  -1   6 51716.6 1034.91   2
   4  -1   7 35442.6 906.700   2
   4   1   7 35558.1 1050.98   2
   4   1   8 61697.1 1423.36   2
   4  -1   8 61130.9 1243.65   2
   4   1   9 20512.2 845.199   2
   4  -1   9 21265.4 768.832   2
   4   1  10 34985.3 1138.03   2
   4  -1  10 35690.2 1038.36   2
   4   1  11 7720.15 556.587   2
   4  -1  11 8732.69 543.208   2
   4   1  12 19340.9 904.700   2
   4  -1  12 22093.0 894.201   2
   4   1  13 19551.9 934.434   2
   4  -1  13 20550.8 895.697   2
   4  -1  14 15050.8 797.898   2
   4   1  14 13495.2 798.224   2
   4  -1  14 15667.8 866.921   1
   4   1  15 2919.59 384.540   2
   4  -1  15 2531.67 369.799   1
   4  -1  15 2895.46 381.386   2
   4  -1  16 8786.51 655.121   2
   4   1  16 9117.87 710.818   2
   4   1  17 5126.29 552.310   2
   4  -1  17 5011.48 517.886   2
   4   1  18 10966.4 815.084   2
   4  -1  18 10863.7 784.882   2
   4   1  19 6022.11 635.050   2
   4  -1  19 6933.61 651.349   2
   4  -1  20 3669.59 492.816   2
   4   1  20 3946.33 531.301   2
   4  -1  21 460.243 223.762   2
   4   1  21 434.795 241.837   2
   4   1  22 7501.53 759.443   2
   4  -1  22 6845.77 691.931   2
   4   1  23-134.564 191.166   2
   4  -1  23-121.949 124.196   2
   4   1  24 7708.63 825.143   2
   4  -1  24 6336.48 707.512   2
   4  -1  25 4755.73 647.622   2
   4   1  25 4380.71 661.541   2
   4   1  26 2592.31 524.591   2
   4  -1  26 3160.99 564.696   2
   4   1  27 2133.90 561.374   2
   4  -1  27 1733.90 406.139   2
  -4   2  30-23.0919 114.406   2
  -4   2  29 3363.64 570.760   2
  -4   2  28 1063.77 296.477   2
  -4  -2  28 1015.50 314.641   2
  -4   2  27 16.5647 62.5480   2
  -4   2  26 573.812 241.451   2
  -4   2  25 248.913 187.873   2
   4   2 -24 692.803 227.460   1
  -4   2  24 251.861 194.854   2
  -4   2  23 12669.8 869.901   2
   4   2 -23 12505.1 931.591   1
   4   2 -22-185.097 180.747   1
  -4   2  22 280.164 165.925   2
  -4   2  21 16692.7 944.865   2
   4   2 -21 14814.1 991.622   1
  -4   2  20 1074.35 266.347   2
   4   2 -20 1041.66 300.824   1
  -4   2  19 17639.3 906.291   2
   4  -2 -19 19133.3 536.417   1
   4   2 -19 19697.1 1092.70   1
   4   2 -18 432.940 213.195   1
  -4   2  18 645.029 192.057   2
   4  -2 -18 335.414 79.6967   1
   4  -2 -17 15510.2 506.150   1
  -4   2  17 17005.6 824.669   2
   4   2 -17 15041.3 921.661   1
   4   2 -16 2001.89 347.292   1
  -4   2  16 1763.61 269.815   2
   4  -2 -16 2021.08 195.829   1
   4   2 -15 25697.0 1160.14   1
   4  -2 -15 26686.7 669.499   1
  -4   2  15 28142.8 977.641   2
   4  -2 -14 626.170 121.879   1
   4   2 -14 850.987 234.064   1
  -4  -2  14 932.284 238.961   1
  -4   2  14 1003.80 205.005   2
   4   2 -13 53015.8 1598.21   1
  -4  -2  13 54431.5 1546.46   1
   4  -2 -13 51314.6 913.572   1
  -4   2  13 52588.2 1204.99   2
   4  -2 -12 4452.77 268.709   1
   4   2 -12 3497.69 426.688   1
  -4   2  12 4186.78 329.292   2
  -4  -2  12 4099.69 431.771   1
   4   2 -11 40484.2 1334.92   1
   4  -2 -11 41466.9 791.713   1
  -4   2  11 40845.3 948.541   2
  -4  -2  11 43093.4 1316.34   1
   4  -2 -10 7519.07 333.757   1
   4   2 -10 6696.63 541.009   1
  -4   2  10 7669.03 623.163   3
  -4   2  10 6842.15 367.707   2
   4   2  -9 15195.0 786.094   1
  -4   2   9 15824.8 511.695   2
  -4   2   9 16969.0 894.429   3
   4   2  -8 6289.82 502.380   1
  -4   2   8 6619.86 302.671   2
  -4   2   8 6677.22 561.635   3
  -4   2   7 18014.5 444.403   2
   4   2  -7 17672.1 815.130   1
  -4   2   7 18429.9 905.830   3
   4   2  -6 37444.5 1148.40   1
  -4   2   6 36014.2 545.846   2
  -4   2   6 38254.1 1276.74   3
   4   2  -5 31062.7 1017.71   1
  -4   2   5 28816.9 398.059   2
  -4  -2   5 30544.7 701.682   3
  -4   2   5 30586.1 1124.55   3
   4   2  -4 47018.2 1216.33   1
   4  -2  -4 46242.6 1336.38   3
  -4   2   3 33609.0 1009.78   4
   4   2  -3 31616.3 975.080   1
   4  -2  -3 30734.0 1082.59   3
   4   2  -2 36291.8 1052.57   2
  -4   2   2 35503.6 1028.99   4
   4  -2  -2 35669.5 1177.33   3
   4   2  -2 35511.3 1010.05   1
   4   2  -2 34909.3 787.989   3
  -4   2   1 6465.72 438.807   4
  -4  -2   1 7056.13 408.048   1
   4   2  -1 7102.85 472.248   2
   4   2  -1 6610.14 431.086   1
   4   2  -1 6441.27 366.268   3
  -4  -2   0 7065.85 395.300   1
  -4   2   0 6691.66 439.850   4
   4   2   0 6726.89 461.095   2
   4   2   0 7121.37 436.462   1
   4  -2   0 6939.38 189.436   2
   4   2   1 799.274 158.686   1
  -4  -2  -1 489.269 118.246   1
  -4   2  -1 453.407 143.190   4
   4  -2   1 589.471 76.6517   2
   4   2   1 673.027 177.536   2
   4   2   2 7645.49 429.452   1
  -4   2  -2 7692.63 471.190   4
   4   2   2 7161.23 492.844   2
   4  -2   2 7725.70 282.130   2
   4   2   3 8131.06 430.475   1
  -4   2  -3 8103.49 485.922   4
   4  -2   3 8250.13 324.202   2
   4   2   3 7858.53 518.829   2
   4   2   4 3733.71 293.751   1
   4  -2   4 3430.29 234.313   2
   4   2   4 3486.76 370.322   2
   4   2   5 2206.03 305.559   2
   4   2   5 2052.35 221.130   1
   4  -2   5 2287.89 211.972   2
   4   2   6 841.211 150.541   1
   4   2   6 536.532 180.897   2
   4  -2   6 723.249 134.798   2
   4   2   7 36879.9 1192.03   2
   4  -2   7 36511.9 907.386   2
   4   2   7 35811.7 854.451   1
   4   2   8 1368.25 262.971   2
   4   2   8 901.404 154.470   1
   4  -2   8 1327.38 195.591   2
   4   2   9 29852.4 1120.28   2
   4   2   9 28034.6 745.172   1
   4  -2   9 29902.2 915.543   2
   4   2  10 2375.20 338.818   2
   4  -2  10 2047.27 267.621   2
   4   2  10 2469.34 232.802   1
   4   2  11 10795.9 707.898   2
   4   2  11 11197.3 465.017   1
   4  -2  11 11207.7 608.923   2
   4   2  12 4385.29 479.537   2
   4  -2  12 4647.22 420.970   2
   4   2  13 28796.5 1207.49   2
   4  -2  13 28539.7 1053.73   2
   4   2  14 7501.28 652.165   2
   4  -2  14 7226.99 560.592   2
   4  -2  15 29246.3 1145.98   2
   4   2  15 29824.0 1291.04   2
   4   2  16 993.471 265.190   2
   4  -2  16 883.315 236.054   2
   4   2  17 11763.7 860.853   2
   4   2  17 11638.0 556.184   1
   4  -2  17 11110.2 760.406   2
   4  -2  18 1467.78 314.558   2
   4   2  18 1581.28 225.993   1
   4   2  18 1104.20 306.353   2
   4   2  19 12537.7 927.943   2
   4  -2  19 12259.3 849.724   2
   4   2  20 52.3265 164.651   2
   4  -2  20-172.781 147.387   2
   4   2  21 1510.01 399.030   2
   4  -2  21 2759.72 456.749   2
   4  -2  22 82.6182 144.108   2
   4   2  22-7.84004 194.807   2
   4   2  23 10104.9 945.614   2
   4  -2  23 12207.4 959.570   2
   4  -2  24 775.667 267.339   2
   4   2  24 929.096 347.699   2
   4   2  25 872.710 337.698   2
   4  -2  25 845.595 315.001   2
   4   2  26 345.264 222.784   2
   4  -2  26 279.827 188.494   2
  -4   3  30 651.426 241.634   2
  -4   3  29 4411.54 661.484   2
  -4   3  28 27.2677 168.270   2
  -4   3  27 2831.86 497.135   2
  -4   3  26 525.374 255.960   2
  -4   3  25 3147.33 494.077   2
  -4   3  24-5.42949 129.036   2
   4   3 -24-89.5091 94.6416   1
   4   3 -23 3449.08 561.303   1
  -4   3  23 4244.30 547.686   2
   4   3 -22 688.355 276.117   1
  -4   3  22 356.712 213.577   2
   4   3 -21 430.453 249.441   1
  -4   3  21 758.775 251.138   2
   4   3 -20 1733.19 409.128   1
  -4   3  20 2318.00 374.065   2
   4   3 -19 1637.20 389.602   1
  -4   3  19 2530.43 371.979   2
   4   3 -18 6663.34 307.235   4
  -4   3  18 7007.91 574.552   2
   4   3 -18 6981.75 708.801   1
  -4   3  17 4864.90 468.010   2
   4   3 -17 4935.43 246.972   4
   4   3 -17 5146.28 594.347   1
  -4   3  16 129.935 119.263   2
   4   3 -16-21.3605 152.406   1
   4   3 -16 101.798 45.2597   4
  -4   3  15 3124.88 353.192   2
   4  -3 -15 2879.33 156.636   1
   4   3 -15 3276.12 488.851   1
   4   3 -14 17100.9 1016.40   1
  -4   3  14 18329.5 776.666   2
  -4   3  14 17448.0 1136.97   3
   4  -3 -14 17596.9 443.130   1
   4   3 -13-27.1202 165.131   1
  -4   3  13-221.279 199.443   3
   4  -3 -13 163.516 59.3091   1
  -4   3  13 67.2545 96.1789   2
   4   3 -12 8955.02 723.246   1
  -4   3  12 9366.31 805.552   3
   4  -3 -12 9241.96 348.159   1
  -4   3  12 9137.49 503.502   2
   4   3 -11 9309.30 720.729   1
  -4   3  11 8435.33 453.711   2
  -4   3  11 8728.41 762.970   3
   4   3 -10-15.1300 149.388   1
  -4   3  10 470.617 121.317   2
  -4   3  10 414.504 208.191   3
   4  -3 -10 412.745 170.726   4
   4  -3  -9 711.174 223.558   4
  -4   3   9 477.068 224.266   3
  -4   3   9 596.710 119.814   2
   4   3  -9 376.342 172.467   1
  -4   3   8 394.890 91.0280   2
   4   3  -8 180.081 147.079   1
  -4   3   8 195.966 183.991   3
   4   3  -7 13641.8 795.833   1
  -4   3   7 12305.6 867.035   3
  -4  -3   7 12847.3 644.592   3
  -4   3   7 12015.2 403.655   2
   4  -3  -6 1089.16 106.711   2
  -4   3   6 894.959 269.437   3
  -4  -3   6 953.968 107.093   4
  -4  -3   6 952.360 200.489   3
   4   3  -6 747.401 227.898   1
  -4   3   6 900.067 114.278   2
   4  -3  -5 86906.4 780.034   2
   4   3  -5 88283.6 1935.74   1
  -4  -3   5 89924.0 1103.01   4
  -4  -3   5 89889.5 1646.93   3
   4  -3  -5 92771.5 2218.39   3
  -4   3   5 88664.3 894.378   2
   4  -3  -4 1212.00 91.2305   2
   4  -3  -4 1496.52 300.913   3
  -4  -3   4 1384.23 243.391   1
  -4  -3   4 1410.62 230.827   3
   4   3  -4 1168.78 255.893   1
   4   3  -3 48324.2 1374.74   1
   4  -3  -3 51954.3 1664.72   3
  -4  -3   3 50295.2 1312.98   1
   4  -3  -2 5649.48 204.351   2
  -4  -3   2 6194.36 456.024   1
   4   3  -2 5264.56 454.761   1
  -4   3   2 6044.55 494.881   4
  -4  -3   1 42148.8 1135.69   1
   4   3  -1 38271.5 1173.00   1
  -4   3   1 41865.9 1273.60   4
   4   3  -1 43519.5 1302.52   2
   4  -3  -1 39922.0 623.866   2
   4   3  -1 39142.1 1142.99   3
  -4   3   0 7840.33 554.251   4
   4  -3   0 8024.29 312.853   2
   4   3   0 7874.46 570.999   2
   4   3   0 8778.17 560.350   1
   4   3   0 6944.28 506.525   3
  -4  -3   0 8851.40 507.923   1
   4   3   1 23377.3 879.641   1
  -4   3  -1 23939.3 958.190   4
   4   3   1 22828.8 923.225   3
  -4  -3  -1 24000.5 808.696   1
   4   3   1 23151.5 968.679   2
   4   3   2 360.486 141.629   1
  -4   3  -2 631.595 176.586   4
   4   3   2 653.870 178.458   3
  -4  -3  -2 655.694 147.800   1
   4   3   2 391.632 186.701   2
  -4   3  -3 11043.1 649.338   4
  -4  -3  -3 11160.4 523.590   1
   4   3   3 10438.4 564.129   1
   4   3   3 11506.3 697.643   2
   4   3   4 811.528 236.551   2
  -4   3  -4 741.851 173.913   4
   4   3   4 737.319 172.672   1
   4   3   5 41381.2 1344.28   2
  -4   3  -5 41345.0 1268.87   4
   4   3   5 43752.7 1103.58   1
  -4   3  -6 5990.44 490.327   4
   4   3   6 5892.73 404.582   1
  -4  -3  -6 6511.66 513.770   2
   4   3   6 5737.84 519.721   2
  -4  -3  -7 4280.65 419.937   2
  -4   3  -7 4495.85 434.555   4
   4   3   7 4797.56 358.988   1
   4   3   7 4698.18 474.193   2
   4   3   8 8143.26 634.784   2
   4   3   8 8032.02 447.267   1
   4   3   9 869.487 231.230   2
   4   3   9 708.248 137.378   1
   4   3  10 4684.97 507.726   2
   4   3  10 4609.40 333.152   1
   4   3  11 359.620 170.746   2
   4   3  11 522.876 118.220   1
   4   3  12 2927.30 430.118   2
   4   3  12 3521.75 276.260   1
   4  -3  12 3816.39 391.173   2
   4   3  13 54.0102 173.630   2
   4  -3  13 327.662 154.593   2
   4   3  13 301.701 102.216   1
   4   3  14 14343.1 953.315   2
   4  -3  14 15654.4 830.202   2
   4   3  14 16205.9 551.153   1
   4   3  15 944.809 290.729   2
   4   3  15 985.071 139.635   1
   4  -3  15 1021.68 241.016   2
   4   3  16 11622.9 898.181   2
   4   3  16 11319.7 423.213   1
   4  -3  16 11086.4 754.568   2
   4   3  17 1343.85 336.094   2
   4   3  17 1174.40 132.569   1
   4  -3  17 1659.56 335.827   2
   4   3  18 10184.7 872.963   2
   4  -3  18 11390.2 805.292   2
   4   3  19 1180.91 342.827   2
   4  -3  19 1374.91 302.559   2
   4   3  20 2389.70 453.883   2
   4  -3  20 2372.54 393.077   2
   4   3  21-6.59750 193.019   2
   4  -3  21 104.900 163.565   2
   4   3  22 2420.61 493.611   2
   4  -3  22 2132.98 386.841   2
   4   3  23 2553.22 524.934   2
   4  -3  23 3213.51 506.951   2
   4   3  24 2405.02 521.622   2
   4  -3  24 1761.30 400.574   2
   4   3  25 10861.8 1050.98   2
   4  -3  25 10790.4 942.898   2
  -4   4  27 522.977 211.150   2
  -4   4  26 1636.33 404.820   2
  -4   4  25 580.723 233.348   2
  -4   4  24 2183.17 435.559   2
  -4   4  23 273.324 212.462   2
   4   4 -23 870.603 298.593   1
  -4   4  22-155.185 166.624   2
  -4   4  22 101.737 205.769   3
   4   4 -22 132.667 221.246   1
   4   4 -21 2829.20 537.883   1
  -4   4  21 1962.41 357.331   2
  -4   4  21 1696.82 452.236   3
   4   4 -20 13.5757 137.617   1
  -4   4  20-132.875 176.046   2
  -4   4  20 200.958 271.211   3
   4   4 -19 757.447 345.257   1
  -4   4  19 1442.06 297.969   2
  -4   4  19 965.155 364.677   3
  -4   4  18 1315.30 264.537   2
   4   4 -18 1388.80 349.895   1
  -4   4  18 1097.68 406.236   3
   4   4 -17 2559.46 466.124   1
  -4   4  17 2537.13 361.384   2
  -4   4  17 2233.13 546.495   3
  -4   4  16 3307.40 402.996   2
   4   4 -16 3771.35 551.345   1
  -4   4  16 4401.10 677.473   3
  -4   4  15 5433.09 711.592   3
  -4   4  15 5490.61 484.049   2
   4   4 -15 5627.08 656.090   1
  -4   4  14 215.362 120.543   2
   4   4 -14 111.658 189.906   1
   4  -4 -14 30.3753 30.3228   1
  -4   4  14 353.547 250.537   3
   4  -4 -14-0.49663 19.2423   1
  -4   4  13 362.288 138.460   2
   4  -4 -13 172.747 63.8749   1
   4   4 -13 220.128 176.909   1
   4  -4 -13 287.892 63.1943   1
  -4   4  12 1482.27 218.057   2
   4  -4 -12 1206.26 340.860   4
   4   4 -12 1551.16 362.993   1
  -4   4  12 1629.62 389.232   3
   4  -4 -12 1865.06 204.134   1
   4   4 -11 8610.19 754.777   1
  -4   4  11 8403.23 841.973   3
   4  -4 -11 8789.57 744.192   4
   4  -4 -11 8061.40 436.324   1
  -4   4  11 8761.26 496.326   2
  -4   4  10 711.853 142.644   2
   4  -4 -10 477.448 128.791   1
   4  -4 -10 459.259 111.764   2
   4   4 -10 623.475 243.197   1
  -4   4  10 202.637 209.346   3
  -4   4   9 291.964 110.169   2
   4  -4  -9 323.659 115.735   1
   4  -4  -9 412.912 227.323   4
   4   4  -9 271.232 201.633   1
  -4   4   9 414.280 249.234   3
   4  -4  -9 330.900 90.6166   2
  -4   4   8 2898.71 500.127   3
   4   4  -8 2491.42 410.048   1
   4  -4  -8 3030.78 442.963   4
  -4   4   8 2895.59 248.834   2
   4  -4  -8 2814.30 216.211   2
   4  -4  -8 3343.17 323.455   1
  -4   4   7 638.160 312.324   3
   4  -4  -7 765.464 119.752   2
  -4  -4   7 916.722 130.877   4
   4   4  -7 1010.18 281.684   1
   4  -4  -7 933.186 191.651   1
  -4   4   7 811.875 140.308   2
   4  -4  -7 764.376 267.276   4
   4  -4  -6 11122.5 761.114   4
   4   4  -6 10233.5 754.754   1
   4  -4  -6 10234.1 373.614   2
  -4  -4   6 9868.05 444.562   4
   4  -4  -6 9427.79 569.358   1
   4  -4  -5 1333.84 144.286   2
   4   4  -5 1464.02 312.088   1
   4  -4  -5 1090.11 221.300   1
  -4  -4   5 1583.10 203.698   4
   4  -4  -5 1383.55 302.717   4
   4   4  -4 48000.8 1559.31   1
   4  -4  -4 45848.9 765.745   2
  -4  -4   4 48458.8 1092.70   4
   4  -4  -4 45888.6 1291.67   1
   4  -4  -4 48659.7 1516.79   4
   4  -4  -3 1111.40 284.842   4
  -4  -4   3 1620.22 286.553   1
   4  -4  -3 1017.39 133.567   2
   4   4  -3 1590.41 317.593   1
   4  -4  -3 1106.80 234.643   1
   4  -4  -2 64133.8 989.385   2
   4   4  -2 62960.5 1721.14   1
  -4  -4   2 67674.6 1650.13   1
   4  -4  -2 66736.3 1717.96   4
   4  -4  -2 62474.2 1574.09   1
   4  -4  -1 1933.09 202.039   2
   4  -4  -1 2247.35 347.142   4
   4   4  -1 1954.56 351.008   1
   4  -4  -1 2086.62 319.741   1
  -4  -4   1 2092.33 300.847   1
   4   4   0 32945.1 1205.29   1
  -4  -4   0 34488.6 1133.61   1
   4  -4   0 33439.2 1204.23   4
   4  -4   0 32275.6 1177.41   1
   4   4   0 33137.8 1279.22   3
   4   4   0 33784.1 1274.50   2
   4  -4   0 32108.1 797.983   2
   4   4   1 2101.18 359.079   3
   4  -4   1 2017.43 316.033   1
   4   4   1 2314.77 372.909   2
  -4  -4  -1 2413.05 303.964   1
   4   4   1 2165.27 328.380   1
   4  -4   1 2192.24 234.344   2
   4  -4   1 1759.47 300.607   4
   4   4   2 22593.4 960.288   1
   4   4   2 22323.1 1090.30   3
  -4  -4  -2 23731.7 883.146   1
   4  -4   2 22508.7 734.924   2
   4  -4   2 22926.1 1042.19   1
   4   4   2 22549.2 1054.41   2
   4   4   3 1577.22 334.165   3
  -4  -4  -3 1734.17 249.691   1
   4   4   3 1429.68 263.682   1
   4   4   3 1330.69 310.601   2
   4   4   4 40268.1 1227.72   1
   4   4   4 36502.7 1459.08   3
   4   4   4 38048.9 1389.11   2
  -4  -4  -4 38997.8 1071.74   1
   4   4   5 8325.29 554.978   1
  -4  -4  -5 8384.18 481.324   1
   4   4   5 9127.35 751.370   3
   4   4   5 8961.82 693.831   2
   4   4   6 17289.2 772.953   1
   4   4   6 16134.8 933.268   2
   4   4   7 6019.33 445.834   1
   4   4   7 5553.99 563.313   2
   4   4   8 209.700 162.325   2
   4   4   8 116.172 106.215   1
   4   4   9 121.034 149.433   2
   4   4   9 11.0274 82.7690   1
   4   4  10 6932.02 441.099   1
   4   4  10 6261.02 631.610   2
   4   4  11 10308.0 510.201   1
   4   4  11 9835.70 799.820   2
   4   4  12 1835.69 372.040   2
   4   4  12 1631.25 204.962   1
   4   4  13 9582.38 437.362   1
   4   4  13 9341.94 807.199   2
   4   4  14 2245.16 419.276   2
   4   4  14 1975.40 185.824   1
   4   4  15 6506.01 695.124   2
   4  -4  16-131.593 135.100   2
   4   4  16-49.4842 151.450   2
   4   4  17 5907.69 699.396   2
   4  -4  17 6228.19 597.845   2
   4   4  18 675.135 288.816   2
   4  -4  18 1175.63 281.220   2
   4   4  19 3872.80 605.760   2
   4  -4  19 2954.39 439.632   2
   4  -4  20 384.264 224.223   2
   4   4  20-170.558 168.969   2
   4   4  21 1348.61 395.209   2
   4  -4  21 1596.94 391.603   2
   4  -4  22 566.469 199.778   2
   4   4  22 346.655 245.266   2
   4   4  23 632.694 340.224   2
   4  -4  23 489.668 208.362   2
   4   4  24 242.559 221.672   2
   4  -4  24 982.168 306.594   2
  -4   5  24 170.728 317.909   3
  -4   5  23-566.736 284.777   3
  -4   5  22 6364.23 986.193   3
   4   5 -22 6397.94 826.841   1
   4   5 -21 99.5277 153.907   1
  -4   5  21-252.100 139.870   2
  -4   5  21-522.632 366.809   3
   4   5 -20 6073.79 792.706   1
  -4   5  20 4883.40 553.275   2
   4   5 -19 115.782 132.441   1
  -4   5  19-356.581 170.999   2
  -4   5  19-27.9385 262.693   3
   4   5 -18 5348.27 731.555   1
  -4   5  18 5564.71 862.680   3
  -4   5  18 6003.70 580.775   2
  -4   5  17 1121.53 249.819   2
   4   5 -17 1025.62 346.318   1
  -4   5  17 748.937 321.087   3
   4  -5 -16 15643.8 1176.51   4
  -4   5  16 15314.3 1336.60   3
  -4   5  16 16138.4 872.865   2
   4   5 -16 15515.2 1172.33   1
  -4   5  15 190.608 122.136   2
   4   5 -15-127.148 199.813   1
   4  -5 -15 84.1033 212.525   4
  -4   5  15 52.8328 304.300   3
   4  -5 -14 15138.0 1124.64   4
  -4   5  14 15749.3 1318.48   3
  -4   5  14 15279.2 788.730   2
   4   5 -14 14480.3 1113.66   1
  -4   5  13 1441.12 483.008   3
  -4   5  13 1436.79 255.440   2
   4   5 -13 1020.69 358.561   1
   4  -5 -13 1271.50 393.498   4
   4  -5 -12 28069.9 868.078   2
  -4   5  12 29141.7 1726.33   3
  -4   5  12 32404.7 1059.04   2
   4  -5 -12 32334.0 1566.62   4
   4   5 -12 31824.9 1577.51   1
   4  -5 -11 20.0686 117.229   1
   4   5 -11 640.535 287.784   1
  -4   5  11 508.044 326.993   3
   4  -5 -11 101.192 249.838   4
   4  -5 -11 65.7762 61.5398   2
  -4   5  11 22.0500 90.7152   2
   4  -5 -10 8618.10 543.229   1
  -4  -5  10 8366.52 757.754   3
   4  -5 -10 8320.33 442.957   2
  -4   5  10 9170.88 975.233   3
  -4   5  10 8188.33 497.594   2
   4  -5 -10 8295.17 775.881   4
   4   5 -10 9336.93 847.280   1
  -4  -5   9-135.692 179.287   3
   4  -5  -9 74.6692 235.064   4
   4   5  -9 89.0704 183.674   1
   4  -5  -9 142.763 122.428   1
   4  -5  -9-106.135 71.1245   2
  -4   5   9 179.249 275.604   3
  -4   5   9 199.796 105.990   2
   4  -5  -8 2238.23 226.082   2
   4   5  -8 2243.46 425.745   1
   4  -5  -8 2359.22 314.154   1
   4  -5  -8 1633.45 381.323   4
  -4  -5   8 2414.71 394.620   3
  -4   5   8 2325.96 250.568   2
   4  -5  -7 1194.79 220.140   1
   4   5  -7 730.250 290.881   1
  -4  -5   7 776.859 166.521   4
   4  -5  -7 714.833 141.687   2
  -4  -5   7 979.277 281.683   3
   4  -5  -7 818.311 294.831   4
   4   5  -6 7946.11 732.760   1
  -4  -5   6 8218.00 488.286   4
   4  -5  -6 8244.61 402.613   2
   4  -5  -6 7614.79 704.175   4
  -4  -5   6 8248.62 722.715   3
   4  -5  -6 7652.28 587.675   1
   4   5  -5 5147.14 590.636   1
   4  -5  -5 5605.64 338.180   2
  -4  -5   5 5410.51 420.757   4
   4  -5  -5 5751.88 616.865   4
   4  -5  -5 5785.95 518.526   1
   4   5  -4 54.0769 172.690   1
   4  -5  -4-142.181 98.9601   2
   4  -5  -4 95.4749 119.611   1
  -4  -5   4 8.72928 97.9683   4
   4  -5  -4-213.425 208.906   4
   4  -5  -3 18429.5 1022.61   4
   4   5  -3 16897.7 1017.07   1
   4  -5  -3 18236.7 621.925   2
  -4  -5   3 19946.3 857.566   4
   4  -5  -3 19356.9 983.960   1
  -4  -5   2 123.768 157.113   4
   4  -5  -2 154.685 79.4679   2
   4  -5  -2 235.592 228.287   4
   4   5  -2 124.464 197.087   1
   4   5  -1 1872.93 354.050   1
   4  -5  -1 2328.70 252.088   2
   4  -5  -1 1868.60 350.086   4
   4  -5   0 679.830 239.118   4
   4   5   0 666.163 235.290   1
   4  -5   0 759.298 171.764   2
   4  -5   1 488.643 137.205   2
   4  -5   1 192.253 165.085   4
   4   5   1 280.445 203.383   1
   4   5   1 246.300 182.910   2
   4   5   2 221.575 184.912   3
   4   5   2 70.5610 161.903   1
   4   5   2 511.686 232.772   2
  -4  -5  -2 183.282 132.058   1
   4  -5   2 149.346 121.616   2
  -4  -5  -3 112.715 101.879   1
   4   5   3 213.646 153.002   1
   4   5   3 227.215 185.089   3
   4   5   3 359.258 211.333   2
   4  -5   3 275.818 138.779   2
  -4  -5  -4 577.010 170.123   1
   4   5   4 357.539 179.814   1
   4   5   4 560.110 242.010   3
   4  -5   4 688.003 185.081   2
   4   5   4 620.316 250.295   2
  -4  -5  -5 1645.97 259.847   1
   4   5   5 1358.17 274.459   1
   4  -5   5 1353.34 236.127   2
   4   5   5 1924.97 423.025   3
   4   5   5 1595.83 363.359   2
   4   5   6 5425.88 670.905   3
  -4  -5  -6 6490.34 458.424   1
   4   5   6 6670.92 661.537   2
   4   5   6 5905.32 509.331   1
   4   5   7 383.572 177.783   3
   4   5   7 361.755 135.629   1
   4   5   7 213.753 182.954   2
   4   5   8 826.724 260.451   2
   4   5   8 756.567 188.575   1
   4   5   8 771.747 295.862   3
   4   5   9-24.1375 144.739   2
   4   5   9 312.257 116.934   1
   4   5   9 116.394 170.414   3
   4   5  10 2788.01 461.646   2
   4   5  10 2255.89 287.802   1
   4   5  10 2198.77 480.061   3
   4   5  11 304.382 234.763   2
   4   5  11 604.790 161.874   1
   4   5  11 680.369 313.976   3
   4   5  12 7360.87 774.172   2
   4   5  12 6780.52 414.717   1
   4   5  13 572.588 295.009   2
   4   5  14 7120.92 779.576   2
   4   5  15 1532.31 409.914   2
   4   5  16 18179.1 1250.22   2
   4   5  17 163.887 264.960   2
   4  -5  18 6301.94 635.409   2
   4   5  18 6731.30 805.653   2
   4   5  19-80.6936 104.457   2
   4  -5  19-32.0081 94.7570   2
   4   5  20 2990.92 562.022   2
   4  -5  20 3815.18 528.291   2
   4   5  21 1260.63 368.328   2
   4  -5  21 1601.62 366.756   2
   4   5  22 2787.85 592.152   2
   4  -5  22 3174.32 511.101   2
   4  -5  23 1447.48 375.087   2
   4  -6 -20 794.172 343.003   4
  -4   6  20 119.593 328.856   3
   4  -6 -19 668.054 317.523   4
  -4   6  19 906.781 434.476   3
   4   6 -19 330.332 209.132   1
   4   6 -18 2577.19 529.373   1
   4  -6 -18 2175.96 513.549   4
  -4   6  18 1101.89 393.983   3
   4   6 -17 84.7051 135.293   1
   4  -6 -17 232.011 320.378   4
  -4   6  17 570.055 306.700   3
   4  -6 -16 1252.06 401.396   4
   4   6 -16 1792.33 452.908   1
  -4   6  16 1978.46 553.636   3
   4   6 -15 3705.22 621.880   1
  -4   6  15 3940.71 735.306   3
   4  -6 -15 4226.36 682.439   4
   4  -6 -14 3530.49 632.114   4
   4   6 -14 3457.88 605.187   1
  -4   6  14 2532.13 664.246   3
   4  -6 -13 7611.69 860.753   4
  -4   6  13 8348.88 1037.47   3
   4   6 -13 8881.83 917.238   1
   4   6 -12 2319.00 482.367   1
   4  -6 -12 2367.31 530.812   4
  -4   6  12 2922.28 671.641   3
  -4   6  12 2289.13 313.858   2
   4   6 -11 3762.88 618.554   1
  -4   6  11 3848.74 384.166   2
   4  -6 -11 4125.74 651.487   4
   4  -6 -10 2200.41 464.612   4
   4   6 -10 2235.80 501.571   1
   4   6  -9 653.137 277.436   1
   4  -6  -9 175.050 231.777   4
   4   6  -8 201.498 194.270   1
   4  -6  -8-323.083 273.107   4
   4   6  -7 1313.16 357.152   1
   4  -6  -7 981.317 366.873   4
  -4  -6   7 1195.49 227.883   4
   4   6  -6 3253.95 518.041   1
   4  -6  -6 3049.31 517.025   4
  -4  -6   6 3548.51 376.966   4
   4   6  -5 1915.60 427.522   1
   4  -6  -5 2482.82 450.645   4
  -4  -6   5 1871.64 296.635   4
   4  -6  -4 5232.22 626.291   4
  -4  -6   4 6144.86 529.098   4
   4   6  -4 6275.81 686.930   1
   4   6  -3 720.704 239.512   1
   4  -6  -3 809.621 285.402   4
  -4  -6   3 898.903 241.882   4
   4   6  -2 2992.15 457.219   1
   4  -6  -2 2522.31 438.929   4
  -4  -6   2 3062.38 405.345   4
   4   6  -1 294.894 206.295   1
  -4  -6   1 65.7146 148.621   4
   4  -6  -1 46.3746 177.539   4
  -4  -6   0 6642.31 613.622   4
   4  -6   0 6925.98 665.748   4
   4   6   0 6686.07 676.820   1
   4   6   1 966.605 291.503   1
   4  -6   1 1138.63 301.196   4
   4   6   2 15942.7 991.055   1
   4   6   3 200.536 190.926   1
   4   6   3 10.9537 177.405   2
   4   6   4 7564.14 853.304   3
   4   6   4 6421.10 695.947   2
   4   6   4 7498.40 656.816   1
   4   6   5 1787.60 325.661   1
   4   6   5 1524.85 434.652   3
   4   6   5 1831.64 404.972   2
   4   6   6 17962.6 1316.66   3
   4   6   6 18061.4 1153.24   2
   4   6   6 19198.4 992.723   1
   4   6   7 7286.05 769.174   2
   4   6   7 7159.23 868.373   3
   4   6   7 7588.22 614.143   1
   4   6   8 3365.18 558.582   2
   4   6   8 4180.97 668.229   3
   4   6   8 3528.31 408.938   1
   4   6   9 6836.15 841.076   3
   4   6   9 5853.60 701.402   2
   4   6   9 7708.91 574.911   1
   4   6  10 1780.32 474.200   3
   4   6  10 1575.23 411.592   2
   4   6  11 1153.04 428.348   3
   4   6  11 929.866 342.098   2
   4   6  12 315.359 198.324   2
   4   6  12 191.727 201.553   3
   4   6  13 1377.10 385.328   2
   4   6  13 1414.11 442.565   3
   4   6  14 584.571 324.910   2
   4   6  14 18.2325 269.352   3
   4   6  15 8786.92 1108.64   3
   4   6  15 7613.31 861.093   2
   4   6  16 906.696 314.344   2
   4   6  16 660.443 314.446   3
   4   6  17 3642.29 615.756   2
   4   6  17 3185.72 724.299   3
   4   6  18 467.030 218.900   2
   4   6  18 513.656 308.405   3
   4   6  19 518.027 297.063   2
   4  -6  19 884.044 246.175   2
   4   6  20 167.565 307.582   2
   4  -6  20 245.799 198.794   2
   4  -6  21 1961.63 393.616   2
   4  -7 -15-433.923 259.832   4
   4   7 -15-297.343 283.521   1
   4   7 -14 255.796 236.588   1
   4  -7 -14-62.1950 227.985   4
   4   7 -13 1981.09 526.533   1
   4  -7 -13 1403.23 485.347   4
   4  -7 -12 117.708 286.002   4
   4   7 -12-2.08843 255.303   1
   4  -7 -11 2200.72 538.580   4
   4   7 -11 1479.22 460.705   1
   4   7 -10 374.507 293.466   1
   4  -7 -10 417.693 308.928   4
   4   7  -9-28.9984 230.992   1
   4  -7  -9-98.5057 224.897   4
   4   7  -8 853.029 343.502   1
   4  -7  -8-102.932 223.804   4
   4   7  -7-512.982 278.808   1
   4  -7  -7 24.4573 221.074   4
   4   7  -6 1398.58 382.888   1
   4  -7  -6 1300.09 396.951   4
  -4  -7   6 1822.53 303.574   4
  -4  -7   5 1722.90 323.819   4
   4   7  -5 2299.97 482.580   1
   4  -7  -5 1271.62 375.745   4
   4   7  -4 84.9902 200.707   1
  -4  -7   4 457.593 183.315   4
   4  -7  -4 243.438 229.702   4
   4  -7  -3 2058.88 448.462   4
   4   7  -3 2407.73 472.297   1
  -4  -7   3 2683.99 414.455   4
  -4  -7   2 262.883 166.878   4
   4   7  -2 760.372 295.561   1
   4  -7  -2 121.703 259.764   4
   4   7  -1 647.872 285.578   1
   4  -7  -1 501.291 267.540   4
  -4  -7   1 350.485 222.626   4
   4   7   0-367.912 220.454   1
  -4  -7   0 3.81772 144.070   4
   4  -7   0-204.835 187.434   4
   4   7   1 228.337 201.976   1
  -4  -7  -1 201.690 159.232   4
   4   7   2 11.3123 47.1863   1
  -4  -7  -2-128.523 173.530   4
   4   7   3 2533.21 435.480   1
  -4  -7  -3 2185.00 404.888   4
   4   7   4 378.394 230.612   1
   4   7   5 6035.61 626.665   1
   4   7   6 370.326 196.556   1
   4   7   6-148.082 187.141   2
   4   7   7 3376.26 628.725   3
   4   7   7 2448.26 481.098   2
   4   7   8 98.0504 129.107   3
   4   7   8-46.6730 226.048   2
   4   7   9 35.4150 71.4902   3
   4   7   9 251.395 287.170   2
   4   7  10 60.2430 185.284   3
   4   7  10-236.871 209.406   2
   4   7  11 1888.69 504.422   3
   4   7  11 1898.84 433.247   2
   4   7  12 1254.82 440.618   3
   4   7  12 667.792 303.794   2
   4   7  13 859.768 398.863   3
   4   7  13 1083.13 381.252   2
   4   7  14 979.704 438.999   3
   4   7  14 618.928 304.460   2
   4   7  15 865.671 446.655   3
   4   7  15 217.811 208.914   2
   4   7  16-172.594 256.269   2
   4  -8  -8 986.131 383.678   4
   4  -8  -7 1222.99 417.860   4
   4  -8  -6 341.442 302.880   4
   4   8  -6 558.660 340.315   1
   4  -8  -5 306.769 340.496   4
   4   8  -5 1107.80 404.010   1
   4  -8  -4 2821.72 564.867   4
   4   8  -4 2409.93 514.098   1
   4  -8  -3-1.81594 295.428   4
   4   8  -3-497.033 274.597   1
   4  -8  -2 718.429 301.683   4
   4   8  -2 204.673 219.675   1
  -4  -8   1-183.979 214.857   4
   4  -8  -1-71.3257 229.320   4
  -4  -8   0-56.2876 167.057   4
  -4  -8  -1-241.543 195.077   4
  -4  -8  -2-244.553 180.733   4
  -4  -8  -3 375.805 264.528   4
  -4  -8  -4 3913.85 594.564   4
  -4  -8  -5 1719.18 438.036   4
  -4  -8  -6 7044.21 800.303   4
  -4  -8  -7 1980.90 459.793   4
  -4  -8  -8 1856.74 454.394   4
   4   8   9 984.314 365.677   2
   4   8  10 1672.15 414.528   2
   4   8  11 1673.77 435.876   2
  -5   0  30 3338.82 543.288   2
  -5   0  29-151.810 156.739   2
  -5   0  28 2079.70 419.753   2
  -5   0  27 179.574 203.756   2
  -5   0  26 1992.72 394.865   2
   5   0 -25 479.516 158.157   1
  -5   0  25-237.834 181.636   2
  -5   0  24 9626.61 782.528   2
   5   0 -24 11705.5 770.437   1
   5   0 -23-303.120 125.508   1
  -5   0  23 278.962 148.405   2
  -5   0  22 14460.0 905.287   2
   5   0 -22 14628.7 833.826   1
   5   0 -21-69.6339 119.862   1
  -5   0  21-57.7210 98.9558   1
   5   0 -20 7965.27 607.175   1
  -5   0  20 7657.85 527.281   1
   5   0 -19-109.685 138.848   1
  -5   0  19 194.383 106.186   1
  -5   0  18 24684.1 905.042   1
   5   0 -18 25544.6 1038.73   1
   5   0 -17 123.594 85.4207   1
   5   0 -16 37211.5 1193.77   1
   5   0 -15 66.2201 111.367   1
   5   0 -14 20514.8 853.974   1
  -5   0  13 31.4452 42.0468   1
   5   0 -13 69.5879 78.2957   1
   5   0 -12 1733.09 242.637   1
  -5   0  12 1216.54 189.614   1
  -5   0  11 20.0084 70.1566   1
   5   0 -11-1.56038 58.8968   4
   5   0 -11-87.6307 88.9954   1
   5   0 -10 514.410 137.363   1
   5   0 -10 633.014 119.627   4
   5   0  -9 12.3730 78.2426   1
   5   0  -9-43.9753 56.5790   4
   5   0  -8 2691.07 270.201   1
   5   0  -8 3288.88 229.158   4
   5   0  -7 29.9441 76.8749   1
  -5   0   7-92.3853 79.7920   3
   5   0  -7-3.15910 45.7572   4
  -5   0   6 14472.9 482.016   4
  -5   0   6 14295.7 460.499   3
   5   0  -6 13713.4 565.453   1
  -5   0   5-23.7062 62.5414   4
  -5   0   5-35.0677 59.7202   2
   5   0  -5-80.3781 85.3358   1
  -5   0   4 59014.6 1026.82   2
  -5   0   4 56794.2 938.006   4
   5   0  -4 59445.6 1125.98   1
   5   0  -4 56683.1 811.650   3
  -5   0   3-46.6844 74.4544   2
  -5   0   3 9.47031 52.8443   4
   5   0  -3-9.82007 65.5929   3
   5   0  -2 38910.0 821.542   2
  -5   0   2 37025.4 797.679   2
  -5   0   1-0.33074 72.4722   2
   5   0  -1-24.6123 81.0307   2
  -5   0   0 61843.2 1037.04   2
   5   0   0 64249.7 1090.88   2
   5   0   1-23.7568 84.3255   2
  -5   0  -1-3.48088 68.4781   2
   5   0   2 54742.2 1059.60   2
  -5   0  -2 54079.6 1005.74   2
   5   0   3 28.3180 87.3745   2
  -5   0  -3-5.10741 65.8627   2
   5   0   4 116386. 1653.89   2
  -5   0  -4 116329. 1579.53   2
   5   0   5 105.757 111.702   2
  -5   0  -5 41.1574 92.4183   2
   5   0   6 80084.6 1468.44   2
  -5   0  -6 81063.3 1436.94   2
   5   0   7 213.063 105.582   2
  -5   0  -7-97.4519 65.7551   2
   5   0   8 70881.3 1483.78   2
   5   0   9-22.1579 85.8009   2
  -5   0  -9 56.3415 85.2479   2
   5   0  10 7785.20 534.343   2
  -5   0 -10 7052.65 494.925   2
   5   0  11 279.327 147.972   2
  -5   0 -11-51.5037 93.4010   2
   5   0  12 67840.8 1663.90   2
   5   0  13 127.758 174.658   2
   5   0  14 48882.9 1508.13   2
   5   0  15 37.7912 163.551   2
   5   0  16 8083.64 666.239   2
   5   0  17 75.4892 155.206   2
   5   0  18 11451.1 834.551   2
   5   0  19 208.947 158.293   2
   5   0  20 9037.51 776.859   2
   5   0  21 84.6571 149.654   2
   5   0  22 816.361 303.049   2
   5   0  23-54.4696 109.587   2
   5   0  24 165.988 160.501   2
   5   0  25-43.4692 161.538   2
   5   0  26 3381.24 590.096   2
  -5   1  30 227.324 146.205   2
  -5   1  29 1969.66 413.006   2
  -5  -1  29 2552.39 474.424   2
  -5  -1  28 821.147 304.908   2
  -5   1  28 535.791 235.225   2
  -5   1  27 1049.97 301.862   2
  -5  -1  27 1887.58 398.817   2
   5   1 -26 700.040 238.095   1
  -5   1  26 468.827 187.316   2
  -5  -1  26 225.260 164.586   2
   5   1 -25 3209.76 461.808   1
  -5   1  25 3929.87 520.117   2
   5   1 -24 758.582 240.326   1
  -5   1  24 131.607 156.639   2
  -5   1  23 4665.53 522.185   2
   5  -1 -23 4573.72 417.627   1
   5   1 -23 4126.32 514.568   1
  -5   1  22 4621.46 504.219   2
   5  -1 -22 4420.79 408.195   1
   5   1 -22 4752.09 542.197   1
   5   1 -21 3756.48 468.685   1
  -5   1  21 3524.93 440.205   2
   5  -1 -21 3538.64 358.532   1
   5  -1 -20 3868.83 378.981   1
   5   1 -20 4448.97 501.273   1
  -5   1  20 4390.16 461.551   2
   5   1 -19 458.997 185.795   1
   5  -1 -19 849.660 182.885   1
  -5   1  19 727.978 226.534   2
   5  -1 -18 112.996 95.0763   1
   5   1 -18 40.6550 138.686   1
  -5   1  18 188.130 131.366   2
   5   1 -17 4531.07 488.353   1
   5  -1 -17 4533.21 387.328   1
  -5   1  17 3996.97 404.953   2
  -5  -1  17 4580.43 455.231   1
   5  -1 -16 876.842 174.701   1
  -5  -1  16 1234.69 257.749   1
   5   1 -16 1185.00 262.973   1
  -5   1  16 1254.09 227.611   2
   5  -1 -15 9047.21 521.774   1
  -5  -1  15 8875.10 595.011   1
   5   1 -15 8498.21 625.410   1
   5   1 -14 5709.20 498.051   1
  -5  -1  14 5951.52 479.932   1
   5  -1 -14 5303.03 390.178   1
   5   1 -13 13651.1 755.126   1
   5   1 -13 13953.3 422.093   4
  -5  -1  13 13476.3 700.664   1
   5  -1 -13 13836.8 607.050   1
   5   1 -12 6809.24 268.994   4
   5   1 -12 6636.60 516.069   1
   5  -1 -12 7006.87 422.817   1
   5  -1 -11 4129.84 316.873   1
   5  -1 -11 3656.61 338.994   4
   5   1 -11 3998.17 185.400   4
   5   1 -11 3310.35 366.821   1
   5   1 -10 3019.66 139.705   4
   5  -1 -10 3131.74 273.189   1
   5  -1 -10 2660.88 289.631   4
   5   1 -10 3025.90 344.365   1
   5  -1  -9 37018.2 993.821   4
   5   1  -9 36644.1 1126.13   1
   5  -1  -9 38046.5 898.932   1
  -5   1   9 37314.7 1127.21   3
   5  -1  -8 11066.4 533.356   4
   5  -1  -8 10928.6 478.321   1
  -5   1   8 10922.0 601.028   3
   5   1  -8 10956.5 602.383   1
  -5   1   7 4587.53 388.020   3
   5  -1  -7 4658.24 345.501   4
   5   1  -7 4466.04 379.655   1
   5   1  -6 85566.7 1579.92   1
  -5  -1   6 82312.4 787.233   4
   5  -1  -6 85919.5 1406.47   4
  -5   1   6 84416.3 1565.13   3
  -5  -1   6 79958.6 1518.98   2
   5   1  -5 8505.00 494.922   1
  -5  -1   5 8140.09 261.457   4
   5  -1  -5 8354.14 441.528   4
  -5   1   5 8188.09 299.103   2
  -5   1   5 7808.90 445.924   4
  -5  -1   5 8246.33 479.843   2
  -5   1   4 119524. 1696.29   4
   5   1  -4 118848. 1781.55   1
   5  -1  -4 116258. 1753.55   3
  -5   1   4 117284. 1039.97   2
  -5  -1   4 119631. 1769.06   2
  -5   1   3 16589.7 634.355   4
   5   1  -3 18053.6 684.370   1
   5  -1  -3 16782.9 677.150   3
  -5   1   3 17433.5 376.424   2
   5   1  -2 14904.3 612.493   1
   5   1  -2 14335.2 613.924   2
  -5   1   2 14241.8 333.071   2
  -5   1   2 14187.6 579.344   4
  -5   1   1 9108.50 279.457   2
  -5   1   1 9237.01 466.552   4
   5  -1  -1 9367.04 307.208   2
   5   1  -1 7932.68 463.873   2
   5   1  -1 9599.24 488.023   1
   5   1   0 29026.7 821.448   1
  -5   1   0 28860.7 531.216   2
   5   1   0 28144.1 861.595   2
   5  -1   0 28598.3 563.714   2
   5  -1   1 12650.9 411.520   2
   5   1   1 12826.2 544.684   1
   5   1   1 13302.7 605.794   2
  -5   1  -1 12952.0 390.397   2
  -5   1  -2 12636.4 416.248   2
   5  -1   2 13567.2 447.813   2
   5   1   2 13266.0 616.793   2
   5  -1   3 31237.7 717.988   2
  -5   1  -3 29593.1 682.157   2
   5   1   3 29908.4 930.837   2
   5   1   4 1568.84 238.995   2
   5  -1   4 1374.10 174.882   2
  -5   1  -4 1357.86 164.679   2
   5   1   5 26026.7 915.908   2
   5  -1   5 27489.1 756.370   2
  -5   1  -5 27029.5 740.389   2
   5   1   6 7032.88 494.108   2
   5  -1   6 7318.72 412.619   2
   5   1   7 16158.4 758.132   2
   5  -1   7 16171.8 638.569   2
   5   1   8 6973.92 514.769   2
   5  -1   8 6364.47 426.288   2
   5   1   9 6891.66 522.668   2
   5  -1   9 7463.34 483.155   2
   5   1  10 12132.7 711.953   2
   5  -1  10 12428.6 640.292   2
   5   1  11 405.210 174.206   2
   5  -1  11 502.059 156.990   2
   5   1  12 7841.88 601.423   2
   5  -1  12 7156.62 531.322   2
   5   1  13 4010.50 449.964   2
   5  -1  13 4217.77 433.188   2
   5   1  14 10500.1 734.727   2
   5  -1  14 11121.3 711.693   2
   5  -1  15 315.563 180.655   2
   5   1  15 545.399 230.126   2
   5   1  16 11365.0 806.474   2
   5  -1  16 11688.2 774.949   2
   5  -1  17 842.724 253.777   2
   5   1  17 797.125 258.768   2
   5   1  18 8586.22 746.490   2
   5  -1  18 9029.68 723.344   2
   5   1  19 2060.13 384.104   2
   5  -1  19 2175.88 387.018   2
   5   1  20-40.1388 169.681   2
   5  -1  20-95.2313 145.022   2
   5   1  21 1145.46 323.222   2
   5  -1  21 947.838 277.690   2
   5   1  22 6589.45 740.395   2
   5  -1  22 5765.02 651.059   2
   5   1  23 881.726 319.001   2
   5  -1  23 843.849 288.338   2
   5   1  24 11136.4 983.169   2
   5  -1  24 10981.5 940.449   2
   5  -1  25 559.938 287.134   2
   5   1  25 486.376 329.466   2
   5   1  26 10919.2 1046.20   2
   5  -1  26 9811.37 944.312   2
  -5   2  30 1269.43 176.073   2
  -5   2  29 219.053 151.752   2
  -5   2  28 442.446 201.208   2
  -5   2  27 2125.65 408.646   2
   5   2 -26 328.889 177.354   1
  -5   2  26 570.971 271.719   2
   5   2 -25 472.538 214.712   1
  -5   2  25 189.847 173.391   2
   5   2 -24 2248.59 429.251   1
  -5   2  24 2831.97 434.806   2
  -5   2  23 3272.68 471.373   2
   5   2 -23 2730.52 471.052   1
  -5   2  22 5221.59 555.464   2
   5   2 -22 5728.98 646.241   1
   5  -2 -21 4660.87 318.646   1
  -5   2  21 5102.28 519.774   2
   5   2 -21 4553.28 564.825   1
  -5   2  20 9186.40 679.000   2
   5   2 -20 8920.73 775.134   1
   5  -2 -20 9044.58 442.845   1
   5  -2 -19 2821.58 256.364   1
  -5   2  19 2499.56 349.613   2
   5   2 -19 2365.89 396.357   1
   5   2 -18 5306.69 570.837   1
   5  -2 -18 4910.05 345.178   1
  -5   2  18 5002.22 460.686   2
   5  -2 -17 2809.75 266.331   1
   5   2 -17 2325.66 407.834   1
  -5   2  17 2721.71 338.019   2
   5   2 -16 13032.5 872.483   1
   5  -2 -16 13473.9 561.238   1
  -5   2  16 13417.1 684.424   2
   5   2 -15 36273.8 1415.54   1
  -5   2  15 37041.4 1082.34   2
   5  -2 -15 38993.9 934.947   1
   5   2 -14 806.824 278.619   1
  -5   2  14 987.785 198.529   2
   5  -2 -14 1059.09 168.996   1
  -5   2  13 52165.1 1153.68   2
   5  -2 -13 53299.2 1050.15   1
   5   2 -13 50665.2 1609.79   1
  -5   2  13 50343.7 1696.86   3
  -5  -2  12 2932.92 376.587   1
   5  -2 -12 2231.68 223.739   1
  -5   2  12 2770.80 266.779   2
  -5   2  12 2895.63 421.775   3
   5   2 -12 2306.00 355.919   1
   5  -2 -12 2626.36 360.274   4
  -5  -2  11 47445.9 1389.58   1
   5   2 -11 47421.8 1481.68   1
   5  -2 -11 47858.6 1383.86   4
  -5   2  11 47237.0 981.531   2
  -5   2  11 48011.2 1581.06   3
   5  -2 -11 48795.1 978.124   1
   5   2 -10 4371.15 451.362   1
  -5   2  10 5336.16 310.951   2
   5  -2 -10 4655.78 302.115   1
  -5   2  10 4892.01 517.366   3
   5   2  -9 38648.7 1285.94   1
  -5   2   9 40524.5 765.098   2
  -5   2   9 39541.6 1382.94   3
  -5   2   8 31176.0 600.719   2
   5   2  -8 31372.6 1134.60   1
  -5   2   8 31574.1 1226.08   3
  -5   2   7 37318.4 568.847   2
   5   2  -7 40450.4 1261.98   1
  -5   2   7 37658.3 1307.82   3
  -5  -2   7 37642.5 723.154   3
  -5   2   6 9466.91 232.762   2
   5   2  -6 10431.3 636.648   1
  -5  -2   6 10168.8 346.774   3
   5  -2  -5 117483. 2193.72   3
   5   2  -5 119513. 2077.83   1
  -5   2   4 78.2372 115.731   4
   5  -2  -4 5.72341 134.664   3
   5   2  -4 90.9557 128.752   1
   5  -2  -3 82044.7 1849.59   3
   5   2  -3 84670.5 1666.92   1
   5   2  -2 347.203 140.729   1
   5   2  -2 155.485 82.0272   3
  -5   2   2 323.720 99.0574   4
   5  -2  -2 342.115 157.880   3
   5   2  -2 347.192 162.198   2
   5   2  -1 3052.09 318.003   1
  -5  -2   1 3349.58 299.934   1
   5   2  -1 2224.40 216.651   3
  -5   2   1 2759.99 309.773   4
   5   2  -1 2843.11 324.844   2
   5  -2   0 14934.8 307.653   2
   5   2   0 16133.0 688.173   1
  -5   2   0 14883.5 692.509   4
   5   2   0 15747.1 745.030   2
   5   2   1 59902.8 1291.19   1
   5  -2   1 60289.3 727.852   2
   5   2   1 59290.3 1450.58   2
  -5   2  -1 58547.3 1373.84   4
   5   2   2 6130.21 417.336   1
   5  -2   2 6745.98 278.758   2
  -5   2  -2 7240.55 489.539   4
   5   2   2 6023.40 490.578   2
   5   2   3 37124.4 1002.54   1
   5  -2   3 37175.9 718.788   2
  -5   2  -3 37292.1 1111.01   4
   5   2   3 34954.1 1134.50   2
   5  -2   4 7339.26 353.121   2
   5   2   4 7602.20 448.520   1
   5   2   4 7896.57 555.363   2
   5  -2   5 6245.89 345.129   2
   5   2   5 5913.64 394.909   1
   5   2   5 5611.17 477.322   2
   5   2   6 78.4096 89.2511   1
   5   2   6 276.087 160.823   2
   5  -2   6 132.248 87.4728   2
   5  -2   7 371.318 112.352   2
   5   2   7 469.919 191.999   2
   5   2   7 507.213 135.096   1
   5   2   8 2947.65 269.531   1
   5   2   8 2569.92 351.411   2
   5  -2   8 3029.15 286.517   2
   5   2   9-132.543 120.685   2
   5  -2   9 143.343 101.708   2
   5   2   9 162.477 85.0538   1
   5   2  10 4798.43 341.235   1
   5   2  10 4739.29 486.202   2
   5  -2  10 4589.33 390.842   2
   5   2  11 4.88031 183.566   2
   5  -2  11 213.483 105.437   2
   5   2  12 8830.76 689.497   2
   5  -2  12 9792.61 609.783   2
   5   2  13 1929.11 363.993   2
   5  -2  13 2422.93 327.145   2
   5   2  14 8671.71 720.797   2
   5  -2  14 9050.25 638.846   2
   5   2  15 12284.9 867.496   2
   5  -2  15 12537.4 769.817   2
   5   2  16 1793.99 354.047   2
   5  -2  16 2138.03 333.641   2
   5   2  17 11577.8 881.298   2
   5  -2  17 11859.1 809.220   2
   5  -2  18 28.2278 106.629   2
   5   2  18 276.521 194.634   2
   5   2  19 8461.14 806.386   2
   5  -2  19 8548.92 731.045   2
   5   2  20 413.383 229.784   2
   5  -2  20 339.953 194.890   2
   5   2  21 4528.22 620.813   2
   5  -2  21 4392.92 575.106   2
   5  -2  22 5153.85 613.296   2
   5   2  22 4623.92 637.660   2
   5   2  23 9943.34 948.510   2
   5  -2  23 12399.8 983.294   2
   5   2  24 6428.44 779.890   2
   5  -2  24 5953.31 711.740   2
   5   2  25 9491.66 974.045   2
   5  -2  25 10850.3 965.213   2
   5  -2  26 3811.24 620.808   2
  -5   3  29 2655.55 502.633   2
  -5   3  28 1596.78 413.462   2
  -5   3  27 2467.72 451.241   2
   5   3 -26 3921.68 613.700   1
  -5   3  26 4474.88 597.018   2
  -5   3  25 7760.11 745.227   2
   5   3 -25 8489.98 898.013   1
   5   3 -24 5128.46 679.894   1
  -5   3  24 3767.83 513.989   2
  -5   3  23 18890.0 1078.19   2
   5   3 -23 19329.9 1281.02   1
   5   3 -22 333.487 187.038   1
  -5   3  22 335.103 158.830   2
  -5   3  21 14418.0 891.684   2
   5   3 -21 14334.5 1055.03   1
   5   3 -20 615.406 217.978   1
  -5   3  20 485.244 204.992   2
  -5   3  19 5127.42 503.899   2
   5   3 -19 4997.11 621.185   1
   5  -3 -18 1252.50 114.237   1
  -5   3  18 1616.35 285.126   2
   5   3 -18 1522.11 356.013   1
  -5   3  18 1811.38 469.089   3
   5   3 -17 18734.3 1142.91   1
  -5   3  17 15877.7 1164.49   3
   5  -3 -17 17254.8 484.546   1
  -5   3  17 18770.0 869.524   2
   5   3 -16 79.0663 163.978   1
   5  -3 -16-7.64420 49.6625   1
  -5   3  16 65.1022 88.5173   2
  -5   3  16 257.449 211.522   3
   5   3 -15 6972.39 683.235   1
  -5   3  15 7479.10 507.719   2
  -5   3  15 6249.85 713.986   3
   5  -3 -15 7269.29 355.238   1
   5   3 -14 19591.5 1116.97   1
  -5   3  14 20524.1 784.822   2
   5  -3 -14 19802.7 586.427   1
  -5   3  14 19164.0 1199.83   3
   5  -3 -13 131.930 214.068   4
   5   3 -13 540.085 242.428   1
   5  -3 -13 383.353 104.133   1
  -5   3  13 199.373 256.594   3
  -5   3  13 347.835 124.986   2
   5  -3 -12 5308.49 549.819   4
  -5   3  12 4993.82 351.509   2
   5  -3 -12 5354.96 314.205   1
  -5   3  12 5573.71 633.861   3
   5   3 -12 4241.53 510.454   1
   5   3 -11 1852.06 343.564   1
  -5   3  11 1431.72 184.585   2
   5  -3 -11 1090.40 267.123   4
  -5   3  11 1553.03 363.025   3
   5  -3 -10 2587.01 372.248   4
  -5   3  10 3260.16 243.724   2
  -5   3  10 2536.24 438.934   3
   5   3 -10 2708.25 412.798   1
  -5   3   9 722.785 112.661   2
   5  -3  -9 1035.78 258.425   4
  -5  -3   9 1127.49 201.632   3
  -5   3   9 367.996 220.690   3
   5   3  -9 943.824 264.364   1
  -5   3   8 30.0774 46.5436   2
  -5   3   8 161.775 207.151   3
  -5  -3   8 140.619 101.453   3
   5  -3  -8-41.0884 129.431   4
   5   3  -8 186.508 150.566   1
  -5   3   7 880.233 269.082   3
  -5  -3   7 736.244 150.133   3
  -5   3   7 593.789 77.5045   2
   5   3  -7 677.442 210.420   1
   5   3  -6 174.636 127.972   1
  -5  -3   6 100.053 41.2686   4
  -5  -3   6 88.0428 94.7139   3
   5  -3  -5 2974.50 415.366   3
  -5  -3   5 3410.21 370.459   1
   5   3  -5 3166.93 390.913   1
   5   3  -4 148.571 166.258   1
   5  -3  -4-50.4966 179.842   3
  -5  -3   4 69.3077 70.3126   1
  -5   3   3 12366.8 727.283   4
   5   3  -3 11725.2 709.856   1
  -5  -3   3 11697.7 647.054   1
   5  -3  -3 12551.4 852.543   3
   5  -3  -2 3619.32 477.729   3
   5   3  -2 3861.46 437.982   2
  -5   3   2 3728.20 397.745   4
   5   3  -2 3303.34 381.411   1
  -5  -3   2 4255.51 389.299   1
   5  -3  -1 5007.16 565.341   3
   5   3  -1 5619.45 430.156   3
   5   3  -1 5994.59 488.864   1
  -5   3   1 5812.95 507.343   4
   5   3  -1 5375.45 499.778   2
  -5  -3   1 5078.18 415.572   1
  -5  -3   0 1600.45 234.662   1
   5  -3   0 1461.35 101.760   2
   5   3   0 1538.47 263.034   1
   5   3   0 1280.56 227.953   3
   5  -3   0 1291.32 116.132   2
   5   3   0 1637.02 301.315   2
  -5   3   0 1524.36 265.176   4
  -5  -3  -1 31152.6 959.419   1
  -5   3  -1 31888.7 1150.99   4
   5  -3   1 31277.0 543.506   2
   5   3   1 30782.3 1060.94   3
   5   3   1 31312.2 1070.38   1
   5   3   1 32359.7 1194.24   2
   5   3   2 969.012 219.410   1
  -5  -3  -2 784.748 160.194   1
   5  -3   2 910.006 114.925   2
  -5   3  -2 967.690 206.651   4
   5   3   2 514.912 204.950   2
  -5   3  -3 7935.86 580.645   4
   5  -3   3 6881.06 318.349   2
   5   3   3 7319.80 590.742   2
   5   3   3 7672.70 514.021   1
   5   3   4-44.7956 129.911   2
   5  -3   4 16.0611 66.3904   2
   5   3   4 88.1209 118.288   1
  -5   3  -4 7.62022 75.4173   4
  -5   3  -5 25437.1 1052.17   4
   5   3   5 23547.2 1058.52   2
   5  -3   5 25706.1 714.995   2
   5   3   5 25208.7 897.885   1
   5   3   6 61.7297 108.929   1
   5   3   6 53.9869 172.227   2
  -5   3  -6 97.9032 102.965   4
   5  -3   6 202.556 88.3169   2
   5   3   7 29641.9 942.554   1
   5  -3   7 29730.3 865.850   2
   5   3   7 29383.6 1221.50   2
   5   3   8 502.211 218.323   2
   5   3   8 366.469 134.544   1
   5  -3   8 523.485 151.163   2
   5   3   9 20511.5 763.285   1
   5  -3   9 20943.4 798.980   2
   5   3   9 20804.6 1068.12   2
   5   3  10 360.642 129.640   1
   5   3  10 28.4700 178.887   2
   5  -3  10 382.346 158.491   2
   5   3  11 34106.6 1410.44   2
   5   3  11 35562.5 989.429   1
   5  -3  11 34053.0 1111.05   2
   5   3  12 189.497 107.364   1
   5   3  12 31.9849 222.859   2
   5  -3  12 80.8539 154.885   2
   5   3  13 41554.6 1620.24   2
   5   3  13 44700.9 1076.75   1
   5  -3  13 42689.9 1335.24   2
   5   3  14 2816.74 273.583   1
   5   3  14 2119.43 409.007   2
   5  -3  14 2446.88 352.181   2
   5   3  15 17311.4 1099.05   2
   5   3  15 17201.3 646.304   1
   5  -3  15 15402.8 861.753   2
   5   3  16 10021.3 861.715   2
   5   3  16 10961.4 505.556   1
   5  -3  16 10992.6 754.823   2
   5   3  17 1816.04 385.966   2
   5   3  17 1743.84 211.992   1
   5  -3  17 1928.11 356.689   2
   5   3  18 10991.9 928.878   2
   5  -3  18 9278.79 734.000   2
   5  -3  19 167.889 151.150   2
   5   3  19 76.8359 165.529   2
   5   3  20 2983.83 527.137   2
   5  -3  20 3110.42 449.493   2
   5   3  21 1437.03 397.698   2
   5  -3  21 1188.74 282.479   2
   5   3  22 6076.84 736.549   2
   5  -3  22 8429.36 793.689   2
   5   3  23 390.414 204.725   2
   5  -3  23 816.243 258.970   2
   5   3  24 4513.81 683.865   2
   5  -3  24 4206.57 597.448   2
   5  -3  25 1607.57 408.948   2
  -5   4  26 6416.24 958.708   3
   5   4 -25 55.4191 101.431   1
  -5   4  25 721.763 354.007   3
  -5   4  24 10137.8 845.648   2
   5   4 -24 10586.2 1033.68   1
   5   4 -23 343.617 206.518   1
  -5   4  23 272.619 218.151   2
  -5   4  23 126.205 161.574   3
  -5   4  22 8327.53 721.048   2
  -5   4  22 7806.15 999.586   3
   5   4 -22 7735.15 853.360   1
   5   4 -21 643.611 273.960   1
  -5   4  21 743.433 227.589   2
  -5   4  21 283.403 401.758   3
   5   4 -20 2817.24 532.793   1
  -5   4  20 2910.86 403.711   2
  -5   4  20 3121.55 651.469   3
   5   4 -19 198.595 181.379   1
  -5   4  19 17.9239 99.0199   2
  -5   4  19 91.2431 228.329   3
   5   4 -18 717.211 266.183   1
  -5   4  18 1753.02 300.475   2
  -5   4  18 1075.99 331.602   3
  -5   4  17 486.165 166.343   2
   5   4 -17 250.551 196.801   1
  -5   4  17 475.208 272.263   3
   5  -4 -16 3195.83 171.953   1
  -5   4  16 3739.90 394.128   2
   5   4 -16 2816.68 488.154   1
  -5   4  16 3382.12 642.684   3
   5  -4 -16 3502.29 536.154   4
   5  -4 -15-340.176 237.340   4
  -5   4  15 36.2989 77.0575   2
   5   4 -15 88.9223 155.786   1
   5  -4 -15 139.702 56.2832   1
  -5   4  15 31.6191 251.685   3
  -5   4  14 2843.89 311.641   2
   5  -4 -14 2804.00 462.333   4
   5   4 -14 2538.70 446.087   1
  -5   4  14 1862.34 459.835   3
   5  -4 -14 2853.60 218.138   1
   5  -4 -14 2998.10 249.556   1
   5  -4 -13 1598.87 358.794   4
   5   4 -13 1918.56 395.725   1
  -5   4  13 1785.18 401.492   3
  -5   4  13 2181.42 266.475   2
  -5   4  12 11.2046 73.8681   2
  -5   4  12 302.305 227.635   3
   5   4 -12-14.8525 132.658   1
  -5   4  11 1310.98 181.595   2
  -5   4  11 1618.59 388.174   3
   5  -4 -11 1775.11 366.958   4
   5   4 -11 715.158 291.200   1
   5  -4 -10 586.201 263.030   4
  -5   4  10 820.824 140.662   2
  -5   4  10 786.392 335.213   3
   5   4 -10 787.102 289.016   1
  -5  -4  10 838.706 213.635   3
   5  -4  -9 583.780 250.555   4
  -5   4   9 639.272 345.937   3
  -5  -4   9 599.187 190.464   3
   5   4  -9 225.633 218.479   1
  -5   4   9 510.219 110.645   2
   5   4  -8 227.441 181.869   1
  -5  -4   8 148.664 147.194   3
   5  -4  -8 1.08341 99.5442   4
  -5   4   8 152.799 64.4434   2
  -5  -4   7 1021.22 128.396   4
  -5  -4   7 942.248 235.886   3
   5   4  -7 1063.74 279.493   1
   5  -4  -7 947.217 277.732   4
  -5  -4   6 807.762 136.069   4
   5  -4  -6 477.446 207.764   4
   5   4  -6 808.946 260.135   1
   5  -4  -5 244.791 192.175   4
  -5  -4   5 345.550 112.458   4
   5  -4  -5 565.603 65.2940   2
   5   4  -5 442.477 202.996   1
   5  -4  -4 3961.12 453.732   4
   5  -4  -4 3771.32 149.351   2
   5   4  -4 4808.01 523.551   1
   5  -4  -3 126.509 43.9496   2
   5  -4  -3 45.5355 176.428   4
   5   4  -3-126.817 153.750   1
   5  -4  -2 8857.06 277.196   2
   5   4  -2 9298.48 693.610   1
  -5  -4   2 10001.0 650.181   1
   5  -4  -2 8407.59 647.059   4
   5  -4  -1 225.876 65.5211   2
  -5  -4   1 55.2628 85.5661   1
   5  -4  -1 201.519 173.698   4
   5   4  -1 148.290 193.169   2
   5   4  -1 168.494 159.319   1
  -5  -4   0 2095.12 294.816   1
   5   4   0 2116.06 334.747   3
   5  -4   0 2145.36 187.216   2
   5   4   0 1819.15 337.718   2
   5   4   0 1722.14 307.029   1
   5   4   1 490.663 168.863   1
   5   4   1 619.014 211.938   3
  -5  -4  -1 650.344 170.142   1
   5   4   1 431.536 232.660   2
   5  -4   1 541.871 123.567   2
   5   4   2 8171.64 609.497   1
   5  -4   2 8683.75 430.756   2
   5   4   2 8755.82 690.534   3
   5   4   2 8404.26 692.028   2
  -5  -4  -2 9814.12 587.066   1
   5   4   3 632.544 211.119   1
   5   4   3 406.970 166.777   3
  -5  -4  -3 754.348 184.273   1
   5   4   3 530.128 233.856   2
   5   4   4 32934.0 1162.02   1
  -5  -4  -4 33140.6 1021.85   1
   5   4   4 31078.1 1335.08   3
   5   4   4 32173.0 1332.47   2
   5   4   5 3310.05 474.091   2
   5   4   5 2913.36 370.595   1
   5   4   5 3081.01 452.085   3
   5   4   6 22678.4 937.272   1
   5   4   6 22135.0 1132.97   2
   5   4   7 596.224 251.322   2
   5   4   7 323.578 161.529   1
   5   4   8 25570.3 967.503   1
   5   4   8 25626.9 1253.94   2
   5   4   9 8058.40 540.476   1
   5   4   9 7745.00 710.822   2
   5   4  10 8423.11 539.655   1
   5   4  10 8186.96 738.141   2
   5   4  11 3642.71 351.315   1
   5   4  11 3991.78 542.434   2
   5  -4  11 4158.12 421.365   2
   5   4  12 21335.5 798.183   1
   5  -4  12 19416.7 903.353   2
   5   4  12 18570.9 1140.63   2
   5   4  13 3065.90 504.665   2
   5  -4  13 3803.65 427.849   2
   5   4  13 2830.05 290.757   1
   5  -4  14 10151.6 694.897   2
   5   4  14 11220.4 532.931   1
   5   4  14 10504.5 898.288   2
   5  -4  15 6720.65 586.667   2
   5   4  15 5634.05 681.663   2
   5   4  16-98.9257 179.607   2
   5  -4  16 268.759 144.782   2
   5   4  17 3504.67 559.657   2
   5  -4  17 4160.25 497.201   2
   5   4  18 363.992 246.206   2
   5  -4  18 91.8505 158.046   2
   5   4  19 5223.98 702.420   2
   5  -4  19 5324.72 597.011   2
   5   4  20 1503.70 388.505   2
   5  -4  20 1569.55 321.427   2
   5   4  21 4197.83 648.939   2
   5  -4  21 4074.41 565.597   2
   5   4  22 398.093 273.077   2
   5  -4  22 747.097 307.809   2
   5   4  23 1736.58 441.589   2
   5  -4  23 1351.36 360.514   2
   5  -4  24 73.1115 100.641   2
  -5   5  24-77.3296 186.232   3
   5  -5 -24 391.095 373.822   4
   5   5 -23 1034.08 333.176   1
  -5   5  23 1637.32 546.090   3
   5  -5 -23 868.431 350.768   4
   5   5 -22 570.713 294.377   1
   5  -5 -22 211.853 252.349   4
   5   5 -21 1808.13 466.491   1
   5  -5 -21 1738.79 479.513   4
  -5   5  21 1415.71 491.997   3
   5   5 -20 709.711 366.392   1
   5  -5 -20 2220.87 516.450   4
  -5   5  20 1515.40 482.674   3
   5   5 -19 1161.01 349.978   1
   5  -5 -19 939.980 372.218   4
  -5   5  19 1066.36 449.746   3
   5  -5 -18 3262.80 581.246   4
   5   5 -18 2950.11 545.701   1
  -5   5  18 2482.85 568.814   3
  -5   5  17 1150.18 264.236   2
   5   5 -17 1314.06 379.650   1
  -5   5  17 1363.04 436.578   3
   5  -5 -17 1185.38 407.053   4
  -5   5  16 14599.0 1309.51   3
  -5   5  16 16097.4 813.717   2
   5   5 -16 16524.4 1222.23   1
   5  -5 -16 16752.2 1209.33   4
  -5   5  15 2307.24 310.538   2
   5   5 -15 2227.24 478.051   1
   5  -5 -15 1890.45 461.412   4
  -5   5  15 1384.43 496.396   3
  -5   5  14 24958.3 1655.07   3
   5  -5 -14 26804.7 1489.21   4
  -5   5  14 24355.2 910.391   2
   5   5 -14 23110.8 1402.41   1
  -5   5  13 58.8930 134.732   2
   5   5 -13 79.1393 267.796   1
   5  -5 -13 224.194 309.474   4
  -5   5  13 79.7514 332.667   3
   5   5 -12 35175.6 1674.03   1
  -5   5  12 36879.4 1959.30   3
   5  -5 -12 35669.5 1649.61   4
  -5   5  12 34416.6 981.524   2
  -5   5  11 3880.37 660.428   3
   5  -5 -11 3158.65 509.631   4
   5   5 -11 2886.60 532.705   1
  -5  -5  11 2960.20 475.796   3
  -5   5  11 2623.28 276.311   2
   5  -5 -11 3297.95 343.723   1
   5   5 -10 18291.8 1188.33   1
   5  -5 -10 18413.1 1166.17   4
  -5  -5  10 17686.0 1047.64   3
  -5   5  10 16791.9 609.805   2
   5  -5 -10 16193.5 779.850   1
   5  -5  -9 1013.90 222.741   1
   5  -5  -9 1257.41 355.029   4
   5   5  -9 1093.93 314.403   1
  -5  -5   9 907.150 280.471   3
   5   5  -8 13013.8 981.370   1
   5  -5  -8 14987.6 1013.83   4
  -5  -5   8 15357.8 967.728   3
   5  -5  -8 15197.1 468.700   2
   5  -5  -8 15392.3 808.318   1
  -5  -5   7 444.177 137.452   4
   5  -5  -7 495.007 205.459   1
   5   5  -7 447.493 279.279   1
   5  -5  -7 390.297 230.698   4
   5  -5  -7 304.241 87.0932   2
   5   5  -6 28876.4 1415.71   1
  -5  -5   6 32263.1 944.507   4
   5  -5  -6 29642.5 606.619   2
   5  -5  -6 30335.8 1381.41   4
   5  -5  -6 28577.8 1130.76   1
   5  -5  -5 315.881 167.382   1
   5  -5  -5 191.484 225.225   4
   5  -5  -5 143.081 77.4184   2
   5   5  -5 266.546 266.003   1
  -5  -5   5 242.383 151.822   4
   5   5  -4 14923.8 989.098   1
   5  -5  -4 14994.0 948.908   4
   5  -5  -4 14154.7 427.130   2
  -5  -5   4 14056.0 688.829   4
  -5  -5   3 278.688 150.890   4
   5  -5  -3 223.938 211.045   4
   5  -5  -3 98.9494 72.8207   2
   5   5  -3 298.712 222.816   1
   5  -5  -2 2412.76 208.931   2
   5  -5  -2 2795.40 425.081   4
   5   5  -2 2324.18 402.931   1
   5  -5  -1 4588.60 297.688   2
   5   5  -1 4120.24 521.180   1
   5  -5  -1 4880.41 531.300   4
   5   5   0 3234.57 443.601   1
   5  -5   0 4281.58 319.698   2
   5  -5   0 3875.67 469.166   4
   5   5   1 3376.04 444.040   1
   5   5   1 3033.73 476.479   3
   5   5   1 3893.85 513.461   2
   5  -5   1 3808.44 322.021   2
   5   5   2 11478.2 884.263   3
   5   5   2 11241.0 788.220   1
   5   5   2 10100.2 807.509   2
   5  -5   2 11478.6 585.500   2
   5   5   3-161.353 155.438   3
   5   5   3 230.874 151.163   1
   5   5   3 46.3127 200.690   2
   5  -5   3-110.692 101.148   2
  -5  -5  -4 17828.0 818.588   1
   5   5   4 16971.5 932.418   1
   5   5   4 15536.6 1072.62   3
   5  -5   4 15234.9 730.987   2
   5   5   4 16193.0 1027.91   2
  -5  -5  -5 247.235 94.7348   1
   5   5   5 381.145 175.917   1
   5   5   5 444.430 248.221   3
   5  -5   5 409.467 143.289   2
   5   5   5 48.1349 191.846   2
   5   5   6 3306.49 410.847   1
   5   5   6 4375.94 594.158   3
   5   5   6 3322.23 507.083   2
   5   5   7 262.414 224.154   3
   5   5   7 413.932 166.642   1
   5   5   7-46.3862 183.420   2
   5   5   8 833.941 297.520   2
   5   5   8 776.450 279.166   3
   5   5   8 802.621 214.539   1
   5   5   9-85.0122 195.216   2
   5   5   9 207.503 175.823   3
   5   5   9 287.598 123.184   1
   5   5  10 592.689 246.818   2
   5   5  10 388.995 195.884   1
   5   5  10 197.703 243.914   3
   5   5  11 1746.58 393.135   2
   5   5  11 1846.24 269.897   1
   5   5  12-191.133 251.189   2
   5   5  12 200.823 101.610   1
   5   5  13 2807.67 520.012   2
   5   5  14 2373.73 486.985   2
   5  -5  14 2286.62 353.517   2
   5   5  15 3163.91 570.247   2
   5  -5  15 3242.46 423.049   2
   5  -5  16 8462.65 696.080   2
   5   5  16 8028.56 863.119   2
   5   5  17 159.967 179.210   2
   5  -5  17-16.7715 131.429   2
   5  -5  18 7842.47 713.214   2
   5   5  18 8163.53 909.282   2
   5   5  19 204.715 253.863   2
   5  -5  19 150.571 109.181   2
   5   5  20 6031.24 808.829   2
   5  -5  20 4470.79 578.750   2
   5   5  21 400.687 252.788   2
   5  -5  21 217.154 140.405   2
   5  -5  22 4386.53 595.131   2
   5  -6 -20 332.494 353.998   4
  -5   6  20-110.452 220.904   3
   5   6 -19-37.8407 109.021   1
  -5   6  19 136.484 265.114   3
   5  -6 -19-324.478 212.019   4
   5  -6 -18 86.7081 261.346   4
   5   6 -18 281.258 232.896   1
  -5   6  18-442.038 259.649   3
   5   6 -17-336.755 213.928   1
   5  -6 -17-94.4122 198.351   4
  -5   6  17-158.774 301.444   3
   5   6 -16 1822.97 444.620   1
   5  -6 -16 1636.82 449.556   4
  -5   6  16 774.388 380.385   3
   5  -6 -15 1029.57 430.344   4
   5   6 -15 1263.32 437.454   1
  -5   6  15 1484.20 471.631   3
   5   6 -14 1129.75 383.135   1
   5  -6 -14 385.141 355.511   4
  -5   6  14 1141.13 410.357   3
   5   6 -13 1551.29 452.192   1
   5  -6 -13 1924.91 490.310   4
   5   6 -12 2780.35 551.708   1
   5  -6 -12 2599.95 525.997   4
   5   6 -11 39.1946 239.239   1
   5  -6 -11-171.439 240.213   4
   5   6 -10 4408.23 633.065   1
   5  -6 -10 5716.75 738.084   4
   5   6  -9 177.562 228.420   1
   5  -6  -9-24.1148 192.542   4
   5   6  -8 3416.37 560.659   1
   5  -6  -8 3597.45 579.876   4
   5   6  -7 3747.74 571.790   1
  -5  -6   7 3545.10 347.472   4
   5  -6  -7 2995.59 525.172   4
   5   6  -6 1513.38 390.651   1
   5  -6  -6 1420.83 372.927   4
  -5  -6   6 2516.21 315.337   4
   5   6  -5 6841.04 741.874   1
  -5  -6   5 7588.92 547.230   4
   5  -6  -5 6357.47 687.164   4
   5  -6  -4-241.789 240.873   4
   5   6  -4-159.501 164.407   1
  -5  -6   4-239.012 153.105   4
   5  -6  -3 4539.60 571.026   4
  -5  -6   3 4499.10 466.192   4
   5   6  -3 3862.08 560.194   1
   5   6  -2 3789.29 543.675   1
  -5  -6   2 4771.06 487.575   4
   5  -6  -2 4870.80 587.646   4
  -5  -6   1 111.818 132.739   4
   5   6  -1 566.700 264.069   1
   5  -6  -1 347.571 196.791   4
   5   6   0 9123.71 815.270   1
   5   6   1 198.451 187.670   1
   5   6   2 17187.4 1062.67   1
   5   6   3 2331.20 419.864   1
   5   6   3 2569.88 483.760   2
   5   6   4 8654.91 726.662   1
   5   6   4 8779.17 904.199   3
   5   6   4 7599.77 776.228   2
   5   6   5 691.786 219.441   1
   5   6   5 527.584 262.369   3
   5   6   5 578.583 312.188   2
   5   6   6 5983.18 576.145   1
   5   6   6 6294.73 721.525   2
   5   6   6 7559.16 878.512   3
   5   6   7 1898.72 348.296   1
   5   6   7 1220.70 348.928   3
   5   6   7 1176.57 357.273   2
   5   6   8 1345.56 296.228   1
   5   6   8 2032.43 495.604   3
   5   6   8 1459.03 399.465   2
   5   6   9 2076.41 337.997   1
   5   6   9 2231.78 519.467   3
   5   6   9 1734.70 424.455   2
   5   6  10 228.460 178.038   3
   5   6  10-198.247 195.114   2
   5   6  11 939.097 363.048   3
   5   6  11-44.0134 217.383   2
   5   6  12 541.797 301.108   2
   5   6  12 265.030 213.057   3
   5   6  13 375.059 268.860   2
   5   6  13 849.912 332.409   3
   5   6  14 113.864 237.928   2
   5   6  14 606.914 328.334   3
   5   6  15 5942.28 911.268   3
   5   6  15 7066.93 835.882   2
   5  -6  15 7046.23 643.887   2
   5   6  16-53.5228 266.482   2
   5   6  16-54.8100 177.320   3
   5  -6  16-104.524 114.097   2
   5   6  17 2121.47 489.656   2
   5   6  17 2480.73 613.720   3
   5  -6  17 1986.43 362.613   2
   5  -6  18-74.1922 72.1895   2
   5   6  18 88.6180 222.067   3
   5  -6  19 1496.48 340.322   2
   5  -6  20 74.3363 119.245   2
   5   7 -14-96.2326 147.938   1
   5  -7 -14 560.272 409.584   4
   5   7 -13 1215.12 420.965   1
   5  -7 -13 1087.88 385.047   4
   5   7 -12 306.660 272.321   1
   5  -7 -12 793.520 384.203   4
   5   7 -11 1103.80 376.085   1
   5  -7 -11 526.331 333.872   4
   5   7 -10 387.427 294.656   1
   5  -7 -10 979.563 363.025   4
   5   7  -9 45.4927 66.9428   1
   5  -7  -9 211.731 237.375   4
   5   7  -8-54.1304 150.674   1
   5  -7  -8-116.628 226.973   4
   5   7  -7-33.9411 158.909   1
   5  -7  -7-148.286 224.230   4
   5   7  -6 1335.19 381.096   1
   5  -7  -6 1185.06 382.910   4
   5   7  -5 989.671 335.517   1
   5  -7  -5 569.636 290.531   4
   5   7  -4 649.746 310.084   1
   5  -7  -4 1415.91 396.734   4
  -5  -7   4 1355.63 291.377   4
   5   7  -3 5572.06 722.961   1
  -5  -7   3 5945.17 582.341   4
   5  -7  -3 5709.81 689.003   4
   5   7  -2 538.934 291.936   1
  -5  -7   2 626.501 251.107   4
   5  -7  -2 948.768 311.031   4
  -5  -7   1 5670.28 610.462   4
   5  -7  -1 5411.09 664.368   4
   5   7  -1 5926.67 726.526   1
   5   7   0 533.492 252.049   1
  -5  -7   0 621.777 193.735   4
   5   7   1 4377.86 614.253   1
  -5  -7  -1 4558.73 576.055   4
   5   7   2 1418.52 347.368   1
  -5  -7  -2 1186.38 305.022   4
   5   7   3 9988.27 863.295   1
   5   7   4 885.501 302.673   1
   5   7   5 10735.1 969.372   2
   5   7   5 10908.5 858.004   1
   5   7   6-96.7539 154.322   1
   5   7   6 131.802 181.840   2
   5   7   7 6881.78 910.481   3
   5   7   7 7661.17 857.239   2
   5   7   8 711.168 378.982   3
   5   7   8 704.728 335.402   2
   5   7   9 2292.61 573.583   3
   5   7   9 2166.88 466.818   2
   5   7  10 260.930 262.910   3
   5   7  10 33.0890 179.293   2
   5   7  11 2546.16 604.411   3
   5   7  11 2135.98 506.313   2
   5   7  12-221.860 185.928   3
   5   7  12 688.813 285.729   2
   5   7  13 2095.80 621.586   3
   5   7  13 1750.22 451.746   2
   5   7  14-33.7757 115.665   3
   5   7  14 450.407 285.954   2
   5   7  15 2079.53 550.954   2
   5   8  -8 123.477 79.4705   1
   5   8  -7 3660.42 703.125   1
   5  -8  -6 1338.45 439.509   4
   5   8  -6 979.435 335.419   1
   5   8  -5 3962.77 666.741   1
   5  -8  -5 4364.83 674.065   4
   5   8  -4 677.740 309.763   1
   5  -8  -4 128.657 259.590   4
   5   8  -3 985.130 354.920   1
   5  -8  -3 1299.23 385.243   4
   5   8  -2 1513.73 380.023   1
   5   8  -1 2177.22 473.456   1
   5   8   0-76.8249 253.341   1
  -5  -8  -1 357.044 234.408   4
   5   8   1 141.773 220.462   1
   5   8   2 234.596 296.608   1
  -5  -8  -2 240.568 174.065   4
  -5  -8  -3-147.552 174.976   4
  -5  -8  -4 307.725 229.660   4
  -5  -8  -5 388.440 258.054   4
  -5  -8  -6-198.652 209.085   4
  -5  -8  -7-743.259 322.871   4
  -6   0  30 1177.94 316.801   2
  -6   0  29-282.538 150.137   2
  -6   0  28 2437.58 418.769   2
  -6   0  27-24.3202 58.4811   2
  -6   0  26-41.9829 176.807   2
   6   0 -25-233.246 113.421   1
  -6   0  25-120.919 163.829   2
  -6   0  24 3669.98 495.712   2
   6   0 -24 3907.75 461.421   1
   6   0 -23 21.0374 46.9189   1
  -6   0  23-4.66407 150.212   2
   6   0 -22 15053.7 888.025   1
   6   0 -21-10.0602 88.1748   1
   6   0 -20 14295.0 839.732   1
  -6   0  20 13900.0 722.973   1
  -6   0  19 132.392 99.0623   1
   6   0 -19 119.473 136.587   1
   6   0 -18 35146.8 1269.11   1
  -6   0  18 35722.9 1118.83   1
   6   0 -17 62.7231 113.718   1
   6   0 -16 50245.4 1458.32   1
   6   0 -16 50355.9 1216.27   4
   6   0 -15-35.1260 118.434   1
   6   0 -15-113.205 117.550   4
   6   0 -14 35886.1 950.124   4
   6   0 -14 34898.2 1163.16   1
   6   0 -13-46.7724 85.8929   4
   6   0 -13 31.2880 96.0562   1
   6   0 -12 1973.28 216.243   4
   6   0 -12 2177.95 292.718   1
   6   0 -11 144.280 117.623   1
   6   0 -11-31.3885 64.5143   4
   6   0 -10 8782.76 406.686   4
   6   0 -10 8507.97 524.167   1
  -6   0  10 8755.10 462.576   3
   6   0  -9-18.8594 54.7903   4
  -6   0   9 73.0860 72.4001   3
   6   0  -9-26.0161 81.2018   1
   6   0  -8 207.432 103.741   1
  -6   0   8 135.114 89.7171   3
   6   0  -7-115.800 71.0564   1
  -6   0   7 14.0962 62.5420   2
  -6   0   6 2465.97 222.938   4
  -6   0   6 1822.25 214.722   2
   6   0  -6 2145.16 252.346   1
   6   0  -5-19.3920 88.2794   1
  -6   0   5-27.8356 58.2309   4
  -6   0   5 39.8789 80.9191   2
  -6   0   4 12381.1 487.645   4
   6   0  -4 12258.4 421.351   3
   6   0  -4 13131.0 587.620   1
  -6   0   4 12917.8 528.441   2
  -6   0   3-35.0987 78.8259   2
  -6   0   3-94.8851 61.7423   4
   6   0  -2 22555.6 692.069   2
  -6   0   2 22134.4 673.548   2
  -6   0   1-22.3231 68.2323   2
   6   0  -1 25.3205 96.6324   2
   6   0   0-35.7218 103.137   2
  -6   0   0 83.3025 71.9903   2
   6   0   1 28.6017 81.7864   2
  -6   0  -1 0.82716 67.3034   2
  -6   0  -2 24964.8 744.778   2
   6   0   2 24256.3 773.549   2
  -6   0  -3-127.977 88.4907   2
   6   0   3 12.6642 82.4177   2
   6   0   4 12798.7 596.938   2
  -6   0  -4 12488.0 554.238   2
   6   0   5 55.2347 80.6116   2
  -6   0  -5 97.8614 85.9675   2
   6   0   6 18286.1 753.993   2
   6   0   7-92.9568 99.3600   2
   6   0   8 10743.5 620.646   2
  -6   0  -8 11806.8 620.288   2
   6   0   9 146.168 111.468   2
  -6   0  -9 78.8094 76.1935   2
   6   0  10 27599.7 1038.51   2
  -6   0 -10 28145.0 1017.66   2
   6   0  11 366.134 217.932   2
   6   0  12 134534. 2450.89   2
   6   0  13 356.867 253.888   2
   6   0  14 94009.7 2165.40   2
   6   0  15 285.755 254.650   2
   6   0  16 55652.7 1773.17   2
   6   0  17 163.537 198.177   2
   6   0  18 15872.4 1006.74   2
   6   0  19 332.373 199.143   2
   6   0  20 18404.6 1142.63   2
   6   0  21 423.088 212.178   2
   6   0  22 15968.3 1128.71   2
   6   0  23-384.506 208.992   2
   6   0  24 1231.75 345.669   2
   6   0  25 43.7384 78.0375   2
  -6   1  30 708.613 273.627   2
  -6   1  29 436.178 274.777   2
  -6  -1  29 880.814 319.203   2
  -6   1  28 2160.91 424.963   2
  -6  -1  28 2038.96 404.831   2
   6   1 -27 90.5962 110.696   1
  -6  -1  27-436.067 253.358   2
  -6   1  27-165.200 191.967   2
   6   1 -26 2066.00 394.143   1
  -6   1  26 2205.20 384.387   2
  -6   1  25 1478.34 325.536   2
   6   1 -25 2095.33 379.986   1
   6   1 -24 782.996 257.831   1
  -6   1  24 854.909 252.028   2
   6   1 -23 4121.98 525.587   1
  -6   1  23 4713.44 524.274   2
   6  -1 -23 5978.18 496.398   1
   6   1 -22 243.589 133.786   1
   6  -1 -22 127.960 74.7052   1
  -6   1  22 443.365 183.782   2
   6   1 -21 7349.17 678.904   1
   6  -1 -21 8245.28 579.300   1
  -6   1  21 8500.29 658.493   2
   6   1 -20 83.9207 107.080   1
   6  -1 -20 62.0102 96.8207   1
  -6   1  20 277.299 146.658   2
   6   1 -19 10799.7 789.375   1
   6  -1 -19 11064.6 658.165   1
  -6   1  19 10562.9 686.658   2
   6   1 -18 3453.86 440.903   1
   6  -1 -18 2767.82 337.177   1
  -6   1  18 3592.68 388.519   2
   6   1 -18 3357.70 270.725   4
   6   1 -17 34038.1 1340.76   1
   6  -1 -17 35364.9 1132.17   1
   6   1 -17 34949.4 814.226   4
  -6   1  17 36283.8 1172.44   2
   6  -1 -16 8711.17 560.091   1
   6   1 -16 10032.4 717.557   1
   6   1 -16 9144.59 393.866   4
   6   1 -15 53483.9 1607.57   1
   6   1 -15 54759.6 885.069   4
   6  -1 -15 52076.9 1323.97   1
  -6  -1  15 56059.7 1495.45   1
   6   1 -14 350.567 186.031   1
   6   1 -14 266.930 69.7162   4
  -6  -1  14 194.924 135.619   1
   6  -1 -14 173.269 122.672   1
   6  -1 -13 21607.9 813.270   1
   6   1 -13 19958.5 949.028   1
  -6  -1  13 22489.1 925.132   1
   6   1 -13 21107.0 462.917   4
   6  -1 -12 7232.85 462.832   1
   6   1 -12 6767.56 550.465   1
  -6   1  12 6861.82 542.297   3
  -6  -1  12 7263.20 516.260   1
  -6  -1  11 12803.2 665.761   1
   6   1 -11 10181.9 653.955   1
   6  -1 -11 11134.4 586.073   4
  -6   1  11 10966.3 662.731   3
   6  -1 -11 10698.9 550.231   1
  -6  -1  10 5928.46 451.740   1
   6  -1 -10 6101.62 425.133   4
  -6   1  10 5951.74 482.306   3
   6  -1 -10 6495.89 421.039   1
   6   1 -10 6983.95 529.808   1
  -6  -1   9 16125.8 716.460   1
   6  -1  -9 16435.7 678.841   4
  -6   1   9 16750.5 773.423   3
   6   1  -9 16487.3 789.824   1
   6  -1  -9 15955.8 641.015   1
   6  -1  -8 6622.42 413.078   1
  -6   1   8 6763.53 485.274   3
   6  -1  -8 5945.03 411.147   4
   6   1  -8 6731.12 497.776   1
   6   1  -7 9014.08 562.604   1
  -6  -1   7 9481.57 314.965   4
  -6  -1   7 8351.67 523.581   2
   6  -1  -7 8938.21 487.497   4
   6   1  -6 68796.8 1500.87   1
  -6   1   6 67170.0 1383.06   4
   6  -1  -6 69359.8 1314.19   4
  -6   1   6 66958.7 982.424   2
  -6  -1   6 65626.0 1442.86   2
  -6  -1   6 66713.9 868.813   4
  -6  -1   5 9435.05 337.400   4
   6   1  -5 10026.3 574.329   1
  -6   1   5 10295.0 538.765   4
   6  -1  -5 9297.90 522.604   3
  -6  -1   5 9803.49 554.530   2
  -6   1   5 9772.68 358.078   2
  -6   1   4 89374.0 1569.51   4
   6   1  -4 89917.2 1662.74   1
   6  -1  -4 82240.2 1565.91   3
  -6  -1   4 88597.4 1628.99   2
  -6   1   4 85830.4 1001.05   2
  -6  -1   3 253.111 129.475   2
  -6   1   3 320.142 83.6512   2
  -6   1   3 264.570 114.472   4
   6   1  -3 229.015 161.785   1
   6  -1  -3 192.181 130.178   3
   6   1  -3 173.131 152.042   2
  -6   1   2 47045.7 1128.84   4
  -6   1   2 47477.2 722.559   2
   6   1  -2 50055.5 1213.52   2
   6  -1  -2 48356.1 779.101   2
   6   1  -2 49508.3 1201.34   1
  -6  -1   2 49920.9 1207.67   2
  -6  -1   1-264.758 132.140   2
  -6   1   1-98.0396 60.2941   2
  -6   1   1-28.6189 80.7049   4
   6   1  -1-31.6167 118.624   1
   6   1  -1-302.780 158.435   2
   6  -1  -1-5.63679 73.2474   2
  -6  -1   0 68584.0 1413.47   2
   6   1   0 73417.8 1422.88   1
  -6   1   0 68474.4 926.535   2
   6   1   0 71573.1 1467.79   2
   6  -1   0 66797.8 994.013   2
  -6  -1  -1 9003.91 521.829   2
   6   1   1 8119.44 476.382   1
  -6   1  -1 8659.65 357.498   2
   6   1   1 8227.05 515.842   2
   6  -1   1 8277.67 372.521   2
   6  -1   2 41833.6 886.161   2
  -6  -1  -2 43378.3 1130.03   2
   6   1   2 41134.9 1156.44   2
  -6   1  -2 42402.3 831.530   2
   6  -1   3 1367.42 182.308   2
   6   1   3 1331.24 230.966   2
  -6   1  -3 1196.89 159.257   2
   6  -1   4 35332.4 881.665   2
  -6   1  -4 35300.5 845.294   2
   6   1   4 34766.9 1092.57   2
   6   1   5 474.653 172.745   2
  -6   1  -5 862.033 154.181   2
   6  -1   5 731.990 146.791   2
   6   1   6 8875.26 585.579   2
   6  -1   6 8579.99 474.820   2
  -6  -1  -6 9639.51 568.126   2
  -6   1  -6 8776.24 475.276   2
   6   1   7-26.0318 85.4433   2
   6  -1   7 102.609 94.1186   2
  -6  -1  -7 13.7897 99.5228   2
   6  -1   8 266.626 109.137   2
  -6  -1  -8 16.7218 69.5968   2
   6   1   8-68.0052 133.022   2
   6   1   9 3467.85 393.500   2
   6  -1   9 3561.37 353.084   2
  -6  -1  -9 4317.13 415.797   2
   6   1  10 596.732 211.492   2
   6  -1  10 683.579 173.732   2
   6   1  11 5822.22 541.821   2
   6  -1  11 5621.58 469.687   2
   6   1  12 1580.77 307.568   2
   6  -1  12 1816.94 299.780   2
   6   1  13 15831.6 910.224   2
   6  -1  13 16393.0 853.553   2
   6   1  14 4843.40 537.201   2
   6  -1  14 4276.96 458.033   2
   6   1  15 18715.9 1051.29   2
   6  -1  15 20590.3 1014.84   2
   6   1  16 147.082 147.638   2
   6  -1  16-58.8044 97.6377   2
   6   1  17 3502.10 487.068   2
   6  -1  17 3035.01 415.180   2
   6   1  18 116.896 134.035   2
   6  -1  18 54.6255 77.8395   2
   6   1  19 2661.26 458.957   2
   6  -1  19 2699.65 417.244   2
   6   1  20 1508.38 367.676   2
   6  -1  20 1423.93 325.703   2
   6   1  21 9828.08 890.560   2
   6  -1  21 10192.6 860.451   2
   6   1  22 3141.15 542.726   2
   6  -1  22 3428.14 539.893   2
   6   1  23 2373.28 478.427   2
   6  -1  23 3037.09 510.022   2
   6   1  24 5249.00 691.103   2
   6  -1  24 5305.96 693.960   2
   6   1  25-22.8282 190.303   2
   6  -1  25 129.471 106.010   2
  -6   2  30 774.083 266.521   2
  -6   2  29 1227.79 396.796   2
   6   2 -28 107.236 177.375   1
  -6   2  28-96.3217 115.667   2
  -6   2  27 11462.5 904.394   2
   6   2 -27 10815.3 946.233   1
   6   2 -26 189.747 166.205   1
  -6   2  26 465.964 250.116   2
  -6   2  25 10692.9 838.196   2
   6   2 -25 9555.14 880.688   1
   6   2 -24 4229.46 592.904   1
  -6   2  24 3664.54 487.678   2
  -6   2  23 5112.85 560.036   2
   6   2 -23 5334.49 655.860   1
   6   2 -22 3865.61 544.273   1
  -6   2  22 3788.74 461.325   2
   6  -2 -21 2050.69 263.693   1
  -6   2  21 2411.47 366.446   2
   6   2 -21 2382.64 438.558   1
   6   2 -20 5080.90 611.631   1
   6  -2 -20 5024.48 389.667   1
  -6   2  20 5644.75 526.327   2
   6   2 -19 87.0700 120.121   1
  -6   2  19 156.079 130.651   2
   6  -2 -19 14.0274 67.6905   1
   6   2 -18 6280.08 648.266   1
   6  -2 -18 6082.52 429.585   1
  -6   2  18 6320.02 511.708   2
   6   2 -17 6128.39 628.102   1
  -6   2  17 6149.08 482.635   2
   6  -2 -17 6072.58 425.300   1
   6  -2 -16 831.389 245.054   4
  -6   2  16 791.493 182.938   2
   6   2 -16 884.172 256.694   1
   6  -2 -16 1041.32 192.368   1
  -6   2  16 754.253 255.564   3
   6  -2 -15 382.577 186.231   4
  -6   2  15 471.096 136.804   2
  -6   2  15 437.190 224.313   3
   6   2 -15 402.804 207.776   1
   6  -2 -15 263.296 97.6130   1
   6  -2 -14 433.755 200.280   4
   6  -2 -14 631.519 144.334   1
  -6   2  14 674.355 251.560   3
  -6   2  14 517.271 142.547   2
   6   2 -14 409.619 212.054   1
   6   2 -13 9433.27 713.440   1
   6  -2 -13 9548.23 654.680   4
   6  -2 -13 8922.54 480.293   1
  -6   2  13 8805.42 462.479   2
  -6   2  13 9127.22 740.636   3
   6   2 -12-55.2903 130.159   1
   6  -2 -12 94.6075 81.2330   1
   6  -2 -12 25.7000 117.839   4
  -6   2  12 27.3450 153.946   3
  -6   2  12 36.6257 72.1778   2
   6  -2 -11 10959.9 517.684   1
  -6   2  11 11644.9 802.487   3
   6  -2 -11 11533.5 693.767   4
   6   2 -11 12943.6 808.906   1
  -6   2  11 11439.5 460.690   2
  -6   2  10 2060.01 188.790   2
   6   2 -10 2374.39 354.876   1
  -6  -2  10 2627.09 351.444   1
   6  -2 -10 2183.88 307.571   4
  -6   2  10 2122.78 355.559   3
  -6  -2   9 488.945 85.3874   3
   6   2  -9 509.160 196.431   1
  -6   2   9 219.234 166.563   3
  -6   2   9 430.529 86.1271   2
  -6  -2   9 591.576 186.953   2
   6   2  -8 5995.80 525.976   1
  -6   2   8 5863.09 242.959   2
  -6   2   8 5971.25 545.034   3
  -6  -2   8 6772.25 543.891   2
  -6   2   7 8339.89 241.886   2
   6   2  -7 8142.35 600.408   1
  -6  -2   7 8755.93 617.615   2
   6   2  -6 617.082 212.052   1
  -6   2   5 71222.5 1643.79   4
   6  -2  -5 69253.8 1740.94   3
   6   2  -5 71968.0 1686.59   1
  -6   2   4 16093.5 771.942   4
   6  -2  -4 14231.8 809.902   3
   6   2  -4 15408.8 774.701   1
   6   2  -3 37848.9 1172.39   1
  -6   2   3 38704.0 1190.92   4
   6  -2  -3 38474.6 1322.34   3
   6   2  -2 10979.5 629.466   1
  -6   2   2 10977.8 633.799   4
   6  -2  -2 10513.5 709.183   3
   6   2  -2 9999.93 401.065   3
   6   2  -2 10347.1 641.805   2
   6   2  -1 11766.6 644.348   1
  -6   2   1 13635.4 700.024   4
   6   2  -1 12935.3 710.215   2
  -6   2   0 1190.37 218.071   4
   6   2   0 1788.24 257.154   1
   6   2   0 1665.45 281.687   2
   6  -2   0 1296.96 107.934   2
   6  -2   1 21582.0 490.711   2
  -6   2  -1 21731.2 888.716   4
   6   2   1 22066.9 853.573   1
   6   2   1 23250.0 959.967   2
   6  -2   2 8602.12 347.645   2
   6   2   2 9201.61 552.293   1
  -6   2  -2 9257.13 587.630   4
   6   2   2 8464.10 593.789   2
   6  -2   3 45587.0 852.253   2
   6   2   3 47930.7 1227.87   1
  -6   2  -3 46430.1 1320.13   4
   6   2   3 44469.3 1350.04   2
   6   2   4 350.499 164.907   2
   6  -2   4 271.187 105.497   2
   6   2   4 225.100 132.880   1
   6  -2   5 38238.2 893.844   2
   6   2   5 37951.2 1072.19   1
   6   2   5 36754.9 1276.25   2
   6   2   6 65.5781 108.515   2
   6  -2   6-30.8017 74.9479   2
   6   2   6 68.5389 106.489   1
   6   2   7 4311.72 365.484   1
   6  -2   7 4376.93 342.129   2
   6   2   7 4472.27 466.313   2
   6   2   8 2950.66 396.521   2
   6   2   8 2736.58 290.147   1
   6  -2   8 2622.31 278.113   2
   6   2   9 7012.90 600.472   2
   6  -2   9 7102.01 476.769   2
   6   2   9 6347.75 437.311   1
   6   2  10 5763.91 559.392   2
   6  -2  10 5327.97 432.486   2
   6   2  10 5434.61 413.978   1
   6  -2  11 3060.33 342.115   2
   6   2  11 3402.04 449.746   2
   6   2  12 3336.86 457.750   2
   6  -2  12 3671.84 398.386   2
   6   2  13 760.407 269.059   2
   6  -2  13 1014.86 240.600   2
   6   2  14 5143.41 581.847   2
   6  -2  14 5736.32 524.831   2
   6   2  15 684.819 250.952   2
   6  -2  15 786.763 244.037   2
   6   2  16 240.398 177.019   2
   6  -2  16 202.345 156.229   2
   6   2  17 8866.90 814.002   2
   6  -2  17 7629.04 662.764   2
   6   2  18 648.146 263.966   2
   6  -2  18 787.000 257.574   2
   6   2  19 1060.90 318.463   2
   6  -2  19 974.882 267.917   2
   6   2  20 524.418 277.293   2
   6  -2  20 347.516 196.707   2
   6  -2  21 4565.25 580.938   2
   6   2  21 4697.24 659.912   2
   6   2  22 5647.32 737.012   2
   6  -2  22 4493.01 600.261   2
   6   2  23 7922.08 892.996   2
   6  -2  23 8276.30 806.357   2
   6   2  24 3.86571 265.350   2
   6  -2  24 266.958 170.064   2
   6  -2  25 7181.90 795.391   2
   6   3 -28 1009.75 336.805   1
   6   3 -27 1107.46 380.235   1
  -6   3  27 1644.84 412.462   2
   6   3 -26 4843.83 692.774   1
  -6   3  26 5539.48 642.098   2
   6   3 -25 3370.25 550.475   1
  -6   3  25 3159.14 484.041   2
   6   3 -24 5078.26 692.632   1
  -6   3  24 4074.72 525.326   2
  -6   3  24 5112.26 797.217   3
  -6   3  23 6824.44 641.521   2
  -6   3  23 5888.80 833.170   3
   6   3 -23 7071.82 795.233   1
   6   3 -22 1447.43 360.723   1
  -6   3  22 991.390 336.928   3
  -6   3  22 865.663 233.872   2
  -6   3  21 3670.24 450.769   2
   6   3 -21 3645.50 555.681   1
  -6   3  21 4405.77 674.146   3
  -6   3  20 663.713 204.428   2
   6   3 -20 83.0265 138.155   1
  -6   3  20 243.823 281.575   3
   6   3 -19 410.383 202.220   1
  -6   3  19 100.222 144.493   2
  -6   3  19 484.676 245.049   3
   6  -3 -19 176.711 160.997   4
   6  -3 -18 7.53157 27.1431   1
  -6   3  18 79.1635 83.9044   2
   6  -3 -18 11.9555 193.418   4
   6   3 -18 23.5982 157.019   1
  -6   3  18 139.601 190.993   3
   6   3 -17 6000.94 683.920   1
  -6   3  17 7062.16 521.061   2
  -6   3  17 6439.36 766.169   3
   6  -3 -17 7368.74 405.822   1
   6  -3 -17 7726.07 719.041   4
   6  -3 -16-330.289 236.982   4
  -6   3  16 109.486 116.074   2
  -6   3  16-42.1049 114.302   3
   6   3 -16-87.0545 205.742   1
   6  -3 -16-76.9345 55.9200   1
   6   3 -15 6996.51 711.080   1
   6  -3 -15 6784.06 393.500   1
  -6   3  15 7490.62 484.483   2
   6  -3 -15 7596.70 690.301   4
  -6   3  15 7222.28 784.971   3
   6   3 -14 11809.7 887.924   1
  -6   3  14 9729.94 515.399   2
   6  -3 -14 10975.1 806.846   4
   6  -3 -14 10746.0 502.262   1
  -6   3  14 9856.38 883.805   3
   6   3 -13 5872.58 630.420   1
  -6   3  13 4793.88 343.859   2
   6  -3 -13 5036.83 551.090   4
  -6   3  13 5004.06 624.785   3
   6  -3 -13 4664.18 332.618   1
  -6   3  12 7418.16 394.213   2
   6   3 -12 6864.54 657.233   1
   6  -3 -12 6883.10 621.487   4
  -6   3  12 7006.72 722.543   3
  -6   3  11 12655.3 464.919   2
   6   3 -11 11561.7 831.715   1
   6  -3 -11 12156.1 801.595   4
  -6   3  11 12172.2 933.042   3
  -6   3  10 3408.12 218.275   2
   6   3 -10 3326.07 446.319   1
   6  -3 -10 3470.59 446.097   4
  -6  -3  10 3167.93 294.756   3
  -6   3  10 3792.72 537.773   3
   6   3  -9 17738.7 1000.58   1
  -6   3   9 18418.7 1109.89   3
  -6  -3   9 19592.2 683.312   3
   6  -3  -9 18670.2 952.808   4
  -6   3   9 18389.6 424.791   2
   6   3  -8 99.4033 158.599   1
  -6  -3   8 63.7343 75.7764   3
   6  -3  -8-217.548 173.063   4
   6   3  -7 16909.8 942.017   1
   6  -3  -7 17461.6 891.264   4
   6  -3  -6 4565.08 460.096   4
   6   3  -6 4886.17 508.561   1
   6  -3  -6 5547.43 587.226   3
   6  -3  -5 4628.85 538.105   3
   6  -3  -5 5361.47 489.383   4
   6   3  -5 4535.08 482.708   1
  -6  -3   5 4556.16 434.750   1
   6   3  -4 6199.43 544.431   1
   6  -3  -4 6101.63 618.670   3
  -6  -3   4 7044.00 528.449   1
  -6   3   3 972.128 233.185   4
   6   3  -3 979.457 237.123   1
   6  -3  -3 1197.47 288.344   3
  -6  -3   3 933.625 200.460   1
   6  -3  -2-29.8657 147.313   3
  -6  -3   2 102.112 100.331   1
  -6   3   2 94.6350 130.903   4
   6   3  -2 28.9225 101.529   3
   6   3  -2 88.8646 125.785   1
   6   3  -2 67.4118 144.313   2
  -6  -3   1 408.917 152.483   1
  -6   3   1 358.202 134.743   4
   6  -3  -1 377.265 187.605   3
   6   3  -1 597.311 185.915   1
   6   3  -1 424.860 139.211   3
   6   3  -1 575.918 212.168   2
   6  -3   0 2828.11 121.442   2
  -6  -3   0 2885.95 321.839   1
  -6   3   0 2739.91 355.837   4
   6   3   0 2059.01 274.718   3
   6  -3   0 2469.96 126.700   2
   6   3   0 2981.19 363.327   1
   6   3   0 2670.23 370.553   2
   6   3   1 197.605 112.987   3
  -6   3  -1 27.3312 81.4130   4
   6   3   1 57.5522 127.963   1
   6   3   1 84.6286 143.866   2
   6  -3   1 105.392 38.8706   2
   6  -3   2 860.089 107.395   2
   6   3   2 1114.16 225.085   1
   6   3   2 904.526 254.726   2
   6  -3   3 7727.41 346.212   2
   6   3   3 7610.01 632.982   2
   6   3   3 7255.99 536.305   1
   6   3   4 45118.7 1288.57   1
   6  -3   4 47856.5 917.189   2
   6   3   4 46847.4 1536.27   2
   6   3   5 59352.8 1468.02   1
   6  -3   5 59753.3 1106.52   2
   6   3   5 62144.9 1785.02   2
   6   3   6 27462.7 993.224   1
   6   3   6 28245.7 1228.23   2
   6  -3   6 27401.9 797.332   2
   6   3   7 53175.8 1364.62   1
   6  -3   7 51625.0 1154.55   2
   6   3   7 53479.4 1712.75   2
   6   3   8 6741.31 493.023   1
   6  -3   8 7259.42 464.330   2
   6   3   8 6637.53 638.835   2
   6   3   9 9168.61 562.965   1
   6  -3   9 8890.15 533.023   2
   6   3   9 8896.93 731.277   2
   6  -3  10 15300.3 724.043   2
   6   3  10 15343.7 722.841   1
   6   3  10 13665.2 928.583   2
   6   3  11 18229.1 778.520   1
   6  -3  11 17674.9 811.705   2
   6   3  11 15477.2 994.593   2
   6   3  12 10009.5 819.242   2
   6   3  12 10979.2 604.750   1
   6  -3  12 9934.62 637.386   2
   6   3  13 18101.2 1111.34   2
   6   3  13 19245.3 789.103   1
   6  -3  13 18452.3 888.480   2
   6   3  14 420.142 246.024   2
   6  -3  14 325.095 186.188   2
   6   3  14 405.484 130.140   1
   6   3  15 10262.4 872.775   2
   6  -3  15 9560.00 691.719   2
   6   3  15 10615.5 577.816   1
   6   3  16 1794.78 397.494   2
   6  -3  16 1589.13 312.910   2
   6   3  16 1918.52 268.453   1
   6   3  17 2775.11 294.696   1
   6   3  17 2675.30 472.718   2
   6  -3  17 3113.63 418.706   2
   6   3  18 1179.11 367.275   2
   6  -3  18 1170.57 286.122   2
   6   3  19 4626.25 648.033   2
   6  -3  19 3538.58 487.577   2
   6   3  20-319.971 213.472   2
   6  -3  20-162.556 160.099   2
   6   3  21 8656.05 921.793   2
   6  -3  21 8665.31 804.509   2
   6   3  22 2494.49 494.042   2
   6  -3  22 1853.62 393.538   2
   6   3  23 6677.82 834.128   2
   6  -3  23 6869.69 748.692   2
   6  -3  24-177.847 120.207   2
   6  -4 -27 450.494 266.062   4
   6   4 -26 2207.14 489.117   1
   6  -4 -26 3391.94 642.610   4
  -6   4  26 3054.17 751.353   3
   6   4 -25 756.666 318.230   1
   6  -4 -25 593.403 305.917   4
  -6   4  25-224.651 183.744   3
   6   4 -24 5127.05 726.214   1
   6  -4 -24 3848.84 629.200   4
  -6   4  24 3619.48 723.273   3
   6   4 -23-128.398 145.507   1
   6  -4 -23-30.0512 262.645   4
  -6   4  23 448.957 343.841   3
   6   4 -22 1388.36 372.815   1
   6  -4 -22 1189.03 416.904   4
  -6   4  22 1410.88 446.644   3
   6  -4 -21 93.0224 227.110   4
   6   4 -21 373.972 228.962   1
  -6   4  21 363.598 183.744   2
   6   4 -20 705.472 311.396   1
  -6   4  20 210.222 117.254   2
   6  -4 -20 471.571 285.825   4
  -6   4  19 136.992 147.517   2
   6   4 -19 114.729 183.640   1
   6  -4 -19 80.0491 219.134   4
  -6   4  19 442.000 295.269   3
  -6   4  18 584.427 180.055   2
   6   4 -18 1002.39 314.472   1
   6  -4 -18 473.379 262.802   4
  -6   4  18 378.758 262.215   3
  -6   4  17 1836.01 292.090   2
   6   4 -17 2386.67 470.053   1
   6  -4 -17 2042.72 438.675   4
  -6   4  17 2030.46 485.301   3
  -6   4  16 2861.48 332.112   2
   6  -4 -16 3450.98 257.086   1
   6   4 -16 2941.70 495.423   1
   6  -4 -16 3104.45 511.688   4
  -6   4  16 3217.78 604.822   3
  -6   4  15-18.9374 192.685   3
  -6   4  15-74.9989 100.574   2
   6  -4 -15-40.4514 59.2997   1
   6  -4 -15-257.834 214.856   4
   6   4 -15-260.278 209.052   1
  -6   4  14 13154.6 597.251   2
   6   4 -14 12142.8 966.341   1
   6  -4 -14 12516.2 519.474   1
   6  -4 -14 11581.5 909.525   4
  -6   4  14 11345.8 1054.72   3
   6   4 -13 6933.03 741.428   1
   6  -4 -13 6352.51 668.868   4
  -6   4  13 5891.23 758.912   3
  -6   4  13 7114.19 408.840   2
   6   4 -12 7219.60 722.144   1
   6  -4 -12 6942.57 695.906   4
  -6   4  12 6214.65 744.837   3
  -6  -4  12 5326.42 501.831   3
  -6   4  12 6978.79 372.845   2
  -6   4  11 222.079 74.4164   2
   6  -4 -11 53.9768 220.936   4
  -6   4  11 202.017 246.801   3
   6   4 -11 225.314 205.178   1
  -6  -4  11 187.833 137.720   3
   6   4 -10 17594.1 1097.95   1
   6  -4 -10 17802.5 1044.05   4
  -6  -4  10 17383.8 840.990   3
  -6   4  10 16834.7 455.010   2
   6  -4  -9 4582.29 545.667   4
  -6  -4   9 4357.45 424.366   3
   6   4  -9 3827.57 526.181   1
   6   4  -8 35398.2 1502.18   1
   6  -4  -8 38059.7 1468.14   4
   6   4  -7 12140.6 870.790   1
  -6  -4   7 11436.2 391.523   4
   6  -4  -7 11319.8 802.736   4
   6   4  -6 35791.7 1463.41   1
  -6  -4   6 32881.2 763.910   4
   6  -4  -6 32539.8 1316.06   4
   6   4  -5 5127.19 557.069   1
   6  -4  -5 6019.82 575.096   4
   6   4  -4 8097.13 692.715   1
   6  -4  -4 7498.72 622.149   4
   6   4  -3 13909.8 885.487   1
   6  -4  -3 12860.6 805.029   4
   6   4  -2 86.6824 140.190   1
   6  -4  -2-10.5083 112.639   4
   6   4  -1 12214.2 797.514   1
   6   4  -1 11916.5 833.225   2
   6  -4   0-28.3517 25.9408   2
   6   4   0 65.3994 130.401   1
   6   4   0 63.8357 115.396   3
   6  -4   0-24.0802 27.0058   2
   6   4   0-40.7301 200.449   2
   6   4   1 3685.28 442.276   1
   6  -4   1 3794.68 202.906   2
   6   4   1 3652.04 436.749   3
   6  -4   1 4005.62 249.104   2
   6   4   1 2898.82 452.340   2
   6   4   2 493.808 203.914   1
  -6  -4  -2 1070.45 211.896   1
   6   4   2 681.915 212.326   3
   6  -4   2 932.658 140.320   2
   6  -4   2 874.139 119.596   2
   6   4   2 631.070 278.488   2
   6   4   3 13077.9 786.769   1
   6  -4   3 13884.8 478.779   2
   6   4   3 13167.7 857.627   3
   6   4   3 13408.4 915.195   2
   6   4   4 49878.6 1505.06   1
   6  -4   4 48553.1 964.824   2
   6   4   4 48281.2 1677.30   3
   6   4   4 48205.3 1702.94   2
   6   4   5 607.959 204.459   1
   6  -4   5 421.404 125.555   2
   6   4   5 292.769 264.550   2
   6   4   6 29469.7 1133.68   1
   6  -4   6 29922.6 861.209   2
   6   4   6 30124.7 1376.33   2
   6   4   7 19203.5 907.399   1
   6  -4   7 19986.9 741.578   2
   6   4   7 19257.4 1117.42   2
   6   4   8 2690.34 447.622   2
   6   4   8 3191.74 377.555   1
   6  -4   8 3376.26 327.491   2
   6   4   9 4211.18 561.123   2
   6   4   9 4646.49 444.800   1
   6  -4   9 5092.53 414.711   2
   6   4  10 1863.60 419.850   2
   6   4  10 1990.66 291.777   1
   6  -4  10 2072.01 287.847   2
   6   4  11 575.256 276.962   2
   6   4  11 610.889 171.464   1
   6  -4  11 760.049 191.158   2
   6   4  12 4178.97 580.028   2
   6  -4  12 3478.21 392.316   2
   6   4  12 3146.60 357.149   1
   6   4  13 1255.25 382.428   2
   6   4  13 879.421 199.964   1
   6  -4  13 1106.76 242.702   2
   6   4  14 6651.59 481.252   1
   6  -4  14 6309.84 557.599   2
   6   4  14 6608.89 756.254   2
   6   4  15 133.925 143.824   2
   6  -4  15 358.696 153.770   2
   6   4  16 2289.99 494.686   2
   6  -4  16 1719.10 324.707   2
   6   4  17-167.009 187.923   2
   6  -4  17-197.778 124.532   2
   6   4  18-230.344 207.653   2
   6  -4  18-265.220 166.863   2
   6   4  19-37.9396 97.4217   2
   6  -4  19-44.0721 129.854   2
   6   4  20 4573.11 714.297   2
   6  -4  20 4680.21 586.033   2
   6   4  21 61.5285 178.433   2
   6  -4  21 224.474 174.919   2
   6   4  22 10191.7 1055.02   2
   6  -4  22 9727.07 865.741   2
   6  -4  23 525.664 209.152   2
  -6   5  24 8203.00 1133.60   3
   6  -5 -24 5883.73 848.013   4
   6   5 -23 640.557 354.747   1
   6  -5 -23 675.297 384.469   4
  -6   5  23 1253.72 497.970   3
   6   5 -22 1314.96 376.026   1
   6  -5 -22 1468.51 427.679   4
  -6   5  22 1489.75 482.177   3
   6   5 -21 494.741 295.362   1
   6  -5 -21 1000.89 388.618   4
  -6   5  21 817.235 382.228   3
   6   5 -20 435.674 330.898   1
   6  -5 -20 717.664 381.362   4
  -6   5  20 575.162 335.553   3
   6   5 -19 368.416 248.621   1
   6  -5 -19-13.3051 225.025   4
  -6   5  19-38.5864 261.185   3
   6   5 -18 789.056 354.930   1
   6  -5 -18 1016.19 372.527   4
   6   5 -17 146.460 180.369   1
   6  -5 -17 32.0795 207.278   4
  -6   5  17 401.189 350.946   3
   6   5 -16-114.882 165.814   1
   6  -5 -16-39.7109 227.040   4
  -6   5  16 65.0744 179.462   3
   6   5 -15 126.290 145.161   1
  -6   5  15 103.907 242.211   3
   6  -5 -15 48.5513 242.527   4
   6  -5 -14 2907.80 530.845   4
   6   5 -14 3732.92 599.504   1
  -6   5  14 2912.40 593.104   3
   6   5 -13 116.187 193.946   1
  -6   5  13 239.902 258.133   3
   6  -5 -13-228.919 227.059   4
   6   5 -12 8803.36 880.380   1
   6  -5 -12 9592.04 868.266   4
  -6   5  12 8422.58 405.554   2
   6   5 -11 285.928 287.813   1
   6  -5 -11 157.055 261.583   4
   6  -5 -10 1045.94 202.553   1
   6  -5 -10 1215.02 349.809   4
   6   5 -10 1432.36 395.836   1
   6  -5  -9 1919.83 303.547   1
   6   5  -9 2538.33 484.625   1
   6  -5  -9 1475.36 363.971   4
   6  -5  -8 1646.85 394.815   4
   6   5  -8 1167.64 327.953   1
   6  -5  -8 1446.97 273.727   1
   6   5  -7 8731.21 809.683   1
  -6  -5   7 8811.72 436.610   4
   6  -5  -7 8164.80 745.183   4
   6  -5  -7 6666.36 550.395   1
  -6  -5   6 3986.16 327.051   4
   6  -5  -6 3699.06 507.481   4
   6   5  -6 4245.51 579.254   1
  -6  -5   5 2876.32 307.346   4
   6  -5  -5 2122.75 389.452   4
   6   5  -5 2679.31 467.130   1
   6   5  -4 7032.22 701.730   1
  -6  -5   4 6844.99 479.317   4
   6  -5  -4 5980.58 618.554   4
   6  -5  -3-259.732 228.714   4
   6   5  -3 323.695 217.222   1
   6   5  -2 5684.67 617.009   1
   6  -5  -2 6435.25 627.519   4
   6  -5  -1 1540.91 133.787   2
   6   5  -1 1646.32 359.015   1
   6   5   0 994.505 272.740   1
   6  -5   0 1566.36 160.082   2
   6   5   1 1919.10 368.731   3
   6   5   1 2522.97 412.630   1
   6   5   1 2305.75 422.924   2
   6  -5   1 2582.35 238.315   2
   6   5   2 11336.1 820.621   1
   6   5   2 11569.5 885.734   3
   6   5   2 10561.1 852.387   2
   6  -5   2 10801.5 524.699   2
   6   5   3-6.92908 157.483   3
   6   5   3 251.877 197.620   1
   6   5   3 39.1362 242.798   2
   6  -5   3 184.033 88.1798   2
   6   5   4 11462.5 800.610   1
   6   5   4 10247.4 879.039   3
   6  -5   4 11294.8 598.737   2
   6   5   4 11345.0 901.981   2
   6   5   5 816.306 310.711   3
   6   5   5 1132.67 258.069   1
   6   5   5 1305.04 371.430   2
   6   5   6 9374.68 702.803   1
   6   5   6 8906.34 857.617   3
   6   5   6 9937.55 860.140   2
   6   5   7 1923.42 420.109   3
   6   5   7 1582.39 304.980   1
   6  -5   7 1912.09 256.074   2
   6   5   7 1396.44 371.196   2
   6   5   8 6487.03 568.342   1
   6   5   8 5980.01 730.517   3
   6  -5   8 7121.51 488.836   2
   6   5   8 6594.10 735.940   2
   6   5   9 303.879 253.117   2
   6   5   9-297.572 248.439   3
   6   5   9-83.0385 145.947   1
   6  -5   9-30.1275 81.7685   2
   6   5  10 3148.59 513.891   2
   6   5  10 3338.92 392.566   1
   6  -5  10 3041.90 347.238   2
   6   5  11 159.836 99.5764   1
   6  -5  11 244.934 117.650   2
   6   5  12 1031.39 341.060   2
   6   5  12 905.498 207.243   1
   6  -5  12 759.621 193.791   2
   6   5  13 533.999 264.115   2
   6  -5  13 424.573 171.482   2
   6   5  14 817.195 290.171   2
   6  -5  14 622.380 203.035   2
   6   5  15-224.513 221.853   2
   6  -5  15 131.037 103.378   2
   6   5  16 3748.33 619.219   2
   6  -5  16 3243.17 436.063   2
   6   5  17 1186.05 381.082   2
   6  -5  17 1611.82 316.035   2
   6   5  18 4607.25 715.919   2
   6  -5  18 4502.73 550.742   2
   6   5  19 1432.53 431.465   2
   6  -5  19 1562.47 350.643   2
   6   5  20 4025.72 684.586   2
   6  -5  20 2285.10 412.032   2
   6  -5  21 401.677 209.628   2
   6  -5  22 3852.56 540.081   2
  -6   6  20 1675.22 530.505   3
   6   6 -19 667.202 298.660   1
  -6   6  19 400.338 282.157   3
   6  -6 -18 2709.40 598.706   4
   6   6 -18 2149.61 522.531   1
  -6   6  18 2974.88 731.363   3
   6   6 -17 1099.24 349.846   1
   6  -6 -17 1029.16 430.196   4
  -6   6  17 1503.05 585.534   3
   6   6 -16 4920.08 774.925   1
   6  -6 -16 6100.22 831.028   4
  -6   6  16 5007.10 867.598   3
   6   6 -15 449.215 327.071   1
   6  -6 -15-291.826 294.970   4
   6  -6 -14 6980.83 861.628   4
   6   6 -14 6689.94 836.137   1
   6   6 -13 2172.33 509.929   1
   6  -6 -13 2411.62 560.976   4
   6   6 -12 5872.90 787.284   1
   6  -6 -12 5923.09 785.711   4
   6   6 -11 2605.35 550.744   1
   6  -6 -11 1648.27 433.129   4
   6   6 -10 8040.30 899.362   1
   6  -6 -10 7907.34 837.108   4
   6  -6  -9 183.038 246.733   4
   6   6  -9-52.7163 169.498   1
   6   6  -8 5040.00 678.558   1
   6  -6  -8 6749.98 768.758   4
   6  -6  -7 2505.02 477.355   4
   6   6  -7 3096.96 548.126   1
  -6  -6   7 2803.75 299.945   4
   6   6  -6 300.847 227.708   1
   6  -6  -6 84.6860 229.982   4
  -6  -6   6-104.987 133.120   4
   6   6  -5 5088.14 649.454   1
   6  -6  -5 5711.27 678.650   4
  -6  -6   5 5368.59 458.368   4
  -6  -6   4 96.6239 126.851   4
   6  -6  -4 443.347 254.201   4
   6   6  -4 188.529 226.913   1
   6   6  -3 16362.0 1138.43   1
  -6  -6   3 17752.9 888.580   4
   6  -6  -3 17001.7 1092.81   4
  -6  -6   2 262.241 141.026   4
   6   6  -2 307.588 189.046   1
   6  -6  -2 74.9318 209.063   4
   6   6  -1 2937.85 484.267   1
   6   6   0 931.910 292.155   1
   6   6   1 3476.65 523.485   1
   6   6   2 78.8435 154.783   1
   6   6   3 12613.0 925.183   1
   6   6   3 12190.1 1025.83   3
   6   6   3 13553.3 1046.85   2
   6   6   4 329.842 189.534   1
   6   6   4 372.529 217.862   3
   6   6   4 116.244 206.619   2
   6   6   5 5733.90 612.762   1
   6   6   5 5316.06 716.840   3
   6   6   5 5835.09 711.298   2
   6   6   6 499.198 210.715   1
   6   6   6 82.5734 92.5467   3
   6   6   6 576.575 298.279   2
   6   6   7 1066.37 284.347   1
   6   6   7 644.262 308.625   3
   6   6   7 313.661 265.272   2
   6   6   8 672.522 219.335   1
   6   6   8 575.173 287.673   3
   6   6   8 726.587 329.684   2
   6   6   9 1289.78 293.867   1
   6   6   9 1239.93 366.577   3
   6   6   9 858.061 343.038   2
   6   6  10-151.831 181.793   3
   6  -6  10-325.848 148.654   2
   6   6  10-43.7451 100.625   2
   6   6  11 712.253 296.538   3
   6  -6  11 1382.16 270.283   2
   6   6  11 1126.73 385.017   2
   6  -6  12-123.157 145.299   2
   6   6  12-183.565 169.004   2
   6   6  13 2367.84 516.997   2
   6   6  13 2772.04 597.177   3
   6  -6  13 1914.93 330.531   2
   6   6  14 1393.09 456.087   2
   6   6  14 942.380 414.173   3
   6  -6  14 1453.96 289.876   2
   6   6  15-162.365 297.634   2
   6   6  15-348.552 246.206   3
   6  -6  15 145.156 146.303   2
   6   6  16 735.877 327.831   2
   6  -6  16 402.572 177.773   2
   6   6  17 109.867 221.149   2
   6   6  17-9.26214 58.2736   3
   6  -6  18 2748.01 421.563   2
   6   7 -14 714.764 317.585   1
   6   7 -13 2529.15 620.406   1
   6  -7 -13 1964.18 538.482   4
   6   7 -12 34.9504 93.6308   1
   6  -7 -12 407.560 316.425   4
   6   7 -11 597.686 275.848   1
   6  -7 -11-188.055 234.437   4
   6   7 -10 1109.03 417.485   1
   6  -7 -10 1189.11 368.901   4
   6   7  -9 606.628 312.383   1
   6  -7  -9 346.344 241.261   4
   6   7  -8 418.038 342.486   1
   6  -7  -8 498.028 297.607   4
   6   7  -7 443.410 339.529   1
   6  -7  -7 489.719 276.028   4
   6   7  -6 176.940 179.324   1
   6  -7  -6-10.4910 207.650   4
   6   7  -5 708.281 328.790   1
   6  -7  -5 490.674 296.336   4
   6  -7  -4 1761.29 431.991   4
   6   7  -4 1348.45 418.991   1
   6   7  -3 975.824 329.152   1
   6  -7  -3 1401.50 392.439   4
   6   7  -2 858.994 279.720   1
  -6  -7   2 876.296 267.347   4
   6   7  -1 348.772 245.514   1
  -6  -7   1 696.579 229.408   4
   6   7   0-67.6593 232.576   1
  -6  -7   0-269.437 183.441   4
   6   7   1-1.60637 175.154   1
  -6  -7  -1 136.041 133.531   4
   6   7   2 649.371 299.505   1
   6   7   3 125.622 177.068   1
   6   7   4 109.749 144.099   1
   6   7   5 863.872 290.509   1
   6   7   5 1305.91 380.900   2
   6   7   6 1316.14 406.493   3
   6   7   6 575.464 295.395   2
   6   7   7 1151.85 395.860   3
   6   7   7 191.219 221.838   2
   6   7   8 2081.77 496.023   3
   6   7   8 1165.95 412.626   2
   6   7   9 1035.48 414.778   3
   6   7   9 1916.90 545.500   2
   6   7  10 825.440 329.936   3
   6   7  10 760.401 300.744   2
   6   7  11 4012.42 755.670   3
   6   7  11 2502.73 513.824   2
   6   7  12 261.206 195.206   3
   6   7  12 1436.19 404.859   2
   6   7  13 9344.49 1176.52   3
   6   7  13 10651.0 1080.43   2
   6   8  -7 2163.42 531.143   1
   6   8  -6-207.709 159.263   1
   6   8  -5 246.300 276.189   1
   6   8  -4 605.989 342.787   1
   6   8  -3 1249.63 397.389   1
   6   8  -2 144.865 200.630   1
   6   8  -1 3880.32 628.153   1
   6   8   0 5809.18 814.347   1
   6   8   1 2663.93 509.712   1
  -6  -8  -3 2253.64 446.413   4
  -6  -8  -4 1204.23 353.045   4
  -6  -8  -5 330.711 255.336   4
  -7   0  30 2130.82 426.184   2
  -7   0  29 331.535 169.447   2
  -7   0  28 2900.05 470.186   2
  -7   0  27-35.6443 122.342   2
  -7   0  26 863.362 269.587   2
   7   0 -25 112.680 128.377   1
  -7   0  25-172.406 152.811   2
   7   0 -24 1385.45 295.150   1
  -7   0  24 1113.00 273.756   2
   7   0 -23-31.2663 84.1456   4
   7   0 -23 56.3376 109.355   1
   7   0 -22 8537.93 688.849   1
   7   0 -22 9036.33 602.007   4
   7   0 -21-96.2587 109.633   1
   7   0 -20 4887.03 514.697   1
   7   0 -19 1.02363 132.278   1
   7   0 -18 18902.8 972.781   1
   7   0 -18 1604.81 230.385   4
   7   0 -17-87.3284 124.239   1
   7   0 -17-8.81798 83.4821   4
   7   0 -16 12293.7 762.196   1
   7   0 -16 12603.4 598.071   4
   7   0 -15-36.6956 86.9646   4
   7   0 -15-35.8659 127.249   1
   7   0 -14 37986.1 965.578   4
   7   0 -14 37714.1 1276.35   1
   7   0 -13 32.5443 92.5646   4
   7   0 -13-20.8601 127.582   1
   7   0 -12 29850.9 810.973   4
  -7   0  12 31368.4 945.440   3
   7   0 -12 29282.8 1066.35   1
   7   0 -11 1.45464 103.021   1
   7   0 -11 73.0255 85.1754   4
  -7   0  11 60.7180 89.5044   3
   7   0 -10 8892.76 568.446   1
  -7   0  10 9491.37 471.720   3
   7   0  -9-17.5949 98.1312   1
   7   0  -8 22352.2 872.430   1
  -7   0   8 21555.7 790.444   2
  -7   0   7 9.55722 77.3442   4
   7   0  -7 72.0822 130.796   1
  -7   0   7-39.4053 90.2476   2
   7   0  -6 49071.3 1247.00   1
  -7   0   6 49239.0 1067.00   4
  -7   0   6 47119.8 1112.50   2
  -7   0   5 30.1909 86.5747   2
  -7   0   5-13.5141 83.7639   4
   7   0  -5 23.3453 91.6332   1
  -7   0   4 54572.2 1117.60   4
   7   0  -4 56935.7 998.136   3
  -7   0   4 57732.5 1191.03   2
  -7   0   3-4.21846 110.876   2
  -7   0   3 123.748 83.7851   4
  -7   0   2 99668.8 1526.96   2
   7   0  -2 99409.7 1577.82   2
  -7   0   1-65.5769 120.494   2
   7   0  -1-9.49763 124.997   2
  -7   0   0 80189.0 1389.76   2
   7   0   0 81360.1 1473.45   2
   7   0   1 90.6547 108.376   2
  -7   0  -1-54.8100 98.6041   2
  -7   0  -2 81348.9 1432.39   2
   7   0   2 82896.2 1539.70   2
   7   0   3-24.6868 117.626   2
  -7   0  -3-8.89287 98.8598   2
   7   0   4 16372.6 722.322   2
  -7   0  -4 1421.99 201.016   2
   7   0   5-59.5747 95.2523   2
   7   0   6-2.75939 110.371   2
   7   0   7 2.17527 112.133   2
  -7   0  -7-78.8279 107.221   2
   7   0   8 502.927 155.000   2
  -7   0  -8 519.151 166.983   2
   7   0   9 13.7428 103.369   2
  -7   0  -9-38.1047 82.9084   2
   7   0  10 437.432 166.192   2
   7   0  11-98.2952 125.051   2
   7   0  12 12846.2 792.854   2
   7   0  13 37.2646 119.154   2
   7   0  14 29629.9 1266.50   2
   7   0  15 174.098 150.082   2
   7   0  16 10358.0 795.884   2
   7   0  17 106.733 159.504   2
   7   0  18 5905.48 636.185   2
   7   0  19-279.991 156.677   2
   7   0  20 1106.32 313.806   2
   7   0  21-185.345 137.797   2
   7   0  22 3248.24 553.310   2
   7   0  23 167.668 268.224   2
   7   0  24 1310.31 405.924   2
  -7   1  30 622.311 170.685   2
  -7   1  29 73.8051 222.716   2
  -7  -1  29 118.034 202.043   2
  -7   1  28 3610.49 524.097   2
  -7  -1  28 3841.52 557.697   2
   7   1 -27 1559.66 347.039   1
  -7   1  27 1148.04 311.133   2
   7   1 -26 2650.79 433.495   1
  -7   1  26 2194.32 403.846   2
   7   1 -25-161.953 109.647   1
  -7   1  25-3.73508 132.630   2
   7  -1 -25 250.479 151.606   4
   7   1 -24 4988.17 601.097   1
  -7   1  24 5237.47 563.932   2
   7  -1 -24 4558.83 512.737   4
   7  -1 -23 3834.20 417.941   1
   7  -1 -23 3189.83 447.544   4
   7   1 -23 3710.00 523.211   1
  -7   1  23 3706.92 473.154   2
   7  -1 -22 1236.13 290.710   4
   7   1 -22 1226.97 311.472   1
   7  -1 -22 1542.57 275.849   1
  -7   1  22 861.505 239.989   2
   7  -1 -21 872.797 248.790   4
   7   1 -21 758.138 151.859   4
   7   1 -21 732.429 263.348   1
   7  -1 -21 703.732 190.256   1
  -7   1  21 484.282 185.627   2
   7   1 -20 2045.59 210.794   4
   7  -1 -20 2484.65 361.631   4
   7   1 -20 2257.75 390.788   1
  -7   1  20 2143.57 334.172   2
   7  -1 -20 2206.08 325.393   1
   7  -1 -19 1598.85 293.266   1
   7  -1 -19 1760.19 306.456   4
   7   1 -19 1371.77 166.460   4
   7   1 -19 1600.05 322.186   1
  -7   1  19 971.445 235.746   2
   7   1 -18 9236.97 739.129   1
   7  -1 -18 9148.14 629.644   1
   7   1 -18 9794.78 404.038   4
   7  -1 -18 9116.61 647.216   4
   7  -1 -17-7.36394 148.281   4
   7   1 -17 193.243 65.2260   4
   7  -1 -17 29.0879 118.950   1
   7   1 -17-42.2901 141.377   1
   7   1 -16 8228.71 327.065   4
   7   1 -16 8694.80 690.404   1
   7  -1 -16 8556.98 585.962   1
   7  -1 -16 8481.65 591.723   4
   7   1 -15 130.498 132.246   1
  -7   1  15 161.952 140.120   3
   7  -1 -15 121.451 110.186   1
   7  -1 -14 2389.84 307.557   1
   7   1 -14 2396.94 358.141   1
  -7   1  14 2348.91 343.148   3
   7  -1 -13 4107.40 387.220   1
   7   1 -13 3149.66 407.313   1
  -7   1  13 3082.37 389.758   3
   7  -1 -12 3639.20 354.846   1
  -7  -1  12 3485.31 372.995   1
   7   1 -12 3655.37 431.773   1
  -7   1  12 3437.34 382.964   3
   7  -1 -11 1385.86 228.964   1
  -7  -1  11 1147.58 209.661   1
  -7  -1  11 1290.29 140.900   3
  -7   1  11 1082.34 235.449   3
   7   1 -11 1261.29 260.644   1
  -7   1  10 5555.62 470.660   3
   7  -1 -10 4890.63 402.216   1
   7   1 -10 4599.04 463.521   1
   7   1  -9 3211.83 380.643   1
   7  -1  -9 3537.29 335.232   1
   7   1  -8 3113.23 366.795   1
   7  -1  -8 3420.32 328.306   1
   7  -1  -8 2358.26 266.985   4
  -7   1   8 3174.22 257.581   2
   7   1  -7 9453.66 609.090   1
  -7   1   7 9565.27 556.328   4
  -7   1   7 9584.35 418.526   2
  -7  -1   7 9955.82 379.535   4
   7   1  -6 18437.2 832.157   1
  -7   1   6 20024.3 795.147   4
  -7  -1   6 19769.5 541.371   4
  -7   1   6 18782.3 556.699   2
  -7   1   5 6655.22 463.160   4
  -7  -1   5 5922.67 305.371   4
   7   1  -5 5684.75 463.470   1
   7  -1  -5 5228.99 413.564   3
  -7   1   5 5582.90 293.947   2
  -7   1   4 31568.8 989.922   4
   7  -1  -4 29169.3 978.000   3
   7   1  -4 30179.9 1036.76   1
  -7   1   4 30955.7 661.603   2
  -7   1   3 29802.9 637.098   2
  -7   1   3 29569.1 952.071   4
   7   1  -3 30855.4 1024.95   2
   7  -1  -3 29088.5 1007.13   3
   7   1  -3 31843.2 1048.35   1
  -7   1   2 31605.7 660.645   2
  -7   1   2 31199.6 979.661   4
   7  -1  -2 31500.6 710.448   2
   7   1  -2 29856.8 1003.48   2
   7   1  -2 30438.5 1016.59   1
  -7   1   1 5440.85 414.294   4
   7   1  -1 6125.69 457.942   1
  -7   1   1 5728.41 295.823   2
   7   1  -1 5453.62 441.812   2
   7  -1  -1 6453.82 339.879   2
  -7   1   0 19731.5 556.837   2
   7   1   0 20755.9 821.020   1
   7   1   0 19974.4 837.731   2
   7  -1   0 18847.0 600.140   2
  -7   1  -1 20970.9 606.981   2
   7   1   1 20941.5 866.086   2
   7  -1   1 20512.2 643.886   2
   7  -1   2 25519.6 750.863   2
  -7   1  -2 24845.5 693.303   2
   7   1   2 25428.3 961.405   2
   7  -1   3 4697.44 342.962   2
  -7   1  -3 5275.58 341.216   2
   7   1   3 5391.80 460.248   2
   7  -1   4 33857.8 933.463   2
  -7  -1  -4 35216.0 1103.45   2
  -7   1  -4 34603.3 894.664   2
   7   1   4 35404.6 1167.14   2
   7   1   5 588.799 182.822   2
   7  -1   5 334.641 128.580   2
  -7  -1  -5 556.430 177.790   2
  -7   1  -5 570.988 128.404   2
   7   1   6 22029.3 969.444   2
   7  -1   6 23077.4 826.963   2
  -7  -1  -6 22216.3 898.857   2
   7   1   7 12875.2 753.261   2
   7  -1   7 12986.8 647.828   2
  -7  -1  -7 11867.5 674.072   2
   7   1   8 6062.53 537.909   2
   7  -1   8 6949.08 490.593   2
   7   1   9 3314.16 407.671   2
   7  -1   9 3484.98 378.931   2
   7   1  10 11077.6 749.488   2
   7  -1  10 11714.2 680.925   2
   7   1  11 7233.27 626.584   2
   7  -1  11 8198.95 593.247   2
   7   1  12 23372.9 1132.94   2
   7  -1  12 21202.9 982.536   2
   7   1  13 18217.6 1024.26   2
   7  -1  13 18984.8 958.871   2
   7   1  14 11035.1 829.254   2
   7  -1  14 12202.8 787.874   2
   7   1  15 15134.5 978.743   2
   7  -1  15 15012.6 897.625   2
   7   1  16 1993.51 379.653   2
   7  -1  16 2208.88 367.310   2
   7   1  17 2152.18 396.173   2
   7  -1  17 1770.67 336.422   2
   7   1  18 4039.07 560.305   2
   7  -1  18 4041.54 520.390   2
   7   1  19 6723.04 719.079   2
   7  -1  19 5360.17 612.779   2
   7   1  20 5561.57 687.045   2
   7  -1  20 5591.19 645.490   2
   7  -1  21 3331.65 512.255   2
   7   1  21 2698.10 499.252   2
   7   1  22 2189.77 453.902   2
   7  -1  22 1510.26 400.582   2
   7   1  23 5907.82 748.333   2
   7  -1  23 4939.57 665.244   2
   7  -1  24 828.209 314.169   2
   7   1  24 1396.55 361.067   2
   7  -1  25 2802.64 512.038   2
  -7   2  29 6227.13 714.827   2
   7   2 -28 1306.81 336.646   1
  -7   2  28 712.656 265.415   2
  -7   2  27 6580.04 680.746   2
   7  -2 -27 6270.10 726.765   4
   7   2 -27 6470.15 761.005   1
   7   2 -26 1086.47 300.844   1
   7  -2 -26 589.674 276.128   4
  -7   2  26 1124.70 313.714   2
  -7   2  25 12408.0 897.616   2
   7  -2 -25 11535.3 937.699   4
   7   2 -25 10549.8 956.395   1
   7  -2 -24 260.180 230.302   4
   7   2 -24-157.718 177.776   1
  -7   2  24-150.502 193.033   2
   7   2 -23 9971.88 900.907   1
   7  -2 -23 12144.3 922.718   4
  -7   2  23 11803.5 830.544   2
   7   2 -22 864.978 288.944   1
   7  -2 -22 693.409 271.515   4
  -7   2  22 513.211 211.007   2
   7   2 -21 6330.80 690.571   1
   7  -2 -21 6364.25 478.820   1
   7  -2 -21 6823.03 666.196   4
  -7   2  21 6677.89 578.210   2
   7  -2 -20 53.3401 145.832   4
   7   2 -20-106.643 151.395   1
  -7   2  20 74.9445 117.822   2
  -7   2  20-73.6311 192.329   3
   7  -2 -20 90.4116 89.3149   1
   7   2 -19 21357.6 1221.61   1
   7  -2 -19 19508.0 1064.09   4
  -7   2  19 18352.9 882.260   2
  -7   2  19 16946.6 1165.33   3
   7  -2 -19 20764.1 859.229   1
   7  -2 -18 1376.05 223.549   1
   7  -2 -18 1337.94 318.587   4
   7   2 -18 1390.51 335.136   1
  -7   2  18 1606.08 270.464   2
  -7   2  18 1185.14 365.163   3
   7   2 -17 25340.8 1283.56   1
   7  -2 -17 26454.6 1191.86   4
  -7   2  17 24501.6 937.934   2
  -7   2  17 26453.2 1374.43   3
   7  -2 -17 25473.2 946.588   1
   7   2 -16 6210.21 644.753   1
   7  -2 -16 5656.04 550.994   4
  -7   2  16 6818.33 478.003   2
  -7   2  16 5501.91 612.328   3
   7  -2 -16 6186.56 466.241   1
   7  -2 -15 9959.18 568.172   1
   7   2 -15 10015.9 784.907   1
   7  -2 -15 9816.42 700.991   4
  -7   2  15 10570.7 561.615   2
  -7   2  15 10757.8 837.641   3
   7  -2 -14 3976.10 358.101   1
   7   2 -14 4337.93 529.341   1
  -7   2  14 4372.71 342.982   2
  -7   2  14 4126.77 521.135   3
   7  -2 -14 3832.12 448.891   4
   7   2 -13 3877.67 491.334   1
   7  -2 -13 3223.91 407.397   4
  -7   2  13 3884.10 305.867   2
   7  -2 -13 3455.54 337.694   1
  -7   2  13 2992.83 441.619   3
   7  -2 -12 6406.43 545.464   4
   7   2 -12 6796.43 620.381   1
  -7   2  12 6109.68 355.237   2
  -7   2  12 6270.41 595.152   3
   7  -2 -12 6485.17 442.582   1
   7  -2 -11 179.900 100.054   1
   7   2 -11-9.32985 100.264   1
   7  -2 -11 89.1439 147.283   4
  -7  -2  11 94.9496 40.0627   3
  -7   2  11 283.297 162.890   3
  -7   2  11 162.775 85.4809   2
   7   2 -10 2051.61 355.696   1
   7  -2 -10 2051.42 316.252   4
  -7   2  10 2049.91 179.477   2
  -7   2  10 2007.20 351.839   3
  -7   2   9 19840.6 481.361   2
  -7  -2   9 20531.6 998.748   2
   7  -2  -9 19543.1 877.630   4
   7   2  -9 17968.0 957.366   1
   7  -2  -8 24.4989 127.931   4
  -7   2   8 180.103 54.1536   2
  -7   2   8 144.186 51.8088   2
  -7  -2   8 45.3034 113.359   2
  -7   2   7 9.67568 17.7446   2
  -7  -2   7-11.8736 18.0731   4
   7  -2  -7 40.5249 103.399   4
  -7   2   7 0.88348 21.3871   2
   7   2  -7 152.764 130.672   1
  -7  -2   7 87.9711 130.532   2
   7  -2  -6 905.088 196.882   4
  -7   2   6 1159.32 230.027   4
   7  -2  -6 791.257 212.525   3
  -7  -2   6 944.683 234.551   2
   7   2  -6 960.030 227.017   1
   7   2  -5 8802.44 624.532   1
  -7   2   5 10750.7 661.298   4
   7  -2  -5 10273.8 701.727   3
  -7  -2   5 10499.4 676.723   2
  -7  -2   4 1637.52 275.457   2
   7   2  -4 1523.07 265.769   1
  -7   2   4 1154.54 219.752   4
   7  -2  -4 1129.84 256.792   3
   7   2  -3 4677.99 444.995   1
  -7   2   3 4922.83 446.913   4
   7  -2  -3 5147.48 517.983   3
   7   2  -3 5228.55 480.305   2
  -7  -2   3 4850.21 459.081   2
  -7  -2   2 2144.33 311.235   2
   7   2  -2 2601.66 334.508   1
  -7   2   2 2397.06 320.970   4
   7   2  -2 2506.10 199.013   3
   7   2  -2 2737.42 354.741   2
   7  -2  -2 2829.61 400.861   3
   7   2  -1 4980.01 449.144   1
  -7   2   1 4761.08 432.472   4
   7  -2  -1 3860.06 185.928   2
   7   2  -1 4655.56 452.521   2
  -7  -2   1 3973.55 420.937   2
   7   2   0 1087.73 223.338   1
  -7  -2   0 1359.16 256.480   2
  -7   2   0 1650.68 270.444   4
   7  -2   0 1333.32 126.518   2
   7   2   0 1393.72 263.205   2
  -7  -2  -1 5412.79 484.348   2
  -7   2  -1 5084.85 457.508   4
   7   2   1 5272.38 453.972   1
   7   2   1 5551.68 502.104   2
   7  -2   1 5039.46 265.583   2
   7   2   2 451.310 187.480   2
  -7  -2  -2 979.119 197.911   2
   7  -2   2 774.154 127.140   2
   7   2   2 759.558 207.404   1
  -7   2  -2 755.120 196.847   4
  -7  -2  -3 45743.7 1383.93   2
   7  -2   3 44046.2 911.967   2
  -7   2  -3 45638.9 1380.89   4
   7   2   3 45176.9 1273.68   1
   7   2   3 46006.9 1452.23   2
   7   2   4 180.053 142.391   2
  -7  -2  -4 184.396 138.837   2
   7  -2   4 80.6849 85.7343   2
   7   2   4 117.515 139.666   1
   7  -2   5 41755.3 1001.46   2
   7   2   5 41579.7 1416.97   2
   7   2   5 41119.5 1208.05   1
   7   2   6 975.904 262.637   2
   7  -2   6 1044.00 187.794   2
   7   2   6 993.494 212.859   1
   7   2   7 11037.5 623.211   1
   7  -2   7 12348.7 601.176   2
   7   2   7 10896.4 753.454   2
   7   2   8 761.911 254.728   2
   7   2   8 646.743 178.439   1
   7  -2   8 463.059 141.452   2
   7   2   9 16386.9 952.956   2
   7  -2   9 16152.9 747.119   2
   7   2   9 14630.8 715.936   1
   7   2  10 1614.07 258.341   1
   7   2  10 2163.01 367.163   2
   7  -2  10 1875.36 272.353   2
   7   2  11 12090.1 854.400   2
   7  -2  11 11031.1 664.344   2
   7   2  12 1245.83 305.472   2
   7  -2  12 1419.54 276.391   2
   7   2  13 21896.1 1196.47   2
   7  -2  13 24553.2 1057.47   2
   7   2  14 966.603 296.142   2
   7  -2  14 1167.29 259.230   2
   7   2  15 4279.28 562.748   2
   7  -2  15 4647.18 498.501   2
   7   2  16 3666.74 522.718   2
   7  -2  16 3592.65 453.555   2
   7   2  17 125.669 159.462   2
   7  -2  17-137.384 118.412   2
   7   2  18 5038.45 649.004   2
   7  -2  18 4548.67 547.462   2
   7   2  19 1947.16 397.902   2
   7  -2  19 2832.14 458.285   2
   7   2  20 5664.64 713.180   2
   7  -2  20 6451.97 658.359   2
   7  -2  21 2010.07 402.720   2
   7   2  21 3111.58 587.941   2
   7  -2  22 2324.21 451.402   2
   7   2  22 1814.36 442.005   2
   7   2  23 254.210 156.820   2
   7  -2  23 37.8141 217.784   2
   7  -2  24 177.232 138.535   2
   7   3 -29 342.769 228.492   1
  -7   3  29-148.545 334.253   3
   7   3 -28 528.081 234.880   1
   7  -3 -28 329.911 292.987   4
  -7   3  28 315.069 221.816   3
   7   3 -27 788.377 285.114   1
   7  -3 -27 968.533 349.878   4
  -7   3  27 1855.51 531.221   3
   7   3 -26 925.520 321.480   1
   7  -3 -26 684.867 375.172   4
   7   3 -25 358.952 220.743   1
   7  -3 -25 337.316 224.669   4
  -7   3  25 319.701 310.777   3
  -7   3  24 2886.94 415.095   2
   7   3 -24 2396.24 497.276   1
   7  -3 -24 2056.00 467.926   4
  -7   3  24 2938.10 618.183   3
   7   3 -23-114.592 197.898   1
   7  -3 -23-62.1676 177.694   4
  -7   3  23-72.8602 86.6340   2
  -7   3  23 89.0273 151.969   3
   7   3 -22 250.883 207.467   1
   7  -3 -22-36.9355 195.096   4
  -7   3  22 303.517 350.004   3
  -7   3  22 255.582 128.178   2
   7  -3 -21 1.48496 205.804   4
  -7   3  21-144.176 213.671   3
   7   3 -21 18.6360 42.0013   1
  -7   3  21-51.8739 121.993   2
   7  -3 -20 477.323 227.183   4
   7   3 -20 293.244 221.639   1
  -7   3  20 332.334 145.002   2
  -7   3  20 518.548 240.126   3
  -7   3  19 366.411 148.965   2
   7  -3 -19 178.768 178.310   4
  -7   3  19 271.545 236.527   3
   7   3 -19 383.809 236.347   1
   7   3 -18 5693.61 700.853   1
  -7   3  18 5063.85 447.888   2
   7  -3 -18 4992.55 592.691   4
   7  -3 -18 4437.58 360.570   1
  -7   3  18 4639.34 686.722   3
   7   3 -17 8560.73 823.010   1
  -7   3  17 7404.18 512.871   2
   7  -3 -17 7152.37 682.670   4
  -7   3  17 8117.26 845.740   3
   7  -3 -17 7630.94 471.410   1
  -7   3  16 138.980 101.111   2
   7  -3 -16 241.718 97.8008   1
   7  -3 -16 73.8514 161.735   4
  -7   3  16 373.085 263.216   3
   7   3 -16-47.6756 169.268   1
   7   3 -15 20005.6 1183.40   1
  -7   3  15 20081.4 746.840   2
   7  -3 -15 19261.8 1082.95   4
   7  -3 -15 19024.7 739.168   1
  -7   3  15 19987.6 1267.30   3
  -7   3  14 323.497 116.084   2
   7  -3 -14 97.1609 193.625   4
  -7   3  14 32.0815 180.012   3
   7  -3 -14 413.576 136.149   1
   7   3 -14 363.961 220.634   1
   7  -3 -13 14548.2 638.159   1
  -7   3  13 13852.6 531.680   2
   7   3 -13 14324.4 977.851   1
   7  -3 -13 14190.0 902.428   4
  -7   3  13 14287.6 1057.43   3
  -7   3  12 3951.20 265.320   2
   7   3 -12 4475.56 551.244   1
  -7   3  12 3399.42 530.499   3
   7  -3 -12 3596.67 471.740   4
  -7  -3  12 3900.96 309.838   3
  -7   3  11 35919.9 678.058   2
   7   3 -11 36148.9 1508.73   1
   7  -3 -11 34549.7 1349.86   4
  -7   3  11 37229.1 1624.55   3
  -7  -3  11 34840.6 815.996   3
  -7   3  10 736.182 83.1411   2
   7   3 -10 883.597 298.989   1
   7  -3 -10 719.644 261.608   4
   7   3  -9 19920.2 1086.45   1
   7  -3  -9 19087.4 974.281   4
   7  -3  -8 0.93010 154.603   4
   7   3  -8 171.708 174.106   1
   7   3  -7 41924.4 1522.97   1
  -7  -3   7 39463.8 502.035   4
   7  -3  -7 43352.8 1422.56   4
   7   3  -6 157.842 168.382   1
   7  -3  -6 174.617 162.450   4
   7  -3  -6-123.350 144.908   3
   7  -3  -5 39239.1 1329.57   4
   7  -3  -5 37602.7 1538.55   3
   7   3  -5 35613.4 1372.23   1
   7   3  -4 1761.12 340.911   1
   7  -3  -4 1202.80 335.584   3
   7  -3  -3 6615.96 680.483   3
   7   3  -3 6637.66 578.599   1
   7   3  -2 3373.11 304.160   3
   7  -3  -2 3905.54 535.919   3
   7   3  -2 3424.86 416.300   1
   7   3  -2 3209.33 426.370   2
   7   3  -1 1028.74 198.116   3
   7  -3  -1 1417.39 334.394   3
   7   3  -1 611.983 223.896   2
   7   3  -1 939.483 235.802   1
   7   3   0 69.1017 93.1680   3
   7   3   0-51.2818 139.921   2
   7   3   0 52.9908 150.316   1
   7  -3   1 1793.70 132.202   2
   7   3   1 1423.46 272.763   1
   7   3   1 1372.72 291.679   2
   7  -3   2 1397.22 140.994   2
   7   3   2 1194.03 247.689   1
   7   3   2 1265.00 284.975   2
   7   3   3 1170.84 267.141   1
   7  -3   3 972.185 144.081   2
   7   3   3 1092.35 291.106   2
   7   3   4 41133.1 1310.78   1
   7  -3   4 41887.7 895.029   2
   7   3   4 42956.5 1551.35   2
   7   3   5 2611.59 412.710   2
   7   3   5 2765.51 362.420   1
   7  -3   5 2531.79 240.921   2
   7   3   6 6548.14 527.897   1
   7  -3   6 6827.31 412.806   2
   7   3   6 7404.20 669.242   2
   7   3   7 152.683 169.253   2
   7  -3   7 3.23966 76.8357   2
   7   3   7 103.253 131.116   1
   7   3   8 10934.5 671.258   1
   7  -3   8 11273.7 590.233   2
   7   3   8 11763.9 859.160   2
   7   3   9 7370.73 549.252   1
   7  -3   9 7213.46 498.326   2
   7   3   9 7188.82 693.037   2
   7   3  10 5542.71 479.331   1
   7  -3  10 5985.71 475.265   2
   7   3  10 6247.54 647.327   2
   7   3  11 34.5611 117.478   2
   7  -3  11 190.230 123.910   2
   7   3  11 62.1894 135.096   1
   7   3  12 12919.9 714.544   1
   7  -3  12 13377.4 756.019   2
   7   3  12 11429.4 900.700   2
   7   3  13 4290.99 580.753   2
   7   3  13 5497.09 465.900   1
   7  -3  13 4903.29 482.756   2
   7   3  14 4497.44 606.020   2
   7   3  14 4736.50 437.259   1
   7  -3  14 4350.35 473.247   2
   7   3  15 2781.76 342.151   1
   7   3  15 2897.81 530.625   2
   7  -3  15 2927.40 408.996   2
   7   3  16-172.885 193.619   2
   7  -3  16-81.5553 127.924   2
   7   3  16-70.2093 64.4946   1
   7   3  17 3357.65 558.429   2
   7  -3  17 4392.73 521.596   2
   7   3  18 171.859 259.471   2
   7  -3  18 251.194 145.495   2
   7   3  19 10054.4 982.725   2
   7  -3  19 9030.74 778.994   2
   7   3  20 929.904 364.971   2
   7  -3  20 269.002 163.622   2
   7   3  21 9443.90 976.518   2
   7  -3  21 8741.80 812.748   2
   7   3  22 288.638 249.422   2
   7  -3  22 1.55656 145.959   2
   7  -3  23 13620.8 1055.93   2
   7  -3  24 415.180 225.121   2
   7  -4 -27 536.451 301.217   4
   7   4 -26 346.741 195.072   1
   7  -4 -26 406.692 312.622   4
  -7   4  26 571.408 303.422   3
   7   4 -25 8.62854 180.743   1
   7  -4 -25 535.625 351.753   4
   7  -4 -24 217.448 191.218   4
  -7   4  24 118.195 186.744   3
   7   4 -23 349.977 184.457   1
  -7   4  23 2.57771 197.540   3
   7   4 -22-428.068 211.570   1
   7  -4 -22-333.724 215.055   4
  -7   4  22-89.1531 227.163   3
   7   4 -21 856.970 337.386   1
   7  -4 -21 637.221 290.408   4
   7   4 -20-171.776 212.076   1
   7  -4 -20-365.004 274.422   4
  -7   4  20 233.973 260.032   3
   7  -4 -19 307.134 249.297   4
   7   4 -19 50.8994 144.838   1
  -7   4  19 468.133 311.944   3
   7   4 -18 416.581 247.413   1
   7  -4 -18-151.856 235.330   4
  -7   4  18-76.6726 177.530   3
  -7   4  17 92.1132 120.865   2
   7  -4 -17-9.18013 183.949   4
   7   4 -17-338.536 210.009   1
  -7   4  17 145.855 218.104   3
  -7   4  16 1014.69 192.094   2
   7  -4 -16 1164.55 361.049   4
  -7   4  16 875.383 319.469   3
   7   4 -16 1057.87 355.736   1
   7  -4 -16 1166.28 174.333   1
  -7   4  15 421.852 123.657   2
   7  -4 -15 135.692 243.525   4
   7   4 -15 465.229 227.725   1
  -7   4  15 723.741 305.373   3
   7  -4 -15 500.359 120.656   1
   7   4 -14 17522.5 1189.07   1
   7  -4 -14 16709.9 667.336   1
   7  -4 -14 17263.5 1112.27   4
  -7   4  14 16557.5 1240.43   3
  -7   4  14 18323.2 614.809   2
   7  -4 -13 1651.57 388.550   4
  -7   4  13 1939.08 507.275   3
   7   4 -13 2199.47 442.768   1
  -7   4  13 2087.24 188.895   2
   7   4 -12 18524.6 1185.36   1
   7  -4 -12 19986.4 1150.86   4
  -7  -4  12 19788.0 828.653   3
  -7   4  12 18398.7 457.655   2
   7  -4 -11-64.8145 217.955   4
  -7  -4  11 435.563 141.071   3
   7   4 -11 311.423 216.907   1
   7   4 -10 18707.1 1160.22   1
   7  -4 -10 17101.8 1034.47   4
   7  -4  -9 2006.52 389.466   4
   7   4  -9 2533.91 440.262   1
   7   4  -8 37616.8 1587.28   1
   7  -4  -8 38175.9 1487.37   4
   7   4  -7 5050.69 605.334   1
  -7  -4   7 5647.48 266.418   4
   7  -4  -7 5947.41 604.547   4
   7   4  -6 32265.8 1436.77   1
  -7  -4   6 34618.6 778.922   4
   7  -4  -6 32183.9 1335.63   4
   7   4  -5 4450.88 541.466   1
   7  -4  -5 5608.67 565.720   4
   7   4  -4 6471.50 643.127   1
   7  -4  -4 7069.53 626.248   4
   7   4  -3 397.463 219.813   1
   7   4  -2 2388.01 393.490   1
   7   4  -1 3786.75 477.486   1
   7   4  -1 4149.73 429.592   3
   7   4  -1 3597.17 517.417   2
   7   4   0 340.568 199.285   1
   7   4   0 275.228 135.796   3
   7   4   0 170.456 222.469   2
   7  -4   1 16503.5 361.042   2
   7   4   1 17689.0 980.706   1
   7   4   1 15623.1 879.495   3
   7   4   1 17630.8 1052.86   2
   7  -4   1 17129.6 425.535   2
   7  -4   2 1897.26 158.428   2
   7   4   2 1688.61 339.433   1
   7   4   2 1484.95 296.577   3
   7  -4   2 1702.11 172.840   2
   7   4   2 807.257 300.037   2
   7  -4   3 8040.55 355.332   2
   7   4   3 8780.30 686.550   1
   7   4   3 7727.42 658.311   3
   7   4   3 7915.04 720.324   2
   7   4   4 138.501 134.414   1
   7  -4   4 150.858 83.1253   2
   7   4   4 222.113 183.337   3
   7   4   4 82.4013 222.803   2
   7  -4   5 12518.2 520.234   2
   7   4   5 12784.9 808.234   1
   7   4   5 12435.8 920.655   2
   7   4   6 54.5396 196.126   2
   7  -4   6 80.7008 82.6916   2
   7   4   6 207.389 151.494   1
   7  -4   7 7045.30 446.140   2
   7   4   7 7464.25 608.610   1
   7   4   7 6752.01 700.380   2
   7   4   8 461.915 261.190   2
   7   4   8 654.487 196.497   1
   7  -4   8 586.602 153.148   2
   7   4   9 2898.93 499.132   2
   7  -4   9 3100.39 329.474   2
   7   4   9 3924.46 447.861   1
   7   4  10 782.741 301.143   2
   7  -4  10 1149.06 209.852   2
   7   4  10 947.941 218.820   1
   7  -4  11 7639.31 556.022   2
   7   4  11 8513.16 627.284   1
   7   4  11 8861.47 851.126   2
   7   4  12 158.794 207.568   2
   7   4  12 479.436 162.364   1
   7  -4  12 421.487 152.049   2
   7   4  13 2641.57 504.701   2
   7  -4  13 3431.56 397.898   2
   7   4  13 3507.49 393.213   1
   7   4  14 652.576 272.946   2
   7   4  14 649.947 207.078   1
   7  -4  14 423.607 153.852   2
   7   4  15 2933.54 559.580   2
   7  -4  15 2219.55 358.683   2
   7   4  16 2312.86 481.694   2
   7  -4  16 1783.33 346.598   2
   7   4  17 309.784 247.107   2
   7  -4  17 600.955 215.358   2
   7   4  18 1317.34 414.123   2
   7  -4  18 1476.51 326.067   2
   7   4  19-58.2668 185.460   2
   7  -4  19 27.2988 109.107   2
   7  -4  20 9185.85 827.018   2
   7   4  20 9508.52 1032.87   2
   7  -4  21 199.982 173.976   2
   7  -4  22 17709.2 1174.60   2
   7  -4  23 895.046 345.992   2
   7  -5 -23 741.036 375.636   4
  -7   5  23 348.020 233.478   3
   7   5 -22 6822.11 903.604   1
   7  -5 -22 7503.99 885.018   4
  -7   5  22 6586.31 980.397   3
   7   5 -21 360.989 233.082   1
   7  -5 -21 215.769 325.985   4
  -7   5  21-288.022 297.173   3
   7  -5 -20 8724.74 945.326   4
  -7   5  20 7150.52 972.204   3
   7   5 -20 8023.98 926.191   1
   7   5 -19 139.743 265.556   1
   7  -5 -19 776.866 358.605   4
  -7   5  19 434.268 377.342   3
  -7   5  18 7003.24 938.414   3
   7  -5 -18 8203.87 894.216   4
   7   5 -18 9621.26 1002.12   1
   7  -5 -17-178.373 248.406   4
  -7   5  17-333.309 272.611   3
   7   5 -17 140.438 179.366   1
   7   5 -16 8008.36 886.383   1
   7  -5 -16 8353.32 876.505   4
  -7   5  16 8569.77 1048.47   3
   7   5 -15 417.333 243.056   1
   7  -5 -15 1029.40 354.375   4
  -7   5  15 1461.07 511.006   3
   7   5 -14 332.685 210.949   1
   7  -5 -14 500.267 285.383   4
   7  -5 -13 1963.84 434.762   4
   7   5 -13 2658.50 501.839   1
   7   5 -12 614.875 324.259   1
   7  -5 -12 382.006 272.317   4
   7  -5 -11-85.8609 204.880   4
   7   5 -11-100.536 222.889   1
   7  -5 -10 1122.44 326.389   4
   7   5 -10 411.364 245.371   1
   7  -5  -9 139.089 203.752   4
   7   5  -9-89.1530 139.943   1
   7   5  -8 483.560 241.894   1
   7  -5  -8 128.873 227.364   4
  -7  -5   7 73.1751 62.7313   4
   7  -5  -7-157.208 203.341   4
   7   5  -7 273.386 177.778   1
  -7  -5   6 31.9961 73.1405   4
   7  -5  -6 61.9937 178.342   4
   7   5  -6 16.2375 171.432   1
  -7  -5   5 15.4974 80.8610   4
   7  -5  -5 75.5668 185.789   4
   7   5  -5 285.676 235.285   1
   7  -5  -4 1402.28 330.673   4
   7   5  -4 1259.23 312.474   1
   7   5  -3 15.1436 144.497   1
   7   5  -2 1085.51 299.865   1
   7   5  -1 7.90695 154.579   1
   7   5   0-11.2713 155.223   2
   7   5   0 755.887 251.069   1
   7   5   1 110.989 179.738   3
   7  -5   1 307.017 61.4603   2
   7   5   1 280.123 255.859   2
   7   5   1 313.976 203.521   1
   7   5   2 6216.02 638.193   1
   7  -5   2 7063.16 303.868   2
   7   5   2 6954.27 680.950   3
   7   5   2 7792.54 769.157   2
   7   5   3-180.633 130.360   3
   7  -5   3 97.1546 61.0596   2
   7   5   3-56.6222 243.024   2
   7   5   3 26.7484 140.874   1
   7   5   4 8248.04 713.917   1
   7  -5   4 8323.17 403.222   2
   7   5   4 8148.00 771.150   3
   7   5   4 8502.88 819.022   2
   7   5   5 338.730 200.812   1
   7   5   5 582.972 255.542   3
   7  -5   5 267.100 101.857   2
   7   5   5 197.429 229.644   2
   7   5   6 17327.5 1005.37   1
   7   5   6 16188.0 1149.78   3
   7   5   6 17458.8 1172.90   2
   7  -5   6 17630.7 678.508   2
   7   5   7 122.225 122.407   1
   7   5   7 48.7124 91.8728   3
   7  -5   7 51.9189 69.8653   2
   7   5   7-149.438 212.565   2
   7   5   8 1763.45 330.357   1
   7   5   8 1145.61 342.587   3
   7  -5   8 1385.60 223.127   2
   7   5   8 1824.79 427.340   2
   7   5   9 800.971 337.199   2
   7   5   9 1000.80 306.582   3
   7  -5   9 965.838 190.023   2
   7   5   9 752.687 235.926   1
   7   5  10 12070.0 794.343   1
   7  -5  10 12165.1 684.793   2
   7   5  10 13177.3 1081.95   2
   7   5  11 3980.66 617.643   2
   7  -5  11 3804.51 413.182   2
   7   5  11 2877.95 387.291   1
   7  -5  12 16058.4 848.470   2
   7   5  12 16599.3 1228.16   2
   7   5  13-155.363 251.701   2
   7  -5  13 37.0639 96.2790   2
   7   5  14 903.793 327.686   2
   7  -5  14 879.963 233.269   2
   7   5  15 621.349 308.291   2
   7  -5  15 808.128 238.627   2
   7   5  16 817.535 303.641   2
   7  -5  16 236.813 147.880   2
   7   5  17 360.296 246.495   2
   7  -5  17-206.669 155.054   2
   7   5  18 680.058 360.865   2
   7  -5  18-128.160 176.045   2
   7  -5  19 915.453 271.760   2
   7  -5  20 408.565 257.738   2
   7  -5  21 1123.21 313.656   2
  -7   6  19 1917.83 601.850   3
   7  -6 -19 624.636 393.528   4
   7   6 -18-179.756 191.921   1
   7  -6 -18 17.1856 260.721   4
   7   6 -17 2572.85 524.537   1
   7  -6 -17 1720.60 475.017   4
   7   6 -16 1299.84 474.737   1
   7  -6 -16 574.590 367.835   4
   7   6 -15 928.434 348.463   1
   7  -6 -15 744.906 369.432   4
   7   6 -14-410.419 303.339   1
   7  -6 -14 194.955 259.247   4
   7   6 -13-620.454 284.822   1
   7  -6 -13-252.009 276.088   4
   7   6 -12 256.072 308.957   1
   7  -6 -12 271.510 337.841   4
   7   6 -11 288.955 287.354   1
   7  -6 -11-316.551 340.300   4
   7   6 -10 831.336 382.078   1
   7  -6 -10 832.953 340.586   4
   7   6  -9 386.596 309.777   1
   7  -6  -9 274.869 323.730   4
   7   6  -8 2148.65 491.726   1
   7  -6  -8 2836.02 512.099   4
   7   6  -7 233.258 178.019   1
   7  -6  -7 45.2152 271.976   4
   7  -6  -6 5007.06 652.214   4
   7   6  -6 5296.82 693.362   1
  -7  -6   5 5433.97 459.218   4
   7  -6  -5 5251.09 647.530   4
   7   6  -5 4992.02 689.783   1
  -7  -6   4 5567.04 485.302   4
   7  -6  -4 5417.26 657.685   4
   7   6  -4 4934.60 658.755   1
   7   6  -3 5795.01 721.864   1
  -7  -6   3 5148.30 490.529   4
   7   6  -2 2271.77 464.281   1
   7   6  -1 662.866 279.920   1
   7   6   0 1352.87 336.103   1
   7   6   1 1643.66 387.951   1
   7   6   2-213.367 216.119   1
   7   6   2 68.3928 182.365   2
   7   6   3 8129.89 771.845   1
   7   6   3 7648.84 796.316   3
   7   6   3 8195.25 855.081   2
   7   6   4 449.735 255.701   1
   7   6   4-56.4025 204.688   3
   7   6   4 352.616 280.416   2
   7   6   5 8951.68 800.802   1
   7   6   5 8732.05 915.856   3
   7   6   5 8287.86 879.109   2
   7   6   6 3469.25 497.803   1
   7   6   6 1752.31 434.280   3
   7   6   6 3568.95 619.843   2
   7   6   7 1403.40 311.872   1
   7   6   7 587.162 259.446   3
   7   6   7 1394.86 410.768   2
   7   6   8 1063.39 291.625   1
   7   6   8 881.010 336.762   3
   7   6   8 545.792 275.008   2
   7   6   9 2042.56 473.631   3
   7   6   9 1448.15 438.756   2
   7   6  10 1919.68 495.632   3
   7   6  10 3537.42 626.173   2
   7   6  11 10394.6 1134.83   3
   7   6  11 10302.6 1039.32   2
   7   6  12 5118.30 807.814   3
   7   6  12 4946.74 726.512   2
   7   6  13 5024.51 811.221   3
   7   6  13 7053.67 887.134   2
   7   6  14 1225.28 392.828   2
   7   6  14 1292.16 489.272   3
   7   6  15 1570.09 458.882   2
   7   6  15 2441.57 592.063   3
   7   6  16 727.039 413.730   3
   7   7 -12 139.563 266.683   1
   7  -7 -12 45.6420 215.822   4
   7   7 -11 733.525 310.036   1
   7  -7 -11 1272.96 441.670   4
   7   7 -10 460.897 280.500   1
   7  -7 -10-21.6679 238.034   4
   7   7  -9 2106.43 520.641   1
   7  -7  -9 1890.34 448.763   4
   7   7  -8 254.494 259.702   1
   7  -7  -8 428.714 300.878   4
   7   7  -7 4979.56 725.095   1
   7  -7  -7 5944.59 774.506   4
   7   7  -6 686.357 301.372   1
   7  -7  -6 1130.72 364.794   4
   7   7  -5 6441.41 818.140   1
   7  -7  -5 7743.89 840.911   4
   7   7  -4 93.6704 155.234   1
   7   7  -3 3892.58 633.281   1
   7   7  -2 225.276 260.113   1
   7   7  -1 10288.5 966.804   1
   7   7   0 711.252 283.149   1
  -7  -7   0 674.271 270.765   4
   7   7   1 8032.82 848.865   1
   7   7   2 1059.72 310.798   1
   7   7   3 5441.56 689.453   1
   7   7   4 280.115 165.991   1
   7   7   5 173.550 125.429   1
   7   7   5 131.726 274.743   2
   7   7   6 131.856 131.763   3
   7   7   6 1561.50 457.520   2
   7   7   7-125.341 190.561   3
   7   7   7-259.057 279.915   2
   7   7   8 1748.61 484.381   3
   7   7   8 2096.28 505.042   2
   7   7   9 506.850 256.092   3
   7   7   9 15.0054 245.225   2
   7   7  10 152.010 292.616   3
   7   7  10 738.888 347.930   2
   7   7  11 919.554 421.983   3
   7   7  12-329.877 313.546   3
   7   7  13 2195.35 568.710   3
   7   8  -6 1475.13 463.661   1
   7   8  -5 1040.70 414.810   1
   7   8  -4 395.252 300.775   1
   7   8  -3-163.288 227.640   1
   7   8  -2 197.448 159.068   1
   7   8  -1 1115.91 383.150   1
   7   8   0 1578.29 434.416   1
   7   8   1 2182.70 470.052   1
  -8   0  30 2096.93 445.366   2
  -8   0  29-6.30282 147.716   2
  -8   0  28 6039.85 684.753   2
  -8   0  27 35.8017 131.395   2
  -8   0  26 6673.65 674.841   2
   8   0 -25-18.1435 65.9484   1
  -8   0  25-271.072 165.627   2
   8   0 -24 3415.57 471.800   1
   8   0 -23-23.8165 135.211   1
   8   0 -22 683.239 224.869   1
   8   0 -21 207.474 149.256   1
   8   0 -20 94.4308 160.532   1
   8   0 -19-177.338 142.351   1
   8   0 -18 93.4982 132.760   1
   8   0 -18 166.400 91.6127   4
   8   0 -17-13.4908 119.132   1
   8   0 -17-28.4222 86.6886   4
   8   0 -16 7538.59 454.569   4
  -8   0  16 7362.75 551.173   3
   8   0 -16 7178.13 613.993   1
   8   0 -15-10.0453 82.9676   4
   8   0 -15 2.89090 92.4645   1
  -8   0  15-49.8116 86.5886   3
   8   0 -14 5003.26 352.309   4
  -8   0  14 4842.47 405.664   3
   8   0 -14 5554.34 525.353   1
   8   0 -13-140.245 130.805   1
  -8   0  13-78.6811 107.522   3
   8   0 -12 3892.71 424.841   1
  -8   0  12 3420.37 309.048   3
   8   0 -11-145.839 147.292   1
   8   0 -10 21203.3 933.436   1
   8   0  -9-48.4285 135.325   1
  -8   0   9 215.018 117.152   2
  -8   0   8 34264.6 951.823   4
   8   0  -8 35245.3 1164.11   1
  -8   0   8 34958.3 1046.94   2
   8   0  -7-80.5177 145.398   1
  -8   0   7-152.938 111.464   4
  -8   0   7-40.0990 104.938   2
   8   0  -6 75655.0 1663.58   1
  -8   0   6 73217.0 1402.27   4
  -8   0   6 74585.3 1461.81   2
  -8   0   5 56.5815 92.8501   2
   8   0  -5 14.1309 71.5236   3
  -8   0   5-0.52529 87.6950   4
   8   0  -5-10.4098 149.197   1
  -8   0   4 39559.6 1022.42   4
   8   0  -4 39526.9 896.795   3
  -8   0   4 38720.2 1038.00   2
  -8   0   3-60.1980 103.712   2
  -8   0   3-249.782 105.192   4
   8   0  -3-181.331 121.220   2
  -8   0   2 10438.4 536.552   2
   8   0  -2 11044.0 570.485   2
  -8   0   1-172.943 120.297   2
   8   0  -1-89.3696 127.582   2
  -8   0   0 98760.2 1635.19   2
   8   0   0 97046.5 1723.88   2
   8   0   1 61.0073 129.535   2
  -8   0  -1-117.422 112.642   2
  -8   0  -2 2027.85 251.850   2
   8   0   2 59279.8 1396.77   2
   8   0   3 22.8265 123.228   2
   8   0   4 42562.1 1243.31   2
   8   0   5-117.434 133.741   2
  -8   0  -5 117.325 103.384   2
   8   0   6 22382.4 942.755   2
  -8   0  -6 22474.5 893.581   2
   8   0   7 163.526 123.023   2
  -8   0  -7 58.2896 94.4371   2
   8   0   8 32783.2 1195.22   2
  -8   0  -8 33387.2 1128.87   2
   8   0   9-68.4383 145.580   2
   8   0  10 11377.5 744.914   2
   8   0  11 11.9195 132.883   2
   8   0  12 1305.10 299.122   2
   8   0  13 26.4144 104.953   2
   8   0  14 143.829 159.458   2
   8   0  15 208.550 151.109   2
   8   0  16-21.8265 176.715   2
   8   0  17 173.125 169.795   2
   8   0  18-243.587 137.747   2
   8   0  19-230.893 162.569   2
   8   0  20-137.287 198.646   2
   8   0  21-76.3662 153.679   2
   8   0  22 9957.20 952.015   2
   8   0  23-33.0322 139.619   2
   8   0  24 3303.28 565.396   2
  -8   1  30 155.631 173.868   2
  -8   1  29 667.952 315.089   2
  -8  -1  29-18.4633 71.2092   2
  -8   1  28-38.1592 149.610   2
   8   1 -27 2484.76 434.781   1
  -8   1  27 3354.33 507.121   2
   8   1 -26 1621.64 365.983   1
  -8   1  26 1333.82 313.239   2
   8   1 -25 2218.83 463.251   1
  -8   1  25 2077.17 372.327   2
   8  -1 -24 1235.27 291.654   4
   8   1 -24 1016.16 281.119   1
  -8   1  24 1189.65 295.565   2
   8  -1 -23 3203.16 435.772   4
   8   1 -23 3117.70 473.939   1
   8  -1 -23 3420.26 440.505   1
  -8   1  23 3217.54 434.993   2
   8  -1 -22 359.233 191.478   4
   8   1 -22 706.854 238.771   1
   8  -1 -22 295.322 176.507   1
  -8   1  22 328.008 182.383   2
   8   1 -21 7873.54 741.597   1
   8  -1 -21 8929.89 677.151   1
   8  -1 -21 8376.65 649.144   4
  -8   1  21 8882.74 662.391   2
   8  -1 -20 1111.19 243.943   1
   8  -1 -20 1125.85 266.838   4
  -8   1  20 1108.78 302.906   3
   8   1 -20 1297.57 312.535   1
  -8   1  20 1361.60 285.222   2
   8   1 -19 7219.78 689.571   1
   8  -1 -19 6569.59 553.188   4
   8  -1 -19 6720.40 581.750   1
  -8   1  19 5983.02 632.031   3
   8   1 -18 14943.6 972.305   1
   8  -1 -18 14077.3 787.743   4
   8  -1 -18 14143.3 823.939   1
  -8   1  18 13543.2 911.926   3
   8   1 -17 3793.63 490.750   1
   8  -1 -17 3624.34 407.600   4
   8  -1 -17 3540.14 415.627   1
  -8   1  17 3644.83 487.974   3
   8  -1 -16 36087.6 1194.59   4
   8   1 -16 34833.6 1430.80   1
  -8   1  16 35496.3 1376.95   3
   8  -1 -16 33514.7 1218.71   1
   8  -1 -15 1.67409 136.005   1
   8   1 -15 250.762 185.877   1
   8  -1 -15 156.084 136.026   4
  -8   1  15 373.326 193.015   3
   8  -1 -14 24118.0 988.498   1
  -8   1  14 23831.9 1077.03   3
   8   1 -14 23395.8 1135.45   1
  -8  -1  14 24829.7 717.994   3
   8   1 -13 1259.43 297.698   1
  -8   1  13 907.308 229.835   3
  -8  -1  13 1128.42 145.304   3
   8  -1 -13 1766.53 276.892   1
   8  -1 -12 18020.0 830.797   1
  -8   1  12 17676.7 875.076   3
   8   1 -12 17942.2 961.151   1
   8  -1 -11 1186.42 240.622   1
  -8  -1  11 637.664 222.068   2
   8   1 -11 853.742 243.137   1
   8   1 -10 38100.5 1340.12   1
  -8   1  10 35704.7 962.818   2
  -8  -1  10 37700.4 1283.80   2
   8  -1 -10 36577.6 1147.85   1
   8   1  -9 5292.04 502.573   1
   8  -1  -9 5307.61 441.908   1
  -8   1   9 4984.55 351.424   2
  -8  -1   9 5253.55 488.479   2
   8   1  -8 18137.0 897.211   1
   8  -1  -8 18034.5 790.264   1
  -8  -1   8 17922.1 559.697   4
  -8  -1   8 17034.2 840.788   2
  -8   1   8 17300.1 623.468   2
   8   1  -7 15494.0 817.779   1
  -8   1   7 14241.2 716.549   4
  -8  -1   7 14387.3 514.255   4
  -8   1   7 14299.1 540.301   2
  -8   1   6 6170.67 468.532   4
   8   1  -6 6546.87 533.111   1
   8  -1  -6 6065.44 456.197   3
  -8  -1   6 5924.32 337.769   4
  -8   1   6 6373.54 349.422   2
  -8   1   5 24518.4 930.500   4
   8   1  -5 23541.5 983.752   1
   8  -1  -5 21085.2 857.601   3
  -8  -1   5 23424.3 677.078   4
  -8   1   5 23340.2 641.203   2
  -8   1   4-118.658 79.1415   2
  -8   1   4 33.1608 86.4200   4
   8   1  -4-90.0866 124.434   1
   8  -1  -4-31.7140 127.437   3
  -8   1   3 6619.87 336.505   2
  -8   1   3 6093.70 459.464   4
   8  -1  -3 7058.87 521.109   3
   8   1  -3 6524.03 508.722   2
   8   1  -3 6784.81 524.908   1
   8   1  -2 226.941 129.418   1
  -8   1   2 294.365 89.3888   2
  -8   1   2 279.860 120.467   4
   8  -1  -2 263.425 89.1248   2
   8   1  -2 147.398 147.649   2
   8   1  -1 1079.64 221.457   1
  -8   1   1 1354.32 162.861   2
  -8   1   1 1157.41 211.533   4
   8   1  -1 916.253 226.612   2
   8  -1  -1 1052.12 166.443   2
   8  -1   0 806.289 152.299   2
   8   1   0 1113.65 225.918   1
  -8   1   0 731.307 126.755   2
   8   1   0 785.090 206.584   2
  -8  -1  -1 12890.3 687.533   2
  -8   1  -1 12704.7 509.926   2
   8   1   1 13577.1 711.567   1
   8   1   1 12775.8 714.131   2
   8  -1   1 13301.3 563.362   2
  -8  -1  -2 6050.77 483.148   2
  -8   1  -2 6172.60 373.528   2
   8   1   2 6409.40 517.198   2
   8  -1   2 5474.35 381.866   2
   8   1   3 899.005 218.326   2
   8  -1   3 766.184 163.910   2
  -8  -1  -3 833.154 199.777   2
  -8   1  -3 662.950 144.112   2
   8  -1   4 10055.8 549.683   2
  -8  -1  -4 10405.7 630.331   2
  -8   1  -4 9504.83 503.803   2
   8   1   4 9541.35 646.619   2
   8   1   5 399.435 161.445   2
   8  -1   5 471.326 128.520   2
  -8  -1  -5 371.372 148.433   2
   8  -1   6 3178.70 331.489   2
   8   1   6 3914.46 430.114   2
   8   1   7 79.2985 132.286   2
   8  -1   7 98.1772 101.526   2
  -8   1  -7-21.1869 81.2257   2
   8   1   8 956.182 239.695   2
   8  -1   8 1004.25 218.647   2
  -8   1  -8 1224.28 215.042   2
   8   1   9 5878.06 563.841   2
   8  -1   9 5362.08 473.636   2
   8   1  10 30.0424 140.928   2
   8  -1  10-49.3577 109.493   2
   8   1  11 267.229 149.242   2
   8  -1  11 437.988 170.001   2
   8   1  12 12178.4 853.922   2
   8  -1  12 12840.3 791.179   2
   8   1  13 558.697 217.566   2
   8  -1  13 319.214 175.718   2
   8   1  14 7671.89 714.714   2
   8  -1  14 7696.86 663.729   2
   8   1  15-82.5703 117.608   2
   8  -1  15 194.435 200.261   2
   8   1  16 5608.77 643.387   2
   8  -1  16 6385.18 635.530   2
   8   1  17 687.613 226.917   2
   8  -1  17 35.9098 157.479   2
   8   1  18 13500.1 1031.51   2
   8  -1  18 13558.0 971.751   2
   8   1  19-64.0750 162.481   2
   8  -1  19 371.006 204.195   2
   8   1  20 10574.5 949.435   2
   8  -1  20 11641.6 957.284   2
   8   1  21 4264.29 643.549   2
   8  -1  21 3580.96 545.101   2
   8   1  22 4695.59 682.631   2
   8  -1  22 4365.04 625.434   2
   8   1  23 5720.02 754.668   2
   8  -1  23 5885.34 727.006   2
   8  -1  24 1944.05 447.903   2
   8   2 -28 4694.27 669.797   1
   8   2 -27 577.122 295.359   1
  -8   2  27 371.880 299.696   3
   8   2 -26 4031.65 629.183   1
   8  -2 -26 4435.77 602.052   4
  -8   2  26 4720.39 571.587   2
  -8   2  26 4642.11 720.239   3
   8   2 -25 5236.32 697.781   1
   8  -2 -25 5878.24 668.666   4
  -8   2  25 6705.02 660.533   2
  -8   2  25 5135.75 783.720   3
   8   2 -24 855.313 323.838   1
   8  -2 -24 813.508 287.318   4
  -8   2  24 822.083 267.051   2
  -8   2  24 77.6049 241.009   3
  -8   2  23 4274.04 496.564   2
   8   2 -23 5127.90 658.009   1
   8  -2 -23 4586.39 563.089   4
  -8   2  23 3377.42 621.390   3
   8  -2 -22-152.928 191.164   4
   8   2 -22-64.8142 131.733   1
  -8   2  22 15.2434 98.9102   2
  -8   2  22 391.802 233.250   3
   8  -2 -21 1587.41 348.372   4
   8   2 -21 2140.01 418.079   1
  -8   2  21 2593.91 382.016   2
  -8   2  21 1829.56 438.293   3
   8  -2 -21 2087.08 308.026   1
   8  -2 -20 448.814 152.893   1
   8  -2 -20 1002.45 269.895   4
   8   2 -20 817.629 284.181   1
  -8   2  20 988.501 289.689   3
  -8   2  20 637.197 175.962   2
   8   2 -19 5197.81 647.526   1
   8  -2 -19 5630.00 586.451   4
  -8   2  19 5062.42 466.294   2
   8  -2 -19 4865.15 460.316   1
  -8   2  19 4747.75 642.936   3
   8   2 -18 4997.73 611.859   1
   8  -2 -18 4740.53 531.955   4
  -8   2  18 5146.44 449.401   2
  -8   2  18 4792.54 622.597   3
   8  -2 -18 5798.07 492.914   1
   8   2 -17 26767.9 1357.31   1
   8  -2 -17 28161.8 1230.49   4
  -8   2  17 27970.7 980.850   2
  -8   2  17 26988.4 1399.11   3
   8  -2 -17 28629.8 1070.26   1
   8  -2 -16 3542.79 381.571   1
   8  -2 -16 3629.29 463.031   4
  -8   2  16 3180.19 326.808   2
  -8   2  16 3118.84 490.174   3
   8   2 -16 3498.04 514.335   1
   8  -2 -15 14989.7 754.890   1
   8   2 -15 14965.3 991.683   1
   8  -2 -15 16180.7 901.328   4
  -8   2  15 15506.6 665.240   2
  -8   2  15 14568.1 985.498   3
   8  -2 -14 144.727 119.051   1
   8   2 -14 166.787 196.250   1
   8  -2 -14 113.222 133.237   4
  -8   2  14-6.15817 115.631   3
  -8   2  14 338.616 115.429   2
   8  -2 -13 4991.69 492.772   4
  -8   2  13 4497.89 323.823   2
   8   2 -13 4004.65 499.236   1
  -8   2  13 4546.76 534.177   3
   8  -2 -13 4281.81 398.670   1
   8  -2 -12 168.452 113.252   1
   8   2 -12 317.157 191.761   1
   8  -2 -12 222.638 153.251   4
  -8   2  12 380.641 188.014   3
  -8   2  12 365.116 109.379   2
   8  -2 -11 5322.80 428.353   1
   8  -2 -11 5090.33 482.236   4
  -8   2  11 5019.35 291.905   2
   8   2 -11 4389.85 525.455   1
   8  -2 -10 9004.02 624.021   4
  -8   2  10 8830.84 350.619   2
   8   2 -10 9154.55 722.683   1
  -8   2  10 8339.10 368.727   2
   8  -2  -9 33132.0 1161.81   4
  -8   2   9 32702.4 598.334   2
   8   2  -9 33144.9 1342.03   1
  -8   2   9 31485.9 642.412   2
  -8  -2   8 5418.51 210.594   4
   8  -2  -8 5429.89 482.050   4
  -8   2   8 5367.31 213.227   2
   8   2  -8 5779.46 570.452   1
  -8   2   8 5343.27 228.730   2
  -8   2   7 5445.38 180.329   2
  -8  -2   7 5668.00 257.911   4
  -8   2   7 5123.03 171.102   2
   8   2  -7 6094.29 573.994   1
   8   2  -6 7007.20 599.297   1
  -8   2   6 7000.72 556.610   4
   8  -2  -6 6253.01 558.917   3
  -8  -2   6 7670.00 612.525   2
  -8  -2   5-22.5206 68.0155   2
   8   2  -5 146.145 141.972   1
  -8   2   5 213.467 105.109   4
   8  -2  -5 31.2749 112.818   3
  -8  -2   4 1468.62 270.723   2
  -8   2   4 1350.79 239.594   4
   8   2  -4 1236.66 260.711   1
   8  -2  -4 1591.42 306.707   3
  -8  -2   3-17.3890 83.8832   2
  -8   2   3 94.5138 72.9631   4
   8   2  -3-32.3292 26.8743   3
   8  -2  -3 25.8528 78.4849   3
   8   2  -3-240.850 149.441   1
   8   2  -3-92.8325 118.284   2
  -8  -2   2 15.4603 109.402   2
  -8   2   2-43.5693 57.9883   4
   8   2  -2-32.3412 112.308   2
   8   2  -2 13.8870 143.031   1
   8   2  -1-108.518 135.842   1
  -8  -2   1-13.6082 112.433   2
  -8   2   1 39.3415 71.2397   4
   8  -2  -1 157.552 49.8750   2
   8   2  -1 48.0512 124.752   2
  -8  -2   0 1275.21 261.577   2
   8   2   0 1441.28 270.229   1
   8  -2   0 1240.08 141.648   2
   8   2   0 954.480 229.578   2
  -8  -2  -1 2740.45 365.945   2
   8   2   1 2904.03 372.242   1
   8   2   1 3169.48 404.896   2
   8  -2   1 2803.51 224.400   2
   8   2   2 8875.63 623.217   1
   8   2   2 9262.59 680.690   2
   8  -2   2 10205.0 446.229   2
   8  -2   3 6295.50 376.945   2
   8   2   3 6445.48 529.996   1
   8   2   3 7214.50 607.032   2
   8  -2   4 10028.2 498.514   2
   8   2   4 10044.5 729.963   2
   8   2   4 9155.29 626.447   1
   8   2   5 15718.6 807.234   1
   8  -2   5 17685.0 691.325   2
   8   2   5 17534.6 967.619   2
   8   2   6 5668.46 489.999   1
   8  -2   6 6298.83 431.766   2
   8   2   6 5747.52 571.389   2
   8  -2   7 18889.3 774.104   2
   8   2   7 19193.2 878.632   1
   8   2   7 18983.6 1040.61   2
   8  -2   8 7307.06 506.778   2
   8   2   8 6875.54 540.125   1
   8   2   8 6430.80 625.469   2
   8  -2   9 11340.1 653.304   2
   8   2   9 10591.2 655.656   1
   8   2   9 10320.9 796.881   2
   8   2  10 556.264 248.679   2
   8  -2  10 426.763 161.077   2
   8   2  10 686.868 185.297   1
   8   2  11 20594.8 1154.59   2
   8  -2  11 22087.9 981.485   2
   8   2  11 21015.7 919.393   1
   8   2  12 4939.20 602.775   2
   8  -2  12 4967.27 499.233   2
   8   2  13 44049.4 1746.59   2
   8  -2  13 43055.9 1450.67   2
   8   2  14 13434.3 996.011   2
   8  -2  14 12880.6 833.094   2
   8   2  15 15324.4 1075.94   2
   8  -2  15 15931.2 940.849   2
   8   2  16 10597.1 914.960   2
   8  -2  16 10626.6 798.902   2
   8   2  17 7741.45 813.276   2
   8  -2  17 6524.62 643.790   2
   8   2  18 4955.77 646.143   2
   8  -2  18 4343.73 559.456   2
   8   2  19 12318.1 1041.99   2
   8  -2  19 13627.1 979.255   2
   8   2  20 410.718 229.316   2
   8  -2  20 414.776 196.138   2
   8   2  21 10156.7 989.945   2
   8  -2  21 9382.96 866.649   2
   8   2  22-135.468 188.062   2
   8  -2  22 44.5408 154.556   2
   8  -2  23 4443.66 619.330   2
   8   3 -28 42.7089 167.598   1
  -8   3  28-720.155 363.666   3
   8   3 -27 4571.20 691.013   1
   8  -3 -27 4158.92 642.955   4
  -8   3  27 5080.34 856.558   3
   8   3 -26 2573.93 501.276   1
   8  -3 -26 2149.94 477.316   4
  -8   3  26 2337.97 588.355   3
   8   3 -25 1392.45 394.542   1
   8  -3 -25 1323.83 386.286   4
  -8   3  25 908.604 387.130   3
   8   3 -24 3802.54 604.511   1
   8  -3 -24 5305.35 705.283   4
  -8   3  24 4076.32 723.344   3
   8   3 -23 523.864 219.681   1
   8  -3 -23 252.357 215.292   4
  -8   3  23 272.731 231.825   3
   8   3 -22 1988.56 448.902   1
   8  -3 -22 1569.29 406.440   4
  -8   3  22 2257.11 501.453   3
   8  -3 -21 46.0207 179.408   4
   8   3 -21 151.443 146.361   1
  -8   3  21 258.401 129.697   2
  -8   3  21 637.753 318.456   3
   8  -3 -20 2575.69 486.687   4
  -8   3  20 2568.45 348.559   2
   8   3 -20 3096.02 528.616   1
  -8   3  20 2746.67 526.212   3
   8  -3 -19-26.3067 222.520   4
  -8   3  19 367.605 130.494   2
   8   3 -19 1.67984 133.282   1
  -8   3  19-54.2318 209.872   3
   8   3 -18 5038.57 665.228   1
  -8   3  18 5380.59 440.192   2
   8  -3 -18 4289.14 577.016   4
  -8   3  18 4311.87 662.127   3
   8  -3 -18 5977.75 464.464   1
   8  -3 -17 567.851 154.158   1
   8  -3 -17 267.268 249.174   4
  -8   3  17 576.819 154.144   2
  -8   3  17 372.989 224.855   3
   8   3 -17 295.847 228.529   1
  -8   3  16 2238.84 255.307   2
   8  -3 -16 2430.36 301.594   1
   8  -3 -16 2110.52 411.148   4
  -8   3  16 2021.82 430.379   3
   8   3 -16 2848.16 481.740   1
  -8   3  15 3692.27 305.632   2
   8  -3 -15 4290.97 525.787   4
   8  -3 -15 4231.42 391.665   1
  -8   3  15 2967.91 507.363   3
   8   3 -15 4312.29 597.004   1
  -8   3  14 2265.27 221.257   2
   8  -3 -14 2138.40 390.854   4
  -8  -3  14 1877.06 176.122   3
  -8   3  14 1837.68 404.481   3
   8  -3 -14 1721.09 253.366   1
   8   3 -14 1443.37 356.313   1
   8   3 -13 3034.42 503.670   1
  -8   3  13 3426.40 240.514   2
   8  -3 -13 3054.17 327.368   1
   8  -3 -13 2849.67 431.741   4
  -8   3  13 4317.13 604.124   3
   8   3 -12 236.700 195.858   1
  -8   3  12 346.359 79.3622   2
   8  -3 -12 486.645 234.885   4
  -8   3  11 4135.99 162.147   2
   8   3 -11 5049.18 589.485   1
   8  -3 -11 4703.96 524.144   4
  -8   3  11 4051.55 166.427   2
   8   3 -10 2666.57 443.469   1
   8  -3 -10 2309.25 383.319   4
   8  -3  -9 5698.18 555.778   4
   8   3  -9 6011.71 635.661   1
   8  -3  -8 6813.87 602.907   4
   8   3  -8 7097.03 685.305   1
   8  -3  -7 6220.78 561.224   4
   8   3  -7 6716.92 652.764   1
   8   3  -6 5596.70 577.553   1
   8   3  -5 15912.3 956.821   1
   8   3  -4 2029.78 370.650   1
   8   3  -3 9846.14 744.159   1
   8   3  -2 8252.04 461.417   3
   8   3  -2 8823.31 726.113   2
   8   3  -2 8488.04 685.347   1
   8   3  -1 19624.7 761.587   3
   8   3  -1 20045.0 1066.05   2
   8   3  -1 20152.0 1030.53   1
   8   3   0 13447.0 678.339   3
   8   3   0 13256.9 882.317   2
   8   3   1 76759.6 1954.08   1
   8   3   1 72902.2 2049.56   2
   8  -3   1 73036.5 866.563   2
   8  -3   2 5018.41 274.876   2
   8   3   2 5880.42 558.509   1
   8   3   2 5050.90 580.807   2
   8  -3   3 33336.8 760.686   2
   8   3   3 32466.1 1253.38   1
   8   3   3 30850.1 1350.32   2
   8   3   4 194.609 181.347   2
   8  -3   4 199.439 105.557   2
   8   3   4 395.593 206.861   1
   8  -3   5 12878.8 549.385   2
   8   3   5 13264.0 793.832   1
   8   3   5 13523.6 916.924   2
   8   3   6 169.197 184.852   2
   8  -3   6 81.9159 76.3340   2
   8   3   6-17.5006 132.206   1
   8  -3   7 14470.7 654.226   2
   8   3   7 14921.3 831.960   1
   8   3   7 14415.7 967.624   2
   8   3   8 1573.49 357.638   2
   8  -3   8 1621.19 230.380   2
   8   3   8 1593.27 294.118   1
   8  -3   9 6723.47 486.929   2
   8   3   9 6515.78 556.059   1
   8   3   9 6478.56 681.613   2
   8   3  10 1503.06 279.748   1
   8   3  10 2087.99 427.127   2
   8  -3  10 1878.51 280.355   2
   8  -3  11 4900.08 454.326   2
   8   3  11 4643.14 466.228   1
   8   3  11 4931.10 612.851   2
   8  -3  12 7734.35 592.970   2
   8   3  12 8048.21 604.604   1
   8   3  12 6977.37 731.626   2
   8   3  13 536.058 225.054   2
   8   3  13 916.376 242.240   1
   8  -3  13 944.156 226.514   2
   8   3  14 1924.99 418.508   2
   8   3  14 1476.83 254.883   1
   8  -3  14 1432.56 266.955   2
   8   3  15 1299.27 269.124   1
   8   3  15 872.697 270.807   2
   8  -3  15 1108.60 270.097   2
   8   3  16-5.28785 50.1880   1
   8   3  16 8.55022 102.710   2
   8  -3  16 51.6567 71.4916   2
   8   3  17 363.998 180.812   2
   8  -3  17 273.427 152.182   2
   8   3  18 29.4971 167.566   2
   8  -3  18-42.7680 153.022   2
   8   3  19 3456.34 573.600   2
   8  -3  19 2628.56 418.215   2
   8   3  20 261.429 263.830   2
   8  -3  20-43.5912 191.649   2
   8   3  21 1514.21 427.283   2
   8  -3  21 1793.12 416.566   2
   8  -3  22 313.407 243.617   2
   8  -3  23 4344.77 624.304   2
   8  -4 -26 3147.89 607.051   4
  -8   4  26 2079.66 558.742   3
   8   4 -25 1013.74 343.662   1
   8  -4 -25 852.331 353.005   4
  -8   4  25 705.672 385.179   3
   8   4 -24 1183.49 364.140   1
   8  -4 -24 449.738 280.475   4
   8   4 -23 3031.35 569.580   1
   8  -4 -23 3257.20 566.879   4
  -8   4  23 3127.37 626.953   3
   8   4 -22 378.093 163.925   1
  -8   4  22-104.358 122.551   3
   8   4 -21 2296.27 512.163   1
   8  -4 -21 2580.85 517.716   4
  -8   4  21 2230.32 542.295   3
   8   4 -20 3100.57 574.558   1
   8  -4 -20 3155.70 560.612   4
  -8   4  20 3399.67 614.992   3
   8  -4 -19 2435.78 509.043   4
   8   4 -19 2707.25 557.058   1
  -8   4  19 1696.22 480.331   3
   8  -4 -18 757.858 335.678   4
   8   4 -18 1311.34 368.386   1
  -8   4  18 846.555 309.771   3
   8  -4 -17 3343.09 553.084   4
   8   4 -17 3846.92 633.035   1
  -8   4  17 3577.30 640.666   3
   8  -4 -16-1.90681 59.6235   1
   8   4 -16 36.7528 132.380   1
  -8   4  16 92.5530 192.077   3
   8  -4 -15 1256.91 204.361   1
   8  -4 -15 1174.04 331.167   4
  -8   4  15 1519.51 409.789   3
   8   4 -15 814.850 294.978   1
   8  -4 -14 1210.64 339.071   4
   8   4 -14 959.257 334.500   1
   8  -4 -14 1126.47 203.193   1
   8  -4 -13 2702.55 467.842   4
   8   4 -13 3066.39 507.727   1
   8  -4 -12-217.523 231.764   4
   8   4 -12 219.409 244.367   1
   8   4 -11 4660.89 620.472   1
   8  -4 -11 4883.46 583.351   4
   8  -4 -10 276.428 216.895   4
   8   4 -10 603.342 300.760   1
   8  -4  -9 4741.41 573.980   4
   8   4  -9 3654.50 529.393   1
   8   4  -8 7617.13 751.115   1
   8  -4  -8 8279.00 721.768   4
   8   4  -7 2521.66 437.752   1
  -8  -4   7 2486.82 176.025   4
   8  -4  -7 2963.95 466.619   4
   8   4  -6 12105.7 910.111   1
   8  -4  -6 12564.9 857.898   4
   8   4  -5 1861.02 391.902   1
   8   4  -4 6750.79 689.578   1
   8   4  -3 253.312 178.948   1
   8   4  -2 11737.9 863.593   1
   8   4  -1 453.482 206.183   1
   8   4  -1 295.888 130.608   3
   8   4  -1 338.957 205.383   2
   8   4   0 16570.9 870.670   3
   8   4   0 17967.0 1046.13   1
   8   4   0 16843.1 1054.22   2
   8   4   1 83.2347 136.906   3
   8   4   1-171.887 195.875   2
   8  -4   2 15174.6 387.344   2
   8   4   2 14381.6 870.840   3
   8   4   2 14688.1 931.763   1
   8  -4   2 12944.4 407.759   2
   8   4   2 14544.8 1002.36   2
   8  -4   3 772.354 115.141   2
   8   4   3 851.564 279.290   1
   8   4   3 828.442 231.746   3
   8   4   3 434.901 249.755   2
   8  -4   4 3936.55 277.761   2
   8   4   4 4670.60 523.131   1
   8   4   4 3775.79 541.901   2
   8  -4   5 1366.15 181.466   2
   8   4   5 992.293 265.489   1
   8   4   5 887.447 292.804   2
   8  -4   6 2096.78 232.457   2
   8   4   6 2196.67 381.303   1
   8   4   6 2029.16 393.539   2
   8   4   7 573.722 256.656   2
   8  -4   7 486.823 116.907   2
   8   4   7 305.251 157.652   1
   8  -4   8 7763.43 496.161   2
   8   4   8 7788.11 652.117   1
   8   4   8 8118.39 800.088   2
   8   4   9 2222.88 448.939   2
   8  -4   9 2894.42 316.647   2
   8   4   9 3256.79 433.262   1
   8  -4  10 6892.09 515.664   2
   8   4  10 6860.99 613.064   1
   8   4  10 5690.24 707.431   2
   8   4  11 1080.09 328.068   2
   8  -4  11 1019.73 212.696   2
   8   4  11 762.183 209.399   1
   8   4  12 1661.17 419.134   2
   8  -4  12 2036.82 310.047   2
   8   4  12 1343.84 279.787   1
   8   4  13 863.316 292.246   2
   8  -4  13 599.710 189.007   2
   8   4  13 755.503 201.226   1
   8   4  14 68.0846 194.225   2
   8  -4  14-31.5411 89.3289   2
   8   4  15 268.679 231.655   2
   8  -4  15-73.9529 91.1540   2
   8   4  16 638.038 324.002   2
   8  -4  16 473.295 188.557   2
   8   4  17-445.673 320.218   2
   8  -4  17-227.664 126.829   2
   8   4  18-219.652 155.289   2
   8  -4  18-238.982 146.624   2
   8   4  19 307.999 216.644   2
   8  -4  19-356.981 157.997   2
   8  -4  20 548.586 232.895   2
   8  -4  21 536.224 222.992   2
   8  -4  22 5230.91 654.137   2
   8  -5 -23 226.864 202.905   4
  -8   5  23-478.183 321.619   3
   8  -5 -22 5527.36 795.109   4
  -8   5  22 4287.04 814.822   3
   8   5 -21-24.7412 57.4842   1
   8  -5 -21 653.883 309.758   4
  -8   5  21 645.450 455.962   3
   8  -5 -20 1924.73 486.707   4
  -8   5  20 2809.90 660.157   3
   8   5 -19 539.316 290.404   1
   8  -5 -19-327.306 323.096   4
  -8   5  19 632.141 352.031   3
   8   5 -18 5760.73 784.365   1
   8  -5 -18 6128.48 797.235   4
  -8   5  18 6867.88 933.145   3
   8  -5 -17-336.829 246.637   4
   8   5 -17-246.777 260.077   1
   8   5 -16 7009.00 855.666   1
   8  -5 -16 6708.52 770.472   4
   8   5 -15 986.026 310.427   1
   8  -5 -15 742.342 297.574   4
   8  -5 -14 250.246 229.764   4
   8   5 -14 229.524 268.372   1
   8  -5 -13 346.566 261.870   4
   8   5 -13 112.833 198.544   1
   8  -5 -12 277.790 280.188   4
   8   5 -12 521.329 281.128   1
   8  -5 -11 352.900 222.795   4
   8   5 -11 244.237 218.869   1
   8  -5 -10 2270.82 442.326   4
   8   5 -10 2221.93 496.068   1
   8  -5  -9 823.770 297.803   4
   8   5  -9 472.394 275.741   1
   8  -5  -8 2524.95 469.637   4
   8   5  -8 1800.64 410.999   1
  -8  -5   7 724.873 110.144   4
   8  -5  -7 935.022 311.932   4
   8   5  -7 1008.07 342.658   1
  -8  -5   6 2967.25 270.849   4
   8  -5  -6 3187.79 494.256   4
   8   5  -6 3268.89 518.919   1
   8   5  -5 794.759 289.422   1
   8   5  -4-120.298 152.679   1
   8   5  -3-211.069 210.602   1
   8   5  -2 776.751 261.142   1
   8   5  -1 32.7101 131.836   1
   8   5   0 1676.83 374.610   1
   8   5   0 1677.69 389.997   2
   8   5   1 3616.95 522.961   1
   8   5   1 3987.73 502.526   3
   8   5   1 4305.72 597.891   2
   8   5   2 1228.25 319.061   1
   8   5   2 1589.24 315.307   3
   8   5   2 1726.12 413.037   2
   8   5   3 2062.86 390.511   1
   8   5   3 1862.98 393.793   3
   8   5   3 2240.02 482.082   2
   8   5   4 5397.05 600.867   1
   8   5   4 5459.57 654.064   3
   8   5   4 5607.24 693.731   2
   8   5   5 3284.42 479.273   1
   8  -5   5 2486.57 233.535   2
   8   5   5 2381.50 436.036   3
   8   5   5 2370.47 498.984   2
   8  -5   6 15284.9 611.666   2
   8   5   6 14560.2 968.289   1
   8   5   6 13416.7 1053.66   3
   8   5   6 15271.6 1144.44   2
   8   5   7 1310.97 307.263   1
   8  -5   7 768.528 169.281   2
   8   5   7 586.004 237.109   3
   8   5   7 1187.99 378.444   2
   8   5   8 15953.1 1003.64   1
   8  -5   8 17486.6 746.263   2
   8   5   8 15006.1 1158.91   3
   8   5   8 16749.7 1214.90   2
   8   5   9 2678.85 418.898   1
   8  -5   9 2547.52 300.711   2
   8   5   9 2510.62 534.798   2
   8  -5  10 15045.1 761.997   2
   8   5  10 14955.3 1195.05   2
   8   5  10 13917.5 910.285   1
   8   5  11-48.1649 145.266   1
   8  -5  11 167.443 127.443   2
   8  -5  12 20928.2 983.434   2
   8   5  12 18091.0 1346.65   2
   8   5  13 1058.98 384.292   2
   8  -5  13 1119.58 244.117   2
   8  -5  14 11461.6 779.945   2
   8   5  14 10225.7 1030.18   2
   8   5  15 1340.99 411.867   2
   8  -5  15 884.188 245.042   2
   8   5  16 3596.74 669.267   2
   8  -5  16 4351.40 519.311   2
   8   5  17-201.530 246.551   2
   8  -5  17 253.916 164.543   2
   8  -5  18 2800.22 459.014   2
   8  -6 -18 2511.70 560.671   4
   8  -6 -17 5117.94 780.580   4
   8   6 -16 1711.97 471.793   1
   8  -6 -16 897.165 397.557   4
   8   6 -15 4789.88 728.636   1
   8  -6 -15 3958.31 666.130   4
   8   6 -14 760.801 338.259   1
   8  -6 -14 1264.60 399.617   4
   8   6 -13 435.416 211.767   1
   8  -6 -13 449.030 263.917   4
   8   6 -12 1370.00 381.551   1
   8  -6 -12 1319.92 378.069   4
   8   6 -11 2718.40 546.694   1
   8  -6 -11 2709.74 534.535   4
   8   6 -10 2824.27 556.634   1
   8  -6 -10 2829.60 558.607   4
   8  -6  -9 7074.28 814.174   4
   8   6  -9 5454.94 736.989   1
   8   6  -8 9931.04 984.694   1
   8  -6  -8 8907.58 886.774   4
   8  -6  -7 6152.50 738.570   4
   8   6  -7 4030.14 634.399   1
   8   6  -6 11085.9 1045.32   1
   8  -6  -6 12268.2 995.339   4
   8   6  -5-46.6521 151.324   1
   8   6  -4 6245.74 755.557   1
  -8  -6   3 254.081 165.448   4
   8   6  -3 419.251 214.572   1
   8   6  -2 2007.89 463.817   1
   8   6  -1 1861.92 408.640   1
   8   6   0 1398.07 348.745   1
   8   6   1 879.519 322.382   1
   8   6   2 378.928 230.487   1
   8   6   2-16.0313 188.295   2
   8   6   3 679.470 242.917   3
   8   6   3 709.272 287.109   1
   8   6   3 712.306 311.277   2
   8   6   4 141.707 114.730   3
   8   6   4 502.919 208.981   1
   8   6   4 390.971 282.209   2
   8   6   5 1211.42 387.392   3
   8   6   5 979.145 318.186   1
   8   6   5 1307.16 398.380   2
   8   6   6 880.836 309.986   3
   8   6   6 1378.98 342.384   1
   8   6   6 1434.03 399.954   2
   8   6   7 403.929 214.787   3
   8   6   7 727.535 303.387   1
   8   6   7 599.772 281.702   2
   8   6   8 285.263 186.302   3
   8   6   8 86.9405 121.553   1
   8   6   8 187.227 245.907   2
   8   6   9 693.495 286.616   3
   8   6   9-483.424 289.197   2
   8   6  10 676.837 278.935   3
   8   6  10 439.074 241.832   2
   8   6  11 629.414 282.320   3
   8   6  11 829.793 325.279   2
   8   6  12 476.007 272.062   3
   8   6  12 1287.30 410.291   2
   8   6  13 1492.96 490.642   3
   8   6  13 1235.10 406.867   2
   8   6  14 899.852 390.631   3
   8   6  15 1162.87 411.674   3
   8   6  16 925.845 387.679   3
   8   7 -11 377.884 206.460   1
   8   7 -10 470.466 256.373   1
   8  -7 -10 797.022 363.765   4
   8   7  -9 4026.11 688.309   1
   8  -7  -9 3715.15 640.037   4
   8   7  -8 979.604 433.048   1
   8  -7  -8 2076.70 462.714   4
   8   7  -7 10860.1 1096.41   1
   8  -7  -7 11846.4 1056.91   4
   8   7  -6 289.268 180.402   1
   8   7  -5 8193.39 915.211   1
   8   7  -4 1434.51 400.056   1
   8   7  -3 5642.13 737.487   1
   8   7  -2 506.375 259.289   1
   8   7  -1 5503.30 757.252   1
   8   7   0 31.9136 156.276   1
   8   7   1 5492.16 753.029   1
   8   7   2 106.046 195.106   1
   8   7   3 2793.35 527.634   1
   8   7   4 531.510 276.684   1
   8   7   5 1065.11 382.750   2
   8   7   6 690.644 326.692   3
   8   7   6 423.420 337.718   2
   8   7   7 1544.81 422.451   3
   8   7   7 2288.18 511.843   2
   8   7   8 1841.45 467.065   3
   8   7   9 2477.21 567.554   3
   8   7  10 641.802 380.810   3
   8   7  11 2603.46 596.459   3
   8   7  12-261.941 270.820   3
   8   8  -3-366.543 216.726   1
   8   8  -2-698.305 286.110   1
   8   8  -1 12.9347 177.453   1
   8   8   0 360.285 216.311   1
  -9   0  29-18.9087 77.0907   2
  -9   0  28 14907.5 1059.50   2
  -9   0  27 412.407 215.764   2
  -9   0  26 16431.0 1074.08   2
   9   0 -25-122.920 113.404   1
   9   0 -24 12688.2 945.140   1
   9   0 -23 122.074 98.6129   1
   9   0 -22 10960.2 861.675   1
  -9   0  21 24.5965 97.5468   3
   9   0 -21-163.475 191.135   1
   9   0 -20 7868.66 712.378   1
  -9   0  20 6611.97 590.538   3
   9   0 -19-33.8953 77.9893   1
  -9   0  19 206.983 169.169   3
   9   0 -18 14038.9 920.114   1
  -9   0  18 14059.4 799.814   3
   9   0 -17-56.6554 124.399   1
  -9   0  17 113.353 99.4132   3
  -9   0  16 6862.76 512.540   3
   9   0 -16 5360.53 546.977   1
  -9   0  15-77.3658 83.7007   3
   9   0 -15-29.6618 130.912   1
   9   0 -14 1296.24 289.195   1
   9   0 -13 33.2831 129.749   1
  -9   0  13-183.885 143.622   2
   9   0 -12 445.673 172.799   1
  -9   0  12 574.615 186.463   2
   9   0 -11 119.195 139.976   1
   9   0 -10 9577.33 672.493   1
   9   0  -9 135.659 141.192   1
  -9   0   8 11576.1 592.060   4
   9   0  -8 11244.6 708.981   1
  -9   0   7 31.5591 40.0534   2
   9   0  -7 79.4471 122.794   1
  -9   0   7-40.3796 75.6674   4
  -9   0   6 565.885 154.280   2
  -9   0   6 868.317 163.301   4
   9   0  -6 861.960 236.937   1
  -9   0   5-7.42872 74.5115   2
  -9   0   5 3.65990 42.4141   4
   9   0  -5-86.6908 117.039   1
   9   0  -5-0.40246 41.8450   3
  -9   0   4 42.9176 88.2669   2
   9   0  -4 69.9059 121.205   1
  -9   0   4 56.1025 78.8640   4
   9   0  -4 28.2523 65.6104   3
  -9   0   3 16.1798 86.6775   2
  -9   0   3-115.977 72.1672   4
  -9   0   2 66.6025 72.0526   2
   9   0  -2 44.7185 87.2022   2
  -9   0   1 123.609 91.0182   2
   9   0  -1-137.280 114.027   2
   9   0   0 16136.6 745.353   2
   9   0   1 374.350 147.129   2
   9   0   2 24952.8 960.827   2
   9   0   3-59.6757 109.862   2
  -9   0  -3 110.686 112.319   2
  -9   0  -4 37061.7 1128.74   2
   9   0   4 35180.1 1191.88   2
   9   0   5-19.0296 108.439   2
  -9   0  -5 62.0672 94.0788   2
  -9   0  -6 30618.8 1088.12   2
   9   0   6 29351.9 1136.24   2
   9   0   7 104.354 135.818   2
   9   0   8 26112.3 1127.35   2
   9   0   9 34.9594 177.142   2
   9   0  10 30674.5 1273.54   2
   9   0  11 231.170 177.418   2
   9   0  12 6192.65 617.067   2
   9   0  13 15.5986 112.328   2
   9   0  14 71.8603 144.207   2
   9   0  15-192.968 156.809   2
   9   0  16 13.8735 132.773   2
   9   0  17-87.4508 164.646   2
   9   0  18 12.2460 164.751   2
   9   0  19 204.171 181.089   2
   9   0  20-16.8795 135.116   2
   9   0  21 14.1732 104.374   2
   9   0  22 1734.16 416.638   2
  -9   1  28 1645.89 389.594   2
  -9   1  27 4495.31 554.451   2
   9   1 -26 101.151 130.359   1
  -9   1  26 150.452 185.303   2
   9   1 -25 3929.00 576.461   1
  -9   1  25 4620.25 555.439   2
   9   1 -24 11.1659 98.3686   1
  -9   1  24 136.969 187.930   3
  -9   1  24 1.16784 133.976   2
   9  -1 -23 1589.20 325.605   4
   9   1 -23 2177.09 404.399   1
  -9   1  23 1919.86 426.696   3
   9  -1 -23 2183.81 369.309   1
  -9   1  23 1960.03 364.094   2
   9  -1 -22 182.840 154.875   4
  -9   1  22-22.0506 105.751   3
   9   1 -22 13.5824 174.782   1
  -9   1  22-139.925 147.777   2
   9  -1 -22-8.03164 51.9304   1
   9  -1 -21 2570.61 403.041   1
   9  -1 -21 3496.24 416.793   4
  -9   1  21 2437.98 438.226   3
   9   1 -21 3670.80 532.668   1
  -9   1  21 2825.80 399.533   2
   9  -1 -20 183.289 133.438   4
   9  -1 -20 256.443 132.873   1
  -9   1  20 112.446 175.643   3
   9   1 -20 76.6127 155.380   1
   9   1 -19 1732.45 375.958   1
   9  -1 -19 1457.19 292.336   1
   9  -1 -19 1824.43 305.257   4
  -9   1  19 1673.22 340.524   3
   9   1 -18 5568.19 622.832   1
   9  -1 -18 6478.75 532.642   4
  -9   1  18 5825.91 602.884   3
  -9  -1  18 6534.73 453.320   3
   9  -1 -18 6410.65 586.757   1
   9   1 -17 3730.28 509.662   1
   9  -1 -17 5087.27 469.484   4
  -9   1  17 4337.46 506.279   3
  -9  -1  17 4658.14 358.689   3
   9  -1 -17 4894.41 502.891   1
   9  -1 -16 11812.9 687.753   4
   9   1 -16 11204.5 844.707   1
  -9   1  16 11800.1 795.312   3
  -9  -1  16 11733.7 509.350   3
   9  -1 -16 12768.9 796.544   1
   9  -1 -15 139.973 124.118   1
   9   1 -15-348.165 171.031   1
   9  -1 -15-44.1260 141.093   4
  -9  -1  15 66.5081 61.9367   3
  -9   1  15 103.342 150.392   3
   9  -1 -14 14954.6 828.867   1
   9  -1 -14 16473.6 784.115   4
  -9   1  14 15442.1 863.194   3
   9   1 -14 15091.2 951.474   1
   9  -1 -13 4775.08 475.521   1
   9  -1 -13 4550.20 423.704   4
   9   1 -13 4408.11 523.221   1
   9  -1 -12 10443.2 680.239   1
   9   1 -12 10806.5 784.450   1
   9   1 -11 699.462 219.917   1
   9  -1 -11 557.823 190.236   1
  -9   1  11 607.043 167.213   2
   9   1 -10 50979.8 1626.18   1
  -9  -1  10 50824.9 1548.93   2
  -9   1  10 50208.6 1180.15   2
   9  -1 -10 51208.6 1445.23   1
   9   1  -9 442.894 224.536   1
   9  -1  -9 293.039 163.925   1
  -9  -1   9 75.3246 171.378   2
  -9   1   9 278.005 137.090   2
   9   1  -8 28641.0 1190.74   1
  -9   1   8 27515.1 1046.97   4
  -9  -1   8 27193.5 768.099   4
   9  -1  -8 28254.3 1058.52   1
  -9  -1   8 28277.9 1120.05   2
  -9   1   8 26232.7 789.344   2
   9   1  -7 2892.38 398.489   1
  -9   1   7 2531.30 328.207   4
  -9  -1   7 2776.84 256.812   4
  -9  -1   7 2864.66 372.438   2
  -9   1   7 2404.12 237.928   2
  -9   1   6 15165.9 776.622   4
  -9  -1   6 13757.0 568.427   4
   9   1  -6 16360.0 881.760   1
   9  -1  -6 13984.0 703.744   3
  -9  -1   6 14669.1 781.706   2
  -9   1   6 14825.9 558.262   2
  -9   1   5 2693.35 238.553   2
  -9   1   5 2622.68 327.449   4
  -9  -1   5 2927.56 264.696   4
   9   1  -5 2822.96 378.755   1
   9  -1  -5 2575.78 319.921   3
  -9  -1   5 3257.01 383.376   2
  -9   1   4 2099.53 209.256   2
  -9  -1   4 2197.29 312.139   2
  -9   1   4 1976.95 285.655   4
   9  -1  -4 1940.11 289.731   3
   9   1  -4 2336.09 341.928   1
   9   1  -3 654.385 193.492   1
  -9  -1   3 599.749 195.563   2
  -9   1   3 506.180 119.309   2
  -9   1   3 579.669 156.047   4
   9  -1  -3 775.505 203.673   3
   9   1  -3 467.999 164.239   2
  -9  -1   2 1457.81 273.587   2
  -9   1   2 1677.85 193.052   2
   9   1  -2 1843.00 312.616   1
  -9   1   2 1531.61 253.720   4
   9  -1  -2 1530.57 205.812   2
   9   1  -2 1666.15 290.305   2
  -9  -1   1 956.254 211.658   2
  -9   1   1 1140.20 169.631   2
  -9   1   1 1072.26 210.283   4
   9   1  -1 1347.36 253.570   2
   9  -1  -1 1398.34 199.804   2
   9   1  -1 1121.70 250.048   1
  -9  -1   0 10455.7 645.495   2
  -9   1   0 10207.3 472.657   2
   9   1   0 10224.2 670.395   1
  -9   1   0 9706.07 630.117   4
   9   1   0 10396.9 670.612   2
   9  -1   0 9590.86 505.855   2
  -9  -1  -1 11159.4 668.191   2
  -9   1  -1 10906.3 508.015   2
   9   1   1 10600.0 673.418   1
   9   1   1 11443.8 711.497   2
   9  -1   1 10496.9 545.238   2
  -9  -1  -2 6379.30 520.708   2
  -9   1  -2 6008.10 395.407   2
   9   1   2 6178.32 546.817   2
   9  -1   2 6232.27 431.809   2
  -9  -1  -3 20164.4 907.985   2
   9   1   3 19508.3 958.883   2
   9  -1   3 19809.1 790.149   2
   9   1   4 320.136 190.458   2
   9  -1   4 106.440 103.158   2
   9  -1   5 17421.8 798.333   2
   9   1   5 16849.1 911.726   2
   9  -1   6 5349.75 458.456   2
  -9   1  -6 5116.86 424.540   2
   9   1   6 5259.04 530.568   2
   9  -1   7 22621.0 953.847   2
  -9   1  -7 22457.1 904.229   2
   9   1   7 21427.6 1067.35   2
   9  -1   8 4907.22 471.378   2
  -9   1  -8 4223.28 417.142   2
   9   1   8 4400.58 517.919   2
   9   1   9 35749.4 1433.27   2
   9  -1   9 36416.3 1287.11   2
   9   1  10 516.656 229.465   2
   9  -1  10 376.794 186.710   2
   9   1  11 22765.9 1188.19   2
   9  -1  11 22310.1 1066.27   2
   9   1  12 5990.93 642.909   2
   9  -1  12 6267.47 594.546   2
   9   1  13 8001.52 755.213   2
   9  -1  13 9681.79 746.381   2
   9  -1  14 4239.41 507.665   2
   9   1  14 4593.74 588.787   2
   9  -1  15 4226.22 527.682   2
   9   1  15 3947.10 549.887   2
   9   1  16 3687.73 536.607   2
   9  -1  16 3851.42 506.770   2
   9   1  17 2120.84 434.992   2
   9  -1  17 2570.13 430.024   2
   9   1  18 5577.55 688.283   2
   9  -1  18 6653.37 712.061   2
   9   1  19 1786.57 415.865   2
   9  -1  19 1876.67 424.731   2
   9   1  20 14110.2 1147.15   2
   9  -1  20 14982.0 1112.13   2
   9   1  21 446.561 210.576   2
   9  -1  21 420.684 248.400   2
   9   1  22 9046.91 952.382   2
   9  -1  22 10274.1 980.550   2
   9  -1  23 20.5803 138.965   2
   9   2 -28-381.672 211.815   1
   9   2 -27 1549.67 397.328   1
   9   2 -26 368.616 201.935   1
   9   2 -25 474.494 211.275   1
  -9   2  25-801.934 295.301   3
   9  -2 -24 45.7999 212.731   4
   9   2 -24-258.142 155.551   1
  -9   2  24 11.7351 189.052   3
   9  -2 -23-207.315 168.068   4
   9   2 -23-390.993 209.077   1
  -9   2  23 40.9812 155.359   3
  -9   2  23-75.9032 85.0794   2
   9  -2 -22-174.987 203.578   4
   9   2 -22 419.624 214.842   1
  -9   2  22 510.512 223.848   3
  -9   2  22 239.771 144.551   2
   9  -2 -21 415.932 178.865   1
   9  -2 -21 127.515 88.9889   4
  -9   2  21 481.046 242.206   3
   9   2 -21 306.627 228.160   1
  -9   2  21 485.680 175.252   2
   9  -2 -20 18.2103 73.5074   1
   9  -2 -20-44.4806 150.298   4
  -9   2  20 436.879 186.110   3
  -9   2  20 150.594 90.7651   2
   9   2 -20 210.948 152.118   1
   9  -2 -19 395.848 188.787   4
   9  -2 -19 1042.14 231.849   1
  -9   2  19 1148.32 309.357   3
  -9   2  19 1214.05 218.688   2
   9   2 -19 932.406 302.963   1
   9  -2 -18 67.4383 140.339   4
  -9   2  18 242.130 163.996   3
  -9   2  18 412.577 136.632   2
   9  -2 -18 131.475 95.4259   1
   9   2 -18 457.435 227.847   1
   9  -2 -17 9955.55 668.125   1
   9   2 -17 8947.46 832.523   1
   9  -2 -17 10064.6 739.013   4
  -9   2  17 10659.2 598.990   2
  -9   2  17 9072.29 809.107   3
   9   2 -16 39.6626 159.324   1
   9  -2 -16-267.863 178.072   4
   9  -2 -16 58.6833 124.156   1
  -9   2  16 132.954 177.846   3
  -9   2  16-15.0579 55.0333   2
   9  -2 -15 7323.80 563.120   1
   9  -2 -15 7640.63 630.925   4
   9   2 -15 8097.76 768.835   1
  -9   2  15 8439.41 486.525   2
  -9   2  15 7264.17 695.679   3
   9   2 -14 2081.24 402.930   1
   9  -2 -14 1342.60 251.772   1
   9  -2 -14 1378.45 293.299   4
  -9   2  14 1369.23 194.413   2
   9   2 -13 1163.62 301.232   1
   9  -2 -13 1404.92 292.195   4
   9  -2 -13 662.222 177.070   1
  -9   2  13 796.316 149.641   2
  -9   2  13 1187.51 170.143   2
   9  -2 -12 30.5275 105.768   1
   9   2 -12-36.2340 116.807   1
   9  -2 -12-14.2971 120.670   4
  -9   2  12 78.2773 70.1919   2
  -9   2  12 171.305 77.5198   2
   9  -2 -11 13897.5 746.819   1
   9  -2 -11 14696.7 807.271   4
  -9   2  11 15457.5 497.660   2
   9   2 -11 15996.2 1004.26   1
  -9   2  11 14705.2 521.859   2
  -9   2  10 528.709 105.251   2
   9   2 -10 713.595 287.480   1
  -9   2  10 599.571 102.034   2
   9   2  -9 29550.0 1318.27   1
  -9   2   9 26445.0 566.467   2
  -9   2   8 23.2425 39.9864   2
  -9  -2   8 69.8437 42.7850   4
   9   2  -7 14714.5 915.156   1
  -9   2   7 14482.3 299.762   2
  -9  -2   7 14969.0 486.247   4
   9   2  -6 1043.94 285.421   1
   9  -2  -6 652.016 199.438   3
   9   2  -5 9933.33 729.615   1
   9  -2  -5 9143.10 710.799   3
  -9   2   4 768.925 67.3441   2
   9  -2  -4 693.360 227.338   3
   9   2  -4 849.177 241.380   1
   9   2  -3 6943.63 597.659   1
   9  -2  -3 5974.52 603.508   3
   9   2  -3 5631.94 552.279   2
   9   2  -2 7410.41 623.284   1
   9  -2  -2 8755.50 735.388   3
   9   2  -2 8204.68 663.012   2
   9   2  -1 22887.8 1066.15   1
   9  -2  -1 22524.7 581.810   2
   9   2  -1 22886.9 1094.67   2
   9   2   0 18854.2 962.629   1
   9   2   0 17434.5 967.177   2
   9  -2   0 17787.5 564.147   2
   9   2   1 22889.1 1055.53   1
   9   2   1 22936.8 1113.76   2
   9  -2   1 25615.6 719.340   2
   9   2   2 25220.3 1096.64   1
   9   2   2 27743.2 1222.25   2
   9  -2   2 26278.3 779.050   2
   9   2   3-12.8970 173.775   2
   9  -2   3-28.2759 75.3694   2
   9   2   3 35.9368 188.945   1
   9  -2   4 11435.0 571.823   2
   9   2   4 11508.8 817.138   2
   9   2   4 12109.5 753.907   1
   9   2   5 1763.85 350.346   2
   9  -2   5 1453.37 213.258   2
   9   2   5 782.920 236.619   1
   9   2   6 1861.43 351.139   2
   9  -2   6 2127.36 272.270   2
   9   2   6 2645.20 366.902   1
   9   2   7 230.785 191.715   2
   9  -2   7 348.694 133.282   2
   9   2   7 131.927 144.868   1
   9   2   8 390.922 189.944   2
   9   2   8 327.707 179.914   1
   9  -2   8 422.045 147.704   2
   9   2   9 1314.10 313.249   2
   9  -2   9 1435.26 258.865   2
   9   2   9 1218.26 253.920   1
   9   2  10 727.214 204.668   1
   9   2  10 508.905 223.955   2
   9  -2  10 641.137 183.954   2
   9  -2  11 11363.2 733.777   2
   9   2  11 9860.93 674.401   1
   9   2  11 9849.69 844.917   2
   9   2  12 1327.26 370.156   2
   9  -2  12 804.209 244.906   2
   9   2  12 1065.88 258.423   1
   9   2  13 13652.7 1016.17   2
   9  -2  13 12849.4 822.984   2
   9   2  13 13941.4 809.964   1
   9   2  14 888.094 305.449   2
   9  -2  14 1437.75 301.085   2
   9   2  14 1342.44 248.783   1
   9   2  15 4475.69 634.349   2
   9  -2  15 4999.25 560.081   2
   9   2  16 256.545 234.143   2
   9  -2  16 9.98964 78.9680   2
   9   2  17 2860.37 531.312   2
   9  -2  17 2628.77 435.624   2
   9   2  18 671.992 246.126   2
   9  -2  18 145.460 165.466   2
   9   2  18 812.755 210.197   1
   9   2  19 9656.77 984.447   2
   9  -2  19 9679.25 867.881   2
   9   2  20 1766.07 426.043   2
   9  -2  20 2142.92 449.225   2
   9   2  21 14824.8 1239.82   2
   9  -2  21 14609.1 1104.62   2
   9  -2  22 1093.52 353.871   2
   9  -2  23 4564.87 657.081   2
   9   3 -27 3480.79 596.099   1
   9   3 -26 222.220 183.719   1
   9  -3 -26-165.806 219.128   4
   9   3 -25 1888.31 430.965   1
   9  -3 -25 2164.17 466.450   4
  -9   3  25 2136.81 529.552   3
   9   3 -24 1390.19 394.158   1
   9  -3 -24 1717.39 434.787   4
  -9   3  24 1377.61 451.107   3
   9   3 -23 3009.12 556.541   1
   9  -3 -23 2579.96 509.816   4
  -9   3  23 2652.03 583.271   3
   9  -3 -22 473.281 268.236   4
   9   3 -22 109.889 131.591   1
  -9   3  22 223.844 218.114   3
   9  -3 -21 3464.58 545.520   4
   9   3 -21 4596.99 678.272   1
  -9   3  21 2577.20 580.732   3
   9  -3 -20 743.134 285.235   4
   9   3 -20 406.510 258.093   1
  -9   3  20 1082.10 361.173   3
   9  -3 -19 5220.45 623.007   4
  -9   3  19 4716.36 693.580   3
   9   3 -19 5117.08 684.120   1
   9  -3 -18 1427.77 244.112   1
   9  -3 -18 1182.78 328.896   4
  -9   3  18 1445.28 396.134   3
   9   3 -18 1743.44 415.403   1
   9   3 -17 10432.6 951.616   1
   9  -3 -17 9731.68 628.836   1
   9  -3 -17 10642.6 849.175   4
  -9   3  17 10268.9 951.499   3
   9  -3 -16 1558.01 264.369   1
  -9   3  16 1865.19 218.909   2
   9  -3 -16 1664.78 388.879   4
  -9   3  16 1813.48 436.106   3
   9   3 -16 1356.87 389.375   1
  -9   3  15 8717.53 423.773   2
   9   3 -15 8028.38 813.115   1
   9  -3 -15 8351.86 739.629   4
   9  -3 -15 8700.45 588.715   1
   9   3 -14 425.025 239.355   1
   9  -3 -14 766.582 206.257   1
  -9   3  14 810.250 124.941   2
   9  -3 -14 531.974 230.768   4
   9   3 -13 3181.80 506.236   1
  -9   3  13 2819.09 181.760   2
   9  -3 -13 3141.03 356.070   1
   9  -3 -13 3043.76 450.129   4
   9   3 -12 321.645 218.233   1
   9  -3 -12 188.601 194.882   4
   9  -3 -11 10194.9 762.383   4
   9   3 -11 8772.80 800.630   1
   9   3 -10 3043.73 474.555   1
   9  -3 -10 3222.61 435.918   4
   9   3  -9 1704.26 356.974   1
   9  -3  -9 1245.13 303.123   4
   9   3  -8 7094.04 695.450   1
   9   3  -7 2716.51 430.952   1
   9   3  -6 12504.7 900.838   1
   9   3  -5 16313.8 1013.96   1
   9   3  -4 4805.27 567.703   1
   9   3  -3 9535.14 758.848   1
   9   3  -2 12148.7 531.822   3
   9   3  -2 13006.9 905.830   2
   9   3  -2 11870.5 842.367   1
   9   3  -1 8367.31 698.378   1
   9   3  -1 8360.75 493.152   3
   9   3  -1 9160.11 766.317   2
   9   3   0 39009.4 1482.45   1
   9   3   0 38421.9 1124.32   3
   9   3   0 39303.5 1555.41   2
   9   3   1 17187.2 984.808   1
   9   3   1 16821.3 1035.15   2
   9  -3   1 17339.4 437.524   2
   9   3   2 3843.21 478.844   1
   9  -3   2 4111.44 254.880   2
   9   3   2 3832.91 524.946   2
   9  -3   3 14148.5 523.908   2
   9   3   3 13618.8 867.403   1
   9   3   3 15491.1 1003.47   2
   9  -3   4 424.984 97.9612   2
   9   3   4 287.742 168.508   1
   9   3   4 447.304 243.138   2
   9   3   5 1501.53 347.739   2
   9  -3   5 2056.40 226.965   2
   9   3   5 1552.75 307.498   1
   9   3   6 17.4278 138.352   2
   9  -3   6 50.6071 78.0894   2
   9   3   6-8.34515 104.315   1
   9  -3   7 9019.16 540.097   2
   9   3   7 8881.77 686.393   1
   9   3   7 10410.7 862.402   2
   9   3   8-100.352 145.926   1
   9   3   8-211.894 211.925   2
   9  -3   8 93.4177 68.9425   2
   9  -3   9 4900.51 437.172   2
   9   3   9 4209.48 491.135   1
   9   3   9 4610.33 601.388   2
   9   3  10-122.666 203.034   2
   9   3  10-88.5125 141.643   1
   9  -3  10 21.1378 81.4664   2
   9  -3  11 3829.77 425.010   2
   9   3  11 3959.73 459.638   1
   9   3  11 4542.41 610.377   2
   9   3  12 1745.94 406.933   2
   9   3  12 1891.09 323.621   1
   9  -3  12 1922.66 323.385   2
   9   3  13 3113.39 536.644   2
   9   3  13 2971.19 404.274   1
   9  -3  13 2641.60 386.244   2
   9   3  14-17.0539 100.315   2
   9   3  14-39.8492 70.5382   1
   9  -3  14 6.46860 112.367   2
   9   3  15 1563.97 373.411   2
   9   3  15 1485.62 281.937   1
   9  -3  15 1959.64 353.332   2
   9   3  16 43.8923 126.328   2
   9  -3  16-241.372 131.136   2
   9   3  17 1937.90 448.108   2
   9  -3  17 2096.83 385.083   2
   9   3  18 434.513 239.508   2
   9  -3  18 905.472 303.543   2
   9   3  19 2631.94 529.917   2
   9  -3  19 2729.90 474.867   2
   9   3  20-93.1161 185.335   2
   9  -3  20 161.538 168.460   2
   9  -3  21 387.969 190.496   2
   9  -3  22 1022.82 354.086   2
   9  -4 -26 2175.00 525.589   4
   9  -4 -25 339.626 307.803   4
  -9   4  25-265.398 259.144   3
   9  -4 -24 1755.29 480.323   4
  -9   4  24 580.411 349.917   3
   9   4 -23 39.6420 175.197   1
   9  -4 -23 341.729 244.466   4
  -9   4  23-41.0809 190.291   3
   9   4 -22 1108.41 350.510   1
   9  -4 -22 187.885 288.593   4
  -9   4  22 910.173 399.294   3
   9   4 -21 151.455 184.964   1
   9  -4 -21 268.035 285.468   4
  -9   4  21 785.918 304.480   3
   9  -4 -20 5774.06 735.693   4
   9   4 -20 5702.04 793.682   1
  -9   4  20 5093.92 755.741   3
   9  -4 -19 1657.55 459.755   4
   9   4 -19 1127.43 364.421   1
  -9   4  19 1529.71 476.007   3
   9   4 -18 15053.6 1213.20   1
   9  -4 -18 14481.1 1095.05   4
  -9   4  18 16193.8 1326.11   3
   9  -4 -17 4753.63 638.525   4
   9   4 -17 5241.71 737.958   1
   9   4 -16 13314.0 1126.16   1
   9  -4 -16 13040.0 1008.46   4
   9  -4 -16 13742.0 720.691   1
   9  -4 -15 2719.44 344.095   1
   9  -4 -15 2663.08 484.954   4
   9  -4 -14 4406.84 412.906   1
   9  -4 -14 4800.40 623.823   4
   9   4 -14 4438.06 650.262   1
   9   4 -13 6618.33 770.567   1
   9  -4 -13 6133.63 656.111   4
   9  -4 -12 3655.07 532.487   4
   9   4 -12 3527.37 562.577   1
   9  -4 -11 5246.96 599.270   4
   9   4 -11 4482.96 628.340   1
   9   4 -10 2007.45 431.898   1
   9  -4 -10 1764.55 390.030   4
   9   4  -9 4144.21 596.550   1
   9  -4  -9 4042.66 523.515   4
   9   4  -8 1790.72 398.259   1
   9  -4  -8 1293.94 318.725   4
   9   4  -7 5302.88 648.810   1
   9   4  -6 10029.4 866.091   1
   9   4  -5 2579.36 456.607   1
   9   4  -4 8070.65 776.681   1
   9   4  -3 13452.3 979.682   1
   9   4  -2 5354.53 630.782   1
   9   4  -1 2479.59 442.527   1
   9   4  -1 2190.67 314.118   3
   9   4  -1 1736.76 371.737   2
   9   4   0 4809.32 465.078   3
   9   4   0 5404.10 615.229   1
   9   4   0 6147.01 672.397   2
   9   4   1 482.319 235.643   1
   9   4   1 264.340 135.384   3
   9   4   1 420.250 265.405   2
   9   4   2 5416.37 519.754   3
   9   4   2 5879.76 634.312   1
   9   4   2 6076.26 680.320   2
   9  -4   2 4502.83 164.845   2
   9  -4   3 2089.81 170.824   2
   9   4   3 2451.51 383.623   3
   9   4   3 2466.93 423.552   1
   9   4   3 2515.75 459.141   2
   9  -4   4 7307.51 364.389   2
   9   4   4 6887.07 736.019   2
   9   4   4 7296.05 694.286   1
   9  -4   5 298.329 90.3907   2
   9   4   5 208.309 167.711   1
   9   4   5 387.435 232.471   2
   9  -4   6 155.920 79.7806   2
   9   4   6 20.6970 124.705   1
   9   4   6 30.8429 125.649   2
   9   4   7 486.989 265.006   2
   9  -4   7 717.642 144.562   2
   9   4   7 841.420 258.812   1
   9   4   8 1596.36 414.109   2
   9  -4   8 1873.49 254.242   2
   9   4   8 1142.06 315.847   1
   9   4   9 286.827 217.181   2
   9  -4   9 95.2067 71.6383   2
   9   4   9 275.329 180.560   1
   9  -4  10 9067.63 599.239   2
   9   4  10 8231.18 844.334   2
   9   4  10 8865.97 740.108   1
   9  -4  11 551.519 185.422   2
   9   4  11 372.956 227.950   1
   9  -4  12 7577.63 605.679   2
   9   4  12 8045.39 882.696   2
   9   4  12 6600.18 632.004   1
   9  -4  13 243.933 156.302   2
   9   4  13 29.5468 134.863   1
   9   4  14 5946.52 752.305   2
   9  -4  14 5626.52 546.307   2
   9   4  15 602.354 321.503   2
   9  -4  15 1180.60 260.486   2
   9  -4  16 7487.44 678.547   2
   9   4  16 7438.83 906.067   2
   9   4  17 823.930 350.233   2
   9  -4  17 553.463 198.010   2
   9   4  18 7479.09 945.376   2
   9  -4  18 7191.95 702.712   2
   9  -4  19 1687.35 365.646   2
   9  -4  20 1354.27 351.013   2
   9  -4  21 736.877 262.122   2
  -9   5  23 558.527 320.735   3
   9  -5 -22-209.174 247.022   4
  -9   5  22 1123.60 483.382   3
   9  -5 -21 401.750 292.345   4
   9   5 -20 641.355 273.900   1
   9  -5 -20 419.462 216.193   4
   9   5 -19-154.280 189.121   1
   9  -5 -19 157.417 281.269   4
   9   5 -18 1495.81 447.998   1
   9  -5 -18 1992.09 504.851   4
   9   5 -17 2025.04 503.954   1
   9  -5 -17 3225.41 591.108   4
   9  -5 -16 2380.97 527.943   4
   9   5 -16 1366.02 402.784   1
   9  -5 -15 138.521 238.189   4
   9   5 -15 51.0472 199.118   1
   9  -5 -14-61.5366 226.377   4
   9   5 -14 536.170 299.459   1
   9  -5 -13 362.759 266.566   4
   9   5 -13-128.258 170.044   1
   9  -5 -12 286.332 217.917   4
   9   5 -12 629.621 314.417   1
   9  -5 -11 711.670 287.216   4
   9   5 -11 360.099 197.561   1
   9  -5 -10 4786.59 624.443   4
   9   5 -10 3318.36 582.974   1
   9  -5  -9 2400.23 445.206   4
   9   5  -9 2311.49 523.658   1
   9   5  -8 9236.52 923.756   1
   9  -5  -8 8304.46 789.157   4
   9   5  -7 129.544 233.379   1
   9   5  -6 4027.67 603.115   1
   9   5  -5 643.097 286.688   1
   9   5  -4 4653.11 651.491   1
   9   5  -3 1521.54 374.129   1
   9   5  -2 9644.70 883.275   1
   9   5  -1 212.635 197.117   1
   9   5   0 5309.01 659.573   1
   9   5   1 4236.79 581.472   1
   9   5   1 3457.32 463.737   3
   9   5   1 4034.98 611.609   2
   9   5   2 1663.47 394.503   1
   9   5   2 1422.38 314.682   3
   9   5   2 1546.96 416.286   2
   9   5   3 842.948 297.646   1
   9   5   3 897.485 252.164   3
   9   5   3 358.625 268.339   2
   9   5   4 1086.02 320.549   1
   9   5   4 1893.21 400.473   3
   9   5   4 1561.61 421.983   2
   9   5   5 1064.43 303.078   1
   9   5   5 529.325 211.674   3
   9   5   5 663.612 323.096   2
   9   5   6 558.192 219.193   1
   9   5   6 154.548 142.214   3
   9   5   6 748.515 301.081   2
   9   5   7 1262.20 342.933   1
   9   5   7 1280.64 347.735   3
   9   5   7 1248.73 378.460   2
   9   5   8 244.480 199.484   1
   9   5   8 678.323 254.753   3
   9   5   8 364.653 231.620   2
   9   5   9 93.4241 200.013   1
   9   5   9-43.3948 238.479   2
   9   5  10 6058.17 654.769   1
   9   5  10 6229.16 797.445   2
   9   5  11 584.425 351.506   2
   9   5  12 6880.75 878.670   2
   9   5  13 233.914 295.424   2
   9   5  14 6728.19 842.785   2
   9   5  15 112.623 268.599   2
   9  -6 -16-8.16183 204.364   4
   9   6 -15 1940.09 543.566   1
   9  -6 -15 1978.44 523.827   4
   9   6 -14 106.212 165.727   1
   9  -6 -14-450.710 336.015   4
   9   6 -13 1865.00 520.907   1
   9  -6 -13 798.106 349.465   4
   9   6 -12 523.493 307.530   1
   9  -6 -12 563.537 300.300   4
   9   6 -11 3098.25 624.067   1
   9  -6 -11 2659.20 529.475   4
   9  -6 -10 962.167 360.169   4
   9   6 -10 1245.39 432.391   1
   9   6  -9 11115.2 1081.31   1
   9  -6  -9 9348.32 907.731   4
   9  -6  -8 2867.28 520.508   4
   9   6  -8 2520.85 538.715   1
   9   6  -7 11429.8 1078.71   1
   9   6  -6 2594.57 528.368   1
   9   6  -5 804.445 322.831   1
   9   6  -4 2530.17 548.472   1
   9   6  -3 2181.18 456.846   1
   9   6  -2 618.306 315.799   1
   9   6  -1 3107.49 559.006   1
   9   6   0 463.842 255.582   1
   9   6   1 3748.08 585.471   1
   9   6   2 1409.92 392.762   1
   9   6   3 670.334 253.946   3
   9   6   3 521.472 271.436   1
   9   6   3 909.376 300.904   2
   9   6   4 803.343 295.025   3
   9   6   4 279.296 233.558   1
   9   6   4 944.352 368.668   2
   9   6   5-337.664 198.683   3
   9   6   5 29.0292 182.864   1
   9   6   5-238.450 280.776   2
   9   6   6 5011.50 687.077   3
   9   6   6 5435.74 677.736   1
   9   6   6 5694.62 781.820   2
   9   6   7 3195.37 572.222   3
   9   6   7 4188.53 601.495   1
   9   6   7 4010.69 670.912   2
   9   6   8 9351.86 993.988   3
   9   6   8 9907.74 1065.87   2
   9   6   9 2310.11 503.955   3
   9   6   9 1888.71 520.512   2
   9   6  10 5970.76 832.148   3
   9   6  10 6025.03 828.060   2
   9   6  11-189.167 172.586   3
   9   6  11 541.321 291.564   2
   9   6  12 3954.56 727.231   3
   9   6  13 1052.08 374.594   3
   9   6  14 4908.37 810.070   3
   9   6  15 14.7695 358.607   3
   9   7  -9-23.2501 86.1896   1
   9   7  -8 494.520 268.968   1
   9   7  -7 56.2357 146.276   1
   9   7  -6-102.000 167.422   1
   9   7  -5 751.382 324.012   1
   9   7  -4 3247.47 619.542   1
   9   7  -3-105.603 273.699   1
   9   7  -2 1608.25 433.701   1
   9   7  -1-517.412 255.739   1
   9   7   0 251.156 226.394   1
   9   7   1 502.979 272.173   1
   9   7   2 672.150 303.219   1
   9   7   3 4778.06 686.371   1
   9   7   4 405.272 192.400   1
 -10   0  28 6184.51 682.248   2
 -10   0  27-232.964 221.374   2
  10   0 -25-24.4288 91.7864   1
  10   0 -24 10457.5 894.899   1
  10   0 -23 224.185 172.158   1
  10   0 -22 3181.70 494.747   1
  10   0 -21-255.050 196.129   1
  10   0 -20 2912.20 465.591   1
  10   0 -19-221.158 139.135   1
 -10   0  18 9820.67 630.087   3
  10   0 -18 10024.5 816.550   1
  10   0 -17-60.6047 85.4911   1
  10   0 -16 5748.54 610.162   1
  10   0 -15-46.5493 164.842   1
  10   0 -14 18600.4 1031.46   1
  10   0 -13 106.855 117.269   1
 -10   0  13-94.9639 117.980   2
  10   0 -12 29787.5 1267.72   1
 -10   0  12 30497.8 1147.96   2
  10   0 -11-29.7405 120.536   1
 -10   0  11-163.501 143.296   2
  10   0 -10 32092.5 1280.95   1
 -10   0  10 29840.5 1092.32   2
 -10   0   9-146.862 106.203   4
  10   0  -9-9.80090 166.742   1
 -10   0   8 42021.8 1204.94   4
  10   0  -8 45635.2 1493.75   1
  10   0  -7-21.5431 168.276   1
 -10   0   7-0.69789 70.2461   4
  10   0  -6 12797.2 789.398   1
 -10   0   6 13503.7 692.358   4
  10   0  -5-104.775 152.358   1
  10   0  -5-101.799 66.1574   3
 -10   0   4 14358.3 714.891   4
  10   0  -4 14761.2 622.798   3
  10   0  -4 16129.9 864.359   1
 -10   0   3-150.194 101.729   4
  10   0  -2 5924.57 480.726   2
  10   0  -1-120.201 115.454   2
  10   0   0 1236.94 226.231   2
 -10   0  -1-26.1251 104.292   2
  10   0   1-15.7898 71.3417   2
 -10   0  -2 12686.9 671.889   2
  10   0   2 13258.9 737.721   2
  10   0   3-101.266 136.882   2
 -10   0  -3 69.7392 75.3323   2
 -10   0  -4 22502.9 927.445   2
  10   0   4 22444.4 998.129   2
  10   0   5-104.739 119.930   2
  10   0   6 7931.53 622.808   2
  10   0   7-163.161 116.695   2
  10   0   8 11850.2 795.752   2
  10   0   9-75.5826 135.401   2
  10   0  10 12452.9 859.442   2
  10   0  11-90.1030 150.447   2
  10   0  12 5606.07 605.795   2
  10   0  13-428.580 224.034   2
  10   0  14 698.578 254.270   2
  10   0  15-191.203 172.065   2
  10   0  16 43.5706 151.261   2
  10   0  17-385.773 135.027   2
  10   0  18 7564.10 817.492   2
  10   0  19 544.905 225.400   2
  10   0  20 7289.78 828.972   2
  10   0  21 209.423 141.598   2
  10   1 -26 1043.34 306.299   1
  10   1 -25 717.275 258.844   1
 -10   1  25 940.542 267.510   2
  10   1 -24 2113.58 435.055   1
 -10   1  24 1902.78 351.968   2
  10   1 -23 443.976 261.790   1
 -10   1  23 600.860 222.904   2
  10  -1 -23-162.343 120.384   1
  10  -1 -22 5115.65 576.889   1
 -10   1  22 5937.98 561.804   2
  10   1 -22 5319.50 661.966   1
  10  -1 -21 394.456 156.964   1
  10  -1 -21 161.024 109.324   4
 -10   1  21 449.672 205.333   3
  10   1 -21 17.2383 143.586   1
  10   1 -20 6837.40 735.062   1
  10  -1 -20 7045.15 558.697   4
  10  -1 -20 6804.88 653.228   1
 -10   1  20 7712.39 710.828   3
  10   1 -19 813.566 264.296   1
  10  -1 -19 486.240 213.289   1
  10  -1 -19 791.214 222.647   4
 -10   1  19 689.323 265.596   3
  10   1 -18 681.115 240.089   1
  10  -1 -18 457.108 178.390   4
 -10   1  18 582.412 192.899   3
  10  -1 -18 222.400 180.935   1
  10   1 -17 917.002 291.649   1
  10  -1 -17 946.460 213.199   4
 -10   1  17 1405.74 276.260   3
  10  -1 -17 774.087 205.926   1
  10  -1 -16 75.2221 144.206   1
  10   1 -16 80.9549 164.076   1
  10  -1 -15 1551.35 300.129   1
  10   1 -15 1555.32 334.870   1
 -10   1  15 1488.60 260.422   2
  10   1 -14 2072.63 397.627   1
  10  -1 -14 1806.02 324.728   1
  10  -1 -13 7266.08 611.470   1
  10   1 -13 8471.32 730.628   1
  10   1 -12 2546.19 416.587   1
  10  -1 -12 2109.74 338.443   1
  10   1 -11 3055.97 437.587   1
  10  -1 -11 2287.34 349.394   1
 -10   1  11 2396.44 283.508   2
  10   1 -10 6672.05 631.118   1
 -10   1  10 6447.35 437.685   2
  10  -1 -10 5790.42 536.255   1
  10  -1  -9 20012.9 958.070   1
  10   1  -9 18912.9 1031.42   1
 -10  -1   9 17462.0 656.056   4
 -10   1   9 17729.2 696.830   2
  10   1  -8 16338.3 952.042   1
 -10   1   8 15216.4 817.909   4
 -10  -1   8 14394.9 611.473   4
  10  -1  -8 15663.1 845.590   1
 -10  -1   8 15747.3 872.564   2
 -10   1   8 14671.1 614.932   2
  10   1  -7 1584.56 313.781   1
 -10  -1   7 1326.68 270.374   2
 -10   1   7 1146.14 188.780   2
 -10   1   7 1538.46 269.483   4
 -10  -1   7 1539.26 209.604   4
 -10   1   6 9221.84 467.835   2
 -10   1   6 10325.5 671.686   4
 -10  -1   6 10168.6 531.926   4
  10   1  -6 10459.6 754.932   1
  10  -1  -6 9172.70 593.893   3
 -10  -1   6 8909.65 637.801   2
 -10  -1   5 167.223 146.220   2
 -10   1   5 217.741 110.496   2
  10   1  -5 287.666 164.745   1
 -10   1   5 589.726 162.538   4
 -10  -1   5 531.418 132.274   4
  10  -1  -5 184.742 106.403   3
 -10   1   4 3778.85 300.305   2
 -10  -1   4 3145.81 390.852   2
 -10   1   4 3863.16 414.015   4
  10  -1  -4 3314.51 384.052   3
  10   1  -4 3760.48 457.533   1
  10   1  -3 1017.33 251.509   1
 -10  -1   3 1236.41 263.899   2
 -10   1   3 1045.38 169.500   2
  10  -1  -3 1196.84 267.995   3
  10   1  -3 1580.22 294.511   2
  10   1  -2 8983.11 676.051   1
 -10  -1   2 7765.12 597.557   2
 -10   1   2 8095.41 433.036   2
  10  -1  -2 8458.84 501.097   2
  10   1  -2 8003.23 615.414   2
 -10  -1   1 3567.48 407.762   2
  10   1  -1 3723.68 434.462   1
 -10   1   1 3325.41 290.637   2
  10  -1  -1 3473.57 328.968   2
  10   1  -1 3027.74 399.851   2
 -10  -1   0 7597.57 582.360   2
  10   1   0 7722.27 622.757   1
 -10   1   0 7170.27 430.996   2
  10   1   0 7196.91 594.591   2
  10  -1   0 7431.96 486.528   2
 -10   1  -1 4030.74 333.654   2
  10   1   1 4812.69 498.876   1
  10   1   1 4166.35 477.707   2
  10  -1   1 4664.10 394.827   2
  10   1   2 11110.0 735.823   1
  10   1   2 10115.6 720.352   2
  10  -1   2 10786.9 608.154   2
  10   1   3 14931.5 874.304   2
  10  -1   3 15667.8 746.485   2
  10   1   4 3070.36 422.696   2
  10  -1   4 2708.35 331.387   2
 -10   1  -5 7822.09 523.704   2
  10   1   5 7010.05 631.018   2
  10  -1   5 7484.87 553.927   2
  10   1   6 1052.58 267.909   2
  10  -1   6 1042.69 229.822   2
 -10   1  -6 1217.37 210.257   2
  10   1   7 2386.71 375.387   2
  10  -1   7 2394.31 340.093   2
  10  -1   8 12033.9 761.433   2
  10   1   8 13423.0 905.790   2
  10  -1   9 11002.9 744.594   2
  10   1   9 10647.4 833.310   2
  10  -1  10 5643.75 549.969   2
  10   1  10 4763.47 563.725   2
  10   1  11 2443.36 440.710   2
  10  -1  11 2387.04 373.369   2
  10   1  12 469.509 224.013   2
  10  -1  12 808.915 255.871   2
  10  -1  13 4677.68 538.132   2
  10   1  13 4270.70 581.134   2
  10   1  14 21.0037 130.253   2
  10  -1  14-202.806 131.031   2
  10   1  15 942.241 304.542   2
  10  -1  15 576.275 225.364   2
  10   1  16 300.016 195.912   2
  10  -1  16-1.40423 135.712   2
  10   1  17 667.616 269.337   2
  10  -1  17 710.776 253.175   2
  10   1  18 1659.97 409.369   2
  10  -1  18 1995.62 424.225   2
  10   1  19 9667.19 952.954   2
  10  -1  19 7966.50 829.687   2
  10  -1  20 7287.95 800.006   2
  10   1  20 5700.75 760.151   2
  10   1  21 3208.43 561.694   2
  10  -1  21 3127.59 533.894   2
  10  -1  22 6683.40 790.931   2
  10   2 -27 2329.55 501.806   1
  10   2 -26 348.693 224.749   1
  10   2 -25 830.031 354.443   1
  10   2 -24 1090.24 374.561   1
  10  -2 -23 1973.65 385.609   4
  10   2 -23 1196.91 350.811   1
  10  -2 -22 1196.86 318.726   4
 -10   2  22 1486.99 400.111   3
  10   2 -22 1434.47 388.324   1
  10  -2 -21 2040.10 330.603   1
  10  -2 -21 2431.18 399.877   4
 -10   2  21 2201.29 451.703   3
  10   2 -21 2595.75 474.350   1
  10  -2 -20 1595.68 325.922   4
  10  -2 -20 1480.96 289.326   1
 -10   2  20 1486.18 362.209   3
 -10   2  20 1509.05 258.477   2
  10   2 -20 1441.17 354.886   1
  10  -2 -19 207.326 158.287   4
 -10   2  19 412.381 191.723   3
 -10   2  19 224.337 157.275   2
  10  -2 -19 426.059 165.503   1
  10   2 -19 235.747 181.495   1
  10   2 -18-59.6817 154.369   1
  10  -2 -18 11.4079 119.227   1
  10  -2 -18 3.26396 91.7710   4
 -10   2  18-53.5361 70.4984   3
 -10   2  18 54.4783 97.5032   2
  10   2 -17 1017.47 324.448   1
  10  -2 -17 1063.08 249.993   1
  10  -2 -17 1137.88 273.358   4
 -10   2  17 1293.47 218.635   2
  10   2 -16 127.413 192.794   1
  10  -2 -16-374.240 195.710   4
  10  -2 -16-195.471 140.697   1
 -10   2  16 136.249 90.9691   2
  10  -2 -15 1576.11 296.570   1
  10   2 -15 1322.76 334.653   1
  10  -2 -15 1546.70 316.242   4
 -10   2  15 1512.73 216.885   2
  10  -2 -14 1928.01 304.943   1
  10   2 -14 1626.16 354.731   1
  10  -2 -14 2145.13 344.216   4
 -10   2  14 1682.07 210.669   2
  10   2 -13-8.36096 135.036   1
  10  -2 -13 258.238 132.227   1
 -10   2  13 194.477 89.0327   2
 -10   2  13 424.949 118.934   2
  10  -2 -12 228.840 140.664   1
  10   2 -12-28.5223 142.654   1
 -10   2  12 179.927 80.1492   2
 -10   2  12 275.850 83.1903   2
  10  -2 -11 6382.41 540.834   1
  10   2 -11 5807.01 642.709   1
 -10   2  11 5314.49 307.244   2
 -10   2  10 40.7390 54.2127   2
  10  -2 -10 42.5366 126.563   1
  10   2 -10-50.3275 138.612   1
 -10   2   9 9699.90 334.439   2
 -10  -2   9 9453.72 366.157   4
  10   2  -9 8252.96 726.747   1
  10   2  -8 197.326 164.464   1
 -10   2   8 15.7874 51.8909   2
 -10  -2   8 29.5080 53.7224   4
  10   2  -7 39008.6 1544.12   1
 -10   2   7 34878.4 500.349   2
 -10  -2   7 36452.8 857.351   4
 -10   2   6 1108.81 93.1408   2
  10  -2  -6 797.125 270.898   3
  10   2  -5 18228.3 1038.63   1
 -10   2   5 17832.6 348.925   2
  10  -2  -5 17957.7 1020.42   3
  10   2  -4 5.63240 146.380   1
 -10   2   4 41.4579 52.5279   2
  10   2  -3 21067.1 1097.51   1
  10  -2  -3 18629.3 1093.56   3
 -10   2   3 18801.8 430.893   2
  10   2  -2 109.338 184.945   1
  10  -2  -2 196.152 172.434   3
 -10   2   2 37.6833 47.8922   2
  10   2  -2 79.9621 181.799   2
  10   2  -1 23244.7 1137.69   1
  10  -2  -1 25176.3 684.265   2
  10   2  -1 23571.4 1154.64   2
  10   2   0 206.114 184.197   1
  10   2   0 83.0184 203.474   2
  10  -2   0 127.201 111.151   2
  10   2   1 36576.5 1410.52   1
  10   2   1 34942.4 1425.59   2
  10  -2   1 37595.8 932.509   2
  10  -2   2 84.7887 80.4129   2
  10   2   2 223.750 216.172   1
  10   2   2 56.1522 180.684   2
  10   2   3 27755.2 1208.43   1
  10   2   3 26878.8 1268.49   2
  10  -2   3 26364.4 866.696   2
  10   2   4 347.134 239.955   2
  10   2   4 246.804 171.858   1
  10  -2   4 168.374 109.073   2
  10   2   5 9284.01 704.805   1
  10  -2   5 8715.89 548.187   2
  10   2   5 7520.37 694.340   2
  10  -2   6 6587.91 490.941   2
  10   2   6 7382.60 624.912   1
  10   2   6 7575.23 703.985   2
  10  -2   7 6674.54 514.809   2
  10   2   7 5900.18 560.738   1
  10  -2   8 3896.05 416.136   2
  10   2   8 3422.39 508.536   2
  10   2   8 2920.46 408.098   1
  10  -2   9 28112.8 1119.29   2
  10   2   9 25608.4 1153.65   1
  10   2   9 29225.6 1440.80   2
  10  -2  10 9724.51 691.397   2
  10   2  10 7774.07 641.229   1
  10   2  10 7942.22 768.390   2
  10   2  11 829.784 245.236   2
  10  -2  11 629.116 212.988   2
  10   2  11 701.062 214.460   1
  10   2  12 1492.55 280.624   1
  10   2  12 1624.88 386.334   2
  10  -2  12 2048.96 339.934   2
  10   2  13 160.641 194.017   2
  10   2  13 52.2775 119.749   1
  10  -2  13 112.524 139.867   2
  10   2  14 682.185 291.322   2
  10   2  14 307.475 175.396   1
  10  -2  14 281.295 152.989   2
  10   2  15 131.501 113.139   2
  10   2  15 421.049 160.027   1
  10  -2  15 201.923 192.831   2
  10   2  16 173.747 149.536   2
  10   2  16 450.868 221.176   1
  10  -2  16 384.253 177.427   2
  10   2  17 856.616 247.410   1
  10   2  17 414.792 252.941   2
  10  -2  17 538.411 231.224   2
  10   2  18-237.374 219.873   2
  10  -2  18 230.543 157.756   2
  10   2  19 29.8690 98.1980   2
  10  -2  19 472.457 225.165   2
  10   2  20 760.451 279.822   2
  10  -2  20 322.918 169.986   2
  10  -2  21 1018.01 312.171   2
  10  -2  22 270.199 188.168   2
  10   3 -25 1896.51 462.876   1
  10   3 -24 810.854 186.111   1
  10  -3 -24 185.465 258.942   4
  10  -3 -23 4288.14 594.981   4
  10   3 -23 3594.26 629.239   1
 -10   3  23 3495.50 594.902   3
  10  -3 -22 332.064 237.483   4
  10   3 -22 24.3664 89.5405   1
 -10   3  22 93.5943 156.825   3
  10   3 -21 10117.9 1010.54   1
  10  -3 -21 10184.8 883.069   4
 -10   3  21 10608.6 1038.25   3
  10  -3 -20 232.411 216.411   4
 -10   3  20 258.495 268.219   3
  10   3 -20 673.216 279.289   1
  10   3 -19 13069.9 1113.36   1
  10  -3 -19 13214.4 975.069   4
  10  -3 -18 281.141 146.319   1
  10  -3 -18 92.4739 223.558   4
  10   3 -18 368.199 244.687   1
  10   3 -17 17164.0 1239.94   1
  10  -3 -17 17285.0 905.481   1
  10  -3 -17 18471.4 1113.09   4
  10  -3 -16 77.1307 134.518   1
  10  -3 -16-285.457 235.254   4
  10   3 -16 298.940 281.907   1
  10   3 -15 10238.7 947.746   1
  10  -3 -15 11827.5 877.720   4
  10  -3 -15 13256.7 781.437   1
  10   3 -14 729.958 348.090   1
  10  -3 -14 763.322 211.830   1
  10  -3 -14 620.656 275.691   4
  10   3 -13 2957.68 521.767   1
  10  -3 -13 4209.21 439.673   1
  10  -3 -13 3619.42 476.348   4
  10  -3 -12 4481.82 510.103   4
  10   3 -12 4943.01 639.919   1
  10  -3 -12 4995.05 478.883   1
  10   3 -11 5765.98 684.937   1
  10   3 -10 1715.16 412.872   1
  10   3  -9 3297.04 509.143   1
 -10  -3   8 902.595 97.3034   4
  10   3  -8 1353.39 346.263   1
  10   3  -7 30.4713 177.961   1
  10   3  -6 1120.75 310.954   1
  10   3  -5 847.946 321.841   1
  10   3  -4 416.371 210.472   1
  10   3  -3 4107.01 535.802   1
  10   3  -2 3548.41 503.377   1
  10   3  -2 2752.91 247.686   3
  10   3  -2 3052.01 475.288   2
  10   3  -1 2250.18 405.540   1
  10   3  -1 1795.68 235.843   3
  10   3  -1 1839.31 386.853   2
  10   3   0 1739.27 354.655   1
  10   3   0 1720.06 242.090   3
  10   3   0 1541.42 370.449   2
  10   3   1 434.033 199.791   1
  10   3   1 398.602 254.861   2
  10  -3   1 80.2780 46.9352   2
  10   3   2 2693.35 414.125   1
  10  -3   2 2998.58 230.930   2
  10   3   2 3012.39 452.743   2
  10  -3   3 103.466 65.2647   2
  10   3   3-16.6854 135.327   1
  10   3   3 282.404 184.868   2
  10  -3   4 1520.15 196.499   2
  10   3   4 1343.21 308.696   1
  10   3   4 1507.08 353.137   2
  10  -3   5 402.851 119.898   2
  10   3   5-79.9666 153.124   1
  10   3   5-27.0026 152.055   2
  10   3   6 160.226 172.985   2
  10  -3   6 501.500 125.699   2
  10   3   6 171.026 189.996   1
  10   3   7 1807.14 341.015   1
  10   3   7 2851.52 473.167   2
  10  -3   7 2437.57 294.258   2
  10   3   8-111.521 167.071   2
  10   3   8-141.072 154.143   1
  10  -3   8-41.5728 82.6914   2
  10  -3   9 7306.63 548.046   2
  10   3   9 7606.40 672.621   1
  10   3   9 7435.48 787.822   2
  10   3  10 468.153 163.041   1
  10  -3  10 253.648 121.946   2
  10  -3  11 12072.5 766.316   2
  10   3  11 12597.9 869.609   1
  10   3  12 1382.83 321.532   1
  10  -3  12 1336.97 281.091   2
  10  -3  13 13983.9 871.480   2
  10   3  13 15290.9 1177.61   2
  10   3  14 1745.43 436.700   2
  10   3  14 1612.90 337.685   1
  10  -3  14 1411.90 289.755   2
  10  -3  15 8881.30 751.141   2
  10   3  15 7561.02 663.950   1
  10   3  15 9382.26 971.417   2
  10   3  16-9.77259 104.551   2
  10  -3  16 151.671 113.255   2
  10  -3  17 9816.01 828.941   2
  10   3  17 10013.5 1028.17   2
  10   3  18 1658.74 458.875   2
  10  -3  18 940.739 280.276   2
  10  -3  19 7405.62 756.619   2
  10  -3  20 144.738 126.814   2
  10  -3  21 926.686 322.151   2
  10  -4 -24 800.725 273.928   4
 -10   4  24 1297.21 425.576   3
  10  -4 -23-203.693 258.889   4
 -10   4  23-33.1115 115.629   3
  10   4 -22 1037.10 336.390   1
  10  -4 -22 1995.80 448.271   4
 -10   4  22 1218.82 466.192   3
  10  -4 -21 834.409 345.951   4
  10   4 -21 894.815 312.557   1
  10   4 -20 9874.50 1028.76   1
  10  -4 -20 8344.52 861.073   4
  10  -4 -19 23.0189 226.976   4
  10   4 -19 71.4730 217.767   1
  10   4 -18 13988.7 1207.72   1
  10  -4 -18 14428.5 1096.58   4
  10  -4 -17-54.3735 232.013   4
  10   4 -17 103.612 231.639   1
  10   4 -16 7118.20 847.816   1
  10  -4 -16 6961.05 755.830   4
  10  -4 -16 7433.40 581.119   1
  10  -4 -15 141.319 137.207   1
  10  -4 -15 182.753 215.318   4
  10   4 -15 717.393 294.017   1
  10   4 -14 6751.71 819.692   1
  10  -4 -14 6689.19 548.449   1
  10  -4 -14 7700.70 769.427   4
  10  -4 -13-136.562 215.080   4
  10   4 -13-110.122 182.259   1
  10   4 -12 4257.75 658.086   1
  10  -4 -12 2797.88 456.253   4
  10   4 -11 381.157 243.850   1
  10  -4 -11 762.883 296.361   4
  10   4 -10 1916.34 451.349   1
  10   4  -9 343.204 234.428   1
  10   4  -8 730.916 252.697   1
  10   4  -7 127.406 199.416   1
  10   4  -6 268.598 223.460   1
  10   4  -5 204.432 179.297   1
  10   4  -4 193.738 202.078   1
  10   4  -3 556.171 267.388   1
  10   4  -2 931.952 297.550   1
  10   4  -1 560.079 247.629   1
  10   4  -1 611.348 277.888   2
  10   4   0 122.767 139.379   3
  10   4   0 301.745 191.624   1
  10   4   0 160.257 209.226   2
  10   4   1 1158.69 270.568   3
  10   4   1 1437.33 361.251   1
  10   4   1 1758.13 412.831   2
  10   4   2 159.498 89.6655   3
  10   4   2 561.811 258.771   1
  10   4   2 351.849 189.189   2
  10   4   3-180.511 123.480   3
  10   4   3-1.39332 138.326   1
  10   4   3-34.4041 67.8697   2
  10   4   4 259.070 190.494   1
  10   4   4-20.6969 139.121   2
  10   4   5 183.659 204.386   1
  10   4   5 538.664 270.791   2
  10   4   6 410.800 283.891   2
  10   4   6 426.576 235.837   1
  10   4   7-138.508 169.722   1
  10  -4   7-29.4671 57.4987   2
  10   4   7-261.122 212.551   2
  10   4   8 1916.33 438.941   2
  10   4   8 1661.46 329.781   1
  10  -4   8 1874.21 250.348   2
  10   4   9-28.5501 206.290   2
  10   4   9 287.339 192.807   1
  10  -4   9 138.915 99.6534   2
  10  -4  10 15381.5 794.727   2
  10   4  10 15190.3 1182.29   2
  10   4  10 15950.3 1023.96   1
  10   4  11 1423.10 428.687   2
  10  -4  11 1281.78 268.267   2
  10  -4  12 15476.6 870.859   2
  10   4  12 13202.0 1160.83   2
  10   4  12 11925.3 877.972   1
  10   4  13 1250.48 355.423   2
  10  -4  13 1232.79 249.311   2
  10  -4  14 6684.98 610.334   2
  10   4  14 7209.16 876.635   2
  10   4  15 663.244 324.782   2
  10   4  16 13563.0 1210.79   2
  10  -5 -21 2.02071 283.044   4
  10  -5 -20-82.9220 269.454   4
  10  -5 -19 186.348 264.894   4
  10   5 -18 149.566 210.551   1
  10  -5 -18 641.284 301.599   4
  10  -5 -17 471.490 368.573   4
  10   5 -17 1010.59 396.209   1
  10  -5 -16-238.479 299.053   4
  10   5 -16 387.239 206.515   1
  10  -5 -15-43.3986 220.234   4
  10   5 -15-30.1300 138.678   1
  10  -5 -14 523.586 313.292   4
  10   5 -14 411.875 326.581   1
  10  -5 -13-67.2643 187.206   4
  10   5 -13 112.989 271.024   1
  10  -5 -12 355.864 257.680   4
  10   5 -12 68.4383 175.711   1
  10  -5 -11-130.248 229.503   4
  10   5 -11-337.297 270.579   1
  10  -5 -10 2929.95 487.663   4
  10   5 -10 2250.04 518.195   1
  10   5  -9 153.283 245.534   1
  10   5  -8 6759.19 834.283   1
  10   5  -7 662.096 304.550   1
  10   5  -6 5657.26 731.051   1
  10   5  -5-168.094 195.515   1
  10   5  -4 10859.7 979.134   1
  10   5  -3 176.488 240.560   1
  10   5  -2 14756.1 1134.46   1
  10   5  -1 2962.57 533.977   1
  10   5   0 23571.5 1409.94   1
  10   5   1 2151.85 467.604   1
  10   5   1 2103.32 374.289   3
  10   5   1 2610.17 501.036   2
  10   5   2 17329.2 1195.65   1
  10   5   2 18434.3 1075.60   3
  10   5   2 19111.9 1312.91   2
  10   5   3 370.660 239.157   1
  10   5   3 126.748 138.631   3
  10   5   3 469.318 281.893   2
  10   5   4 6249.84 719.620   1
  10   5   4 7244.88 716.560   3
  10   5   4 7352.33 836.490   2
  10   5   5 759.529 298.455   1
  10   5   5 983.161 307.085   3
  10   5   5 477.718 274.473   2
  10   5   6 5242.46 645.277   1
  10   5   6 5783.35 697.309   3
  10   5   6 5494.77 754.685   2
  10   5   7 423.779 217.139   1
  10   5   7 97.3267 123.748   3
  10   5   7 294.487 202.869   2
  10   5   8 3838.53 561.343   1
  10   5   8 3749.82 594.268   3
  10   5   8 4124.43 670.669   2
  10   5   9 309.985 153.429   1
  10   5   9 311.419 275.317   2
  10   5  10 1630.63 340.314   1
  10   5  10 1039.31 390.046   2
  10   5  11 633.815 294.787   2
  10   5  12 129.984 184.934   2
  10   5  13 335.870 353.147   2
  10  -6 -14 702.376 340.668   4
  10   6 -13 301.313 330.658   1
  10  -6 -13-62.9231 255.050   4
  10  -6 -12 3732.08 616.046   4
  10   6 -12 2608.64 560.270   1
  10  -6 -11-187.923 249.171   4
  10   6 -11 42.7467 193.914   1
  10   6 -10 2931.14 605.875   1
  10   6  -9 721.945 316.112   1
  10   6  -8-4.25700 254.633   1
  10   6  -7 745.948 365.364   1
  10   6  -6 59.8641 238.731   1
  10   6  -5 496.228 299.541   1
  10   6  -4-514.825 258.769   1
  10   6  -3-191.720 302.424   1
  10   6  -2 75.8623 164.947   1
  10   6  -1 1470.86 439.880   1
  10   6   0 3279.52 589.514   1
  10   6   1 4804.58 710.245   1
  10   6   2 3599.66 585.030   1
  10   6   3 846.495 348.886   2
  10   6   3 1637.49 412.475   1
  10   6   4 163.234 187.667   2
  10   6   4 98.5324 117.919   1
  10   6   5 62.8459 95.5278   2
  10   6   5 40.5693 98.9305   1
  10   6   6 3087.98 604.351   2
  10   6   6 4627.80 646.701   1
  10   6   7 974.280 334.060   2
  10   6   7 780.681 289.415   1
  10   6   8 555.471 358.492   2
  10   6   9 2017.74 464.528   3
  10   6  10 1391.23 439.688   3
  10   6  11-440.267 310.088   3
  10   6  12 1947.43 510.930   3
  10   6  13 299.732 280.660   3
  10   7  -6 301.256 198.489   1
  10   7  -5 311.116 287.112   1
  10   7  -4 2472.79 524.336   1
  10   7  -3 753.138 345.781   1
  10   7  -2-59.9857 189.760   1
  10   7  -1-286.688 240.345   1
  10   7   0 273.601 232.110   1
  10   7   1 818.200 288.482   1
  10   7   2 29.1690 173.769   1
  10   7   3 1447.96 378.183   1
  11   0 -24 1078.42 294.507   1
  11   0 -23-375.768 204.960   1
  11   0 -22 162.918 193.162   1
  11   0 -21 253.842 169.450   1
  11   0 -20 116.387 168.098   1
  11   0 -19-61.6042 122.495   1
  11   0 -18 3610.94 527.057   1
  11   0 -17 668.916 264.124   1
  11   0 -16 5016.10 589.088   1
  11   0 -15 42.0405 137.815   1
  11   0 -14 1902.75 374.177   1
  11   0 -13-101.623 153.889   1
  11   0 -12 3325.13 464.261   1
 -11   0  12 3526.72 421.832   2
 -11   0  11-6.22983 64.7803   2
  11   0 -11-121.143 154.408   1
  11   0 -10 34170.0 1396.84   1
 -11   0  10 32551.3 1171.48   2
 -11   0   9-113.438 134.132   2
 -11   0   9 85.1205 57.0208   4
  11   0  -9-226.274 198.350   1
 -11   0   8 12761.7 703.993   4
  11   0  -8 13551.6 865.494   1
 -11   0   8 12731.2 724.017   2
  11   0  -7 134.811 178.208   1
 -11   0   7-126.151 145.690   2
 -11   0   7 62.5585 85.3766   4
  11   0  -6 13491.7 849.090   1
 -11   0   6 11322.0 668.163   4
 -11   0   6 13078.5 711.603   2
  11   0  -5 99.1018 151.279   1
 -11   0   5-149.927 144.763   2
 -11   0   5 83.7482 71.3583   4
  11   0  -5 21.2217 65.9815   3
 -11   0   4 4409.36 414.268   2
 -11   0   4 5023.70 450.913   4
  11   0  -4 5491.51 539.083   1
  11   0  -4 4896.55 384.297   3
  11   0  -3 122.163 176.532   1
 -11   0   3-108.365 119.555   2
 -11   0   2 6955.00 508.223   2
  11   0  -2 7981.55 578.976   2
 -11   0   1-61.0376 104.966   2
  11   0  -1-14.1272 109.326   2
 -11   0   0 4504.42 420.499   2
  11   0   0 4881.26 468.931   2
 -11   0  -1-235.838 107.900   2
  11   0   1-50.7663 113.386   2
  11   0   2 59.7896 102.814   2
 -11   0  -2 442.659 158.139   2
  11   0   3-84.2326 115.080   2
  11   0   4-58.2870 100.003   2
  11   0   5 99.9334 120.314   2
  11   0   6 683.526 234.525   2
  11   0   7 38.4384 122.132   2
  11   0   8 4157.78 493.503   2
  11   0   9-235.549 140.053   2
  11   0  10 81.1585 93.3476   2
  11   0  11 183.709 157.851   2
  11   0  12 11259.6 889.306   2
  11   0  13 433.232 192.124   2
  11   0  14 1211.39 349.568   2
  11   0  15 191.463 142.064   2
  11   0  16 7419.91 799.848   2
  11   0  17 128.881 108.089   2
  11   0  18 17765.7 1256.33   2
  11   0  19 1333.89 345.308   2
  11   0  20 9441.69 955.073   2
  11   1 -26 3166.02 587.765   1
  11   1 -25-393.031 247.082   1
  11   1 -24 4784.98 678.993   1
  11  -1 -23 305.944 155.218   1
  11   1 -23 228.183 193.133   1
  11   1 -22 9850.95 921.883   1
  11  -1 -22 10392.8 868.702   1
 -11   1  22 10620.7 750.840   2
  11   1 -21 185.028 148.912   1
  11  -1 -21 156.700 154.652   1
  11   1 -20 11690.4 982.650   1
  11  -1 -20 11277.7 885.164   1
  11   1 -19 6212.09 715.229   1
  11  -1 -19 5940.49 635.845   1
  11   1 -18 3997.51 559.988   1
  11  -1 -18 4350.28 558.846   1
  11   1 -17 10691.9 918.225   1
  11  -1 -17 10405.6 809.117   1
  11  -1 -16 1192.71 293.668   1
  11   1 -16 1276.16 338.056   1
  11  -1 -15 8776.76 727.014   1
  11   1 -15 8900.55 814.314   1
  11   1 -14 3328.59 497.747   1
  11  -1 -14 2601.35 397.846   1
  11  -1 -13 7410.79 654.834   1
  11   1 -13 5920.79 646.336   1
  11   1 -12 13.1141 174.431   1
  11  -1 -12 163.757 147.212   1
  11   1 -11 13200.2 921.648   1
  11  -1 -11 13696.6 860.916   1
 -11   1  10 907.093 188.571   2
  11  -1 -10 1342.01 292.126   1
  11   1 -10 1191.40 308.918   1
  11   1  -9 18795.8 1085.28   1
 -11  -1   9 20343.6 764.832   4
 -11   1   9 20019.1 758.211   2
  11  -1  -8 4019.76 469.702   1
  11   1  -8 4054.69 513.995   1
 -11  -1   8 3912.15 353.879   4
 -11   1   8 3684.77 326.306   2
  11   1  -7 2622.15 408.676   1
 -11   1   7 1777.37 227.259   2
 -11  -1   7 2018.02 252.789   4
  11  -1  -7 2040.95 362.545   1
 -11   1   6 833.301 162.289   2
  11   1  -6 1180.25 292.950   1
 -11  -1   6 869.660 182.986   4
  11  -1  -6 1041.43 200.332   3
 -11   1   5 3325.75 296.755   2
 -11  -1   5 3085.40 327.979   4
  11   1  -5 3841.25 487.287   1
  11  -1  -5 3305.33 389.507   3
 -11   1   4 34.8334 99.9602   2
  11  -1  -4 145.107 110.854   3
  11   1  -4 36.6400 146.306   1
 -11   1   3 4492.35 341.323   2
  11  -1  -3 4195.93 479.848   3
  11   1  -3 4549.48 527.714   1
  11   1  -2 223.772 154.898   1
 -11   1   2 131.667 106.015   2
  11   1  -2-158.159 156.496   2
  11   1  -1 5226.78 553.042   1
  11  -1  -1 5330.01 431.087   2
  11   1  -1 5189.48 524.386   2
  11   1   0 5042.46 539.580   1
  11   1   0 5344.33 536.305   2
  11  -1   0 4736.67 417.055   2
  11   1   1 6794.88 620.968   1
  11   1   1 6915.54 617.086   2
  11  -1   1 7027.13 516.246   2
  11  -1   2 2004.37 281.639   2
  11   1   2 1861.88 352.772   1
  11   1   2 1681.93 327.462   2
 -11   1  -3 6533.62 472.035   2
  11   1   3 6312.76 591.117   1
  11   1   3 6695.91 625.110   2
  11  -1   3 7080.95 528.706   2
  11   1   4 2461.44 394.239   2
 -11   1  -4 2789.54 329.873   2
  11  -1   4 2894.33 348.578   2
 -11   1  -5 4722.56 427.185   2
  11   1   5 4690.84 538.445   2
  11  -1   5 5113.72 475.262   2
  11   1   6 10018.4 796.301   2
  11  -1   6 9567.50 671.416   2
  11   1   7 2794.61 453.683   2
  11  -1   7 3201.10 409.447   2
  11  -1   8 33385.0 1318.85   2
  11   1   8 31463.6 1432.74   2
  11  -1   9 4653.50 517.746   2
  11   1   9 4705.67 586.110   2
  11  -1  10 14739.1 920.813   2
  11   1  10 15763.1 1056.02   2
  11   1  11-155.809 155.579   2
  11  -1  11-91.6513 107.081   2
  11  -1  12 7674.23 699.153   2
  11   1  12 7062.16 749.631   2
  11   1  13 158.431 165.907   2
  11  -1  13 247.865 170.025   2
  11   1  14 2293.51 437.357   2
  11  -1  14 2715.69 430.141   2
  11   1  15 105.785 139.729   2
  11  -1  15 640.191 250.141   2
  11   1  16 2170.02 447.779   2
  11  -1  16 2302.33 428.646   2
  11   1  17 5082.48 665.549   2
  11  -1  17 3699.17 559.840   2
  11   1  18 773.933 353.252   2
  11  -1  18 702.468 305.259   2
  11   1  19 3241.46 568.195   2
  11  -1  19 3554.30 552.110   2
  11  -1  20 425.305 263.373   2
  11  -1  21 1978.91 432.728   2
  11   2 -26 1964.17 448.333   1
  11   2 -25 1825.37 444.798   1
  11   2 -24 1618.17 437.583   1
  11   2 -23 3276.95 595.671   1
  11   2 -22 1024.31 340.766   1
  11   2 -21 6921.98 801.724   1
  11  -2 -21 7885.24 699.236   4
  11  -2 -20 12.6358 116.005   4
  11  -2 -20 300.076 187.802   1
  11   2 -20 112.951 225.075   1
  11   2 -19 3876.42 588.177   1
  11  -2 -19 4502.03 519.827   4
  11  -2 -19 3736.52 486.586   1
  11  -2 -18-71.6017 110.692   1
  11  -2 -18 81.5159 139.296   4
  11   2 -17 2055.97 426.016   1
  11  -2 -17 1746.69 321.835   1
  11   2 -16 228.533 264.414   1
  11  -2 -16 193.155 160.360   1
  11  -2 -15 1593.75 326.362   1
  11   2 -15 2201.25 466.360   1
  11  -2 -14 431.241 186.999   1
  11   2 -14 292.656 202.034   1
 -11   2  14 273.115 97.5098   2
 -11   2  13 4473.35 307.833   2
  11   2 -13 4952.86 637.445   1
  11  -2 -13 5206.57 533.674   1
  11  -2 -12 551.760 194.567   1
  11   2 -12 317.156 234.708   1
  11  -2 -11 24.9349 134.709   1
  11   2 -11 110.948 178.900   1
  11  -2 -10 324.954 167.670   1
  11   2 -10 457.276 232.502   1
 -11   2   9 261.062 69.6792   2
 -11  -2   9 274.672 73.6978   4
  11   2  -8 7824.33 732.709   1
 -11   2   8 8218.35 272.800   2
 -11  -2   8 8740.50 440.641   4
  11   2  -7 1250.79 340.580   1
 -11  -2   7 1281.31 192.082   4
 -11   2   7 725.788 87.1725   2
 -11  -2   6 13560.7 596.332   4
  11  -2  -6 14637.8 920.853   3
 -11   2   5 1196.45 117.201   2
  11   2  -5 1445.86 340.814   1
  11  -2  -5 909.168 259.632   3
  11   2  -4 21145.1 1167.50   1
 -11   2   4 20935.0 465.295   2
  11  -2  -4 20740.4 1168.78   3
  11  -2  -3 812.271 284.027   3
 -11   2   3 937.699 120.039   2
  11   2  -3 1095.51 315.625   1
  11   2  -2 14011.0 943.200   1
  11  -2  -2 15052.4 1043.94   3
 -11   2   2 15281.4 475.150   2
  11   2  -2 15082.4 968.502   2
  11   2  -1 14132.3 932.680   1
  11   2  -1 16409.4 1006.36   2
  11   2   0 858.049 322.591   1
  11  -2   0 731.726 172.069   2
  11   2   0 381.588 234.578   2
  11   2   1 35819.8 1467.16   1
  11   2   1 34629.6 1476.96   2
  11  -2   1 37911.6 1002.43   2
  11  -2   2 165.629 102.207   2
  11   2   2 420.925 224.942   1
  11   2   2 283.525 232.961   2
  11   2   3 4086.54 506.208   1
  11   2   3 5106.39 603.590   2
  11  -2   3 4121.34 361.923   2
  11  -2   4 3758.14 364.697   2
  11   2   4 2854.26 430.016   1
  11   2   4 3442.01 495.519   2
  11   2   5 6686.00 689.664   2
  11   2   5 7289.85 658.697   1
  11  -2   5 6751.03 498.188   2
  11   2   6 5245.91 560.070   1
  11   2   6 4521.88 591.301   2
  11  -2   6 5448.23 478.885   2
  11  -2   7 22525.0 980.666   2
  11   2   7 21191.5 1112.54   1
  11   2   7 20492.5 1211.85   2
  11   2   8 656.425 285.467   2
  11  -2   8 868.084 231.014   2
  11   2   8 1233.00 311.284   1
  11  -2   9 20708.4 1008.81   2
  11   2   9 20246.1 1089.70   1
  11   2   9 21501.5 1279.22   2
  11   2  10 545.286 188.365   1
  11   2  10 672.408 267.202   2
  11  -2  10 641.413 208.254   2
  11  -2  11 7792.55 662.177   2
  11   2  11 7552.41 674.025   1
  11   2  11 8224.86 835.728   2
  11   2  12 245.166 179.057   2
  11   2  12 278.769 183.018   1
  11  -2  12 107.886 124.689   2
  11   2  13 2716.88 477.705   2
  11  -2  13 3086.02 435.882   2
  11   2  13 2704.23 398.683   1
  11   2  14 283.632 184.002   2
  11  -2  14 782.443 235.693   2
  11   2  14 431.254 196.936   1
  11   2  15 4576.51 667.467   2
  11   2  15 4326.46 515.589   1
  11  -2  15 4370.34 538.392   2
  11   2  16 2553.21 523.267   2
  11  -2  16 1644.84 342.083   2
  11   2  16 1564.02 315.611   1
  11   2  17 5717.22 745.078   2
  11   2  17 5337.57 574.062   1
  11  -2  17 4077.63 583.119   2
  11   2  18 1448.39 400.218   2
  11  -2  18 1781.21 379.644   2
  11  -2  19 413.060 233.206   2
  11  -2  20-241.540 197.236   2
  11  -2  21-117.592 106.568   2
  11   3 -24 229.368 182.519   1
  11  -3 -23-24.5067 132.819   4
  11   3 -23 555.487 284.361   1
  11  -3 -22 257.597 235.923   4
  11   3 -22 111.205 202.163   1
  11  -3 -21 143.018 191.966   4
  11   3 -21 60.4315 195.915   1
  11  -3 -20 1574.17 376.958   4
  11   3 -20 1771.52 440.648   1
  11  -3 -19 163.204 189.140   4
  11   3 -19 797.551 310.505   1
  11  -3 -18-2.13627 57.6842   1
  11  -3 -18 255.709 226.041   4
  11   3 -18 158.140 228.884   1
  11  -3 -17 3117.32 488.143   4
  11  -3 -17 3825.07 452.128   1
  11   3 -17 4293.41 660.470   1
  11   3 -16 691.328 281.404   1
  11  -3 -16 556.737 180.803   1
  11  -3 -16 610.282 262.637   4
  11   3 -15-174.829 196.876   1
  11  -3 -15-131.819 228.876   4
  11  -3 -15 205.869 137.909   1
  11   3 -14 4959.56 684.449   1
  11  -3 -14 4307.00 475.818   1
  11   3 -13 1213.64 363.444   1
  11  -3 -13 1337.22 268.940   1
  11   3 -12 7783.39 815.728   1
  11  -3 -12 8233.52 644.566   1
  11   3 -11 9573.31 906.591   1
  11   3 -10 2314.58 466.970   1
  11   3  -9 15613.8 1124.85   1
  11   3  -8 1665.90 413.744   1
  11   3  -7 9200.55 856.038   1
  11   3  -6 1169.76 332.937   1
  11   3  -5 10229.7 885.637   1
  11   3  -4 276.214 199.769   1
  11   3  -3 9888.46 854.757   1
  11   3  -2 3460.05 514.895   1
  11   3  -1 7992.18 762.331   1
  11   3  -1 6667.22 407.867   3
  11   3  -1 7309.38 728.275   2
  11   3   0 8607.13 772.881   1
  11   3   0 7189.64 479.238   3
  11   3   0 8458.00 799.574   2
  11   3   1 1457.20 351.032   1
  11  -3   1 1160.28 127.288   2
  11   3   1 1618.42 378.850   2
  11   3   2 3395.66 487.155   1
  11  -3   2 2891.94 233.887   2
  11   3   2 2408.42 462.041   2
  11  -3   3 376.811 108.921   2
  11   3   3 100.896 174.119   1
  11   3   3 418.711 222.010   2
  11  -3   4 197.438 92.0188   2
  11   3   4 308.628 180.798   2
  11  -3   5 326.601 102.236   2
  11   3   5-9.18256 136.000   1
  11   3   5 266.561 159.595   2
  11   3   6 416.485 202.096   2
  11  -3   6 255.498 104.971   2
  11   3   7 552.525 232.491   1
  11   3   7 1469.66 365.961   2
  11  -3   7 1071.23 209.798   2
  11   3   8 1067.01 326.643   2
  11   3   8 454.598 218.949   1
  11  -3   8 949.771 194.593   2
  11   3   9 5226.91 690.805   2
  11  -3   9 4734.34 454.502   2
  11   3   9 5217.84 606.531   1
  11   3  10 413.301 196.634   2
  11   3  10 222.109 192.078   1
  11  -3  10 574.453 214.441   2
  11  -3  11 6019.65 560.316   2
  11   3  11 4974.12 579.748   1
  11   3  11 6279.30 773.466   2
  11   3  12-79.2935 169.168   1
  11  -3  12 98.1349 112.198   2
  11  -3  13 7147.27 637.525   2
  11   3  13 5457.64 622.451   1
  11   3  13 6852.22 804.417   2
  11   3  14 277.292 167.522   2
  11   3  14-127.354 165.207   1
  11  -3  14-100.515 133.762   2
  11   3  15 1327.05 368.382   2
  11  -3  15 673.975 234.356   2
  11   3  16 925.279 342.403   2
  11  -3  16 450.525 234.708   2
  11  -3  17 1393.13 322.440   2
  11  -3  18 2634.97 456.826   2
  11  -3  19 4522.63 638.908   2
  11  -4 -23 2309.70 494.078   4
  11  -4 -22-277.343 186.511   4
  11  -4 -21 1224.72 378.062   4
  11  -4 -20-346.076 282.425   4
  11   4 -20 472.563 344.989   1
  11  -4 -19 1252.21 381.003   4
  11   4 -19 854.990 311.416   1
  11  -4 -18 3722.02 591.312   4
  11   4 -18 4005.39 666.319   1
  11  -4 -17 128.517 244.875   4
  11   4 -17 489.801 336.868   1
  11  -4 -16 2921.98 533.833   4
  11   4 -16 3532.58 622.627   1
  11  -4 -15 1308.84 268.094   1
  11  -4 -15 870.881 342.455   4
  11   4 -15 1644.77 409.452   1
  11  -4 -14 2647.77 378.416   1
  11  -4 -14 2473.31 455.023   4
  11   4 -14 2136.21 494.946   1
  11   4 -13 887.329 300.996   1
  11   4 -12 2263.04 493.640   1
  11   4 -11 59.0784 176.054   1
  11   4 -10 6516.68 787.468   1
  11   4  -9 260.532 198.258   1
  11   4  -8 6812.14 801.257   1
  11   4  -7-194.810 159.059   1
  11   4  -6 2760.80 516.839   1
  11   4  -5 165.812 233.690   1
  11   4  -4 2469.45 490.269   1
  11   4  -3 701.649 289.849   1
  11   4  -2 10568.6 926.225   1
  11   4  -1 2339.22 478.790   1
  11   4   0 5554.79 690.916   1
  11   4   0 6902.10 762.947   2
  11   4   1 1636.48 285.774   3
  11   4   1 2227.85 463.404   1
  11   4   1 2373.20 485.084   2
  11   4   2 2051.76 336.524   3
  11   4   2 2406.54 452.927   1
  11   4   2 2291.61 480.977   2
  11   4   3 1555.49 287.808   3
  11   4   3 1692.29 410.859   2
  11   4   3 1231.75 341.135   1
  11   4   4 349.087 225.560   2
  11   4   4 461.557 266.605   1
  11   4   5 681.426 279.406   2
  11   4   5 756.915 284.909   1
  11   4   6 1411.40 344.024   1
  11   4   6 1404.28 397.405   2
  11   4   7 878.802 310.450   1
  11   4   7 1151.90 384.313   2
  11   4   8 28.1843 167.846   1
  11   4   8-150.652 183.080   2
  11   4   9-99.1897 160.767   2
  11   4   9 741.370 263.180   1
  11   4  10 1166.32 365.401   2
  11   4  10 1351.92 327.862   1
  11   4  11 432.370 215.160   2
  11   4  11 959.796 280.344   1
  11   4  12 4224.25 674.428   2
  11   4  12 2832.87 463.863   1
  11   4  13 451.108 244.082   2
  11   4  14 2727.99 534.305   2
  11  -5 -19 685.447 323.305   4
  11  -5 -18 322.478 278.060   4
  11  -5 -17-189.175 270.796   4
  11  -5 -16 308.195 269.995   4
  11   5 -16 394.285 281.775   1
  11  -5 -15 61.2438 269.306   4
  11   5 -15-508.275 243.126   1
  11  -5 -14 2749.30 515.907   4
  11   5 -14 2765.04 580.490   1
  11  -5 -13 780.833 293.782   4
  11   5 -13 1182.68 429.580   1
  11   5 -12 2665.98 625.930   1
  11   5 -11-98.6773 160.221   1
  11   5 -10 816.988 282.548   1
  11   5  -9 1561.57 418.619   1
  11   5  -8 567.886 331.653   1
  11   5  -7 1502.39 461.583   1
  11   5  -6 995.959 371.468   1
  11   5  -5 3265.03 570.527   1
  11   5  -4 3011.54 555.076   1
  11   5  -3 3549.28 608.635   1
  11   5  -2 9558.73 958.010   1
  11   5  -1 2163.64 485.635   1
  11   5   0 17146.8 1259.91   1
  11   5   1 2635.01 507.373   1
  11   5   1 1614.34 418.891   2
  11   5   2 13964.6 1136.32   1
  11   5   2 13755.0 1148.59   2
  11   5   3 429.457 244.523   1
  11   5   3 245.861 257.467   2
  11   5   4 4983.44 687.736   1
  11   5   4 5895.78 810.931   2
  11   5   5 110.138 178.996   1
  11   5   5-51.3498 230.279   2
  11   5   6 5129.93 671.278   1
  11   5   6 4266.97 670.178   2
  11   5   7-75.8394 105.239   1
  11   5   7 552.120 307.065   2
  11   5   8 4791.27 628.925   1
  11   5   8 4789.07 651.228   3
  11   5   8 5240.33 741.123   2
  11   5   9 29.6817 115.015   1
  11   5   9 406.299 269.721   2
  11   5  10 1980.73 484.575   2
  11   6 -10 2546.79 577.239   1
  11   6  -9 135.938 228.578   1
  11   6  -8 240.755 226.040   1
  11   6  -7 64.9422 208.013   1
  11   6  -6 470.238 311.374   1
  11   6  -5-704.388 395.244   1
  11   6  -4-767.970 303.490   1
  11   6  -3-513.205 306.258   1
  11   6  -2-54.4363 129.258   1
  11   6  -1 751.787 274.938   1
  11   6   0 423.728 228.323   1
  11   6   1 1067.15 384.349   1
  11   6   2 1500.00 417.752   1
  11   6   3 332.794 341.342   2
  11   6   3 444.840 218.389   1
  11   6   4 4914.29 774.635   2
  11   6   4 4985.89 712.613   1
  11   6   5 474.066 211.664   1
  11   6   6 1150.71 324.962   1
  11   7  -2 227.942 160.140   1
  11   7  -1 883.310 318.601   1
  11   7   0-164.084 182.660   1
  11   7   1 620.456 361.158   1
  11   7   2 393.920 225.326   1
  12   0 -24 150.265 115.549   1
  12   0 -23-53.0891 178.032   1
  12   0 -22 2312.68 465.880   1
  12   0 -21-332.731 189.788   1
  12   0 -20 1715.61 391.537   1
  12   0 -19 71.6083 210.858   1
  12   0 -18 589.879 269.627   1
  12   0 -17-87.3264 164.461   1
  12   0 -16-20.2019 80.7231   1
  12   0 -15-400.701 234.868   1
  12   0 -14 568.002 246.745   1
  12   0 -13 290.048 172.849   1
  12   0 -12 2462.18 421.799   1
  12   0 -11 58.4498 136.911   1
  12   0 -10 9819.59 799.926   1
 -12   0   9-247.309 143.295   2
  12   0  -9-118.836 151.308   1
 -12   0   9-15.6074 44.0894   4
 -12   0   8 3063.05 370.998   2
 -12   0   8 2746.16 351.639   4
  12   0  -8 3479.95 492.149   1
 -12   0   7 136.638 86.5106   4
  12   0  -7 211.729 199.571   1
  12   0  -6 15508.9 960.801   1
 -12   0   6 14896.0 780.934   2
 -12   0   5 84.0773 130.009   2
  12   0  -5 7.58145 77.1257   3
  12   0  -5 129.767 124.486   1
 -12   0   4 17531.1 833.775   2
  12   0  -4 17578.6 1012.45   1
  12   0  -4 16427.5 715.538   3
 -12   0   3-268.440 181.751   2
  12   0  -3-175.021 125.534   3
  12   0  -3 218.218 150.780   1
 -12   0   2 26365.5 1016.75   2
  12   0  -2 27973.7 1132.93   2
 -12   0   1-171.593 162.747   2
  12   0  -1 145.124 183.415   2
  12   0   0 28849.3 1178.04   2
  12   0   1 80.1258 158.419   2
  12   0   2 5548.50 545.863   2
  12   0   3-313.146 126.431   2
  12   0   4 3272.20 429.450   2
  12   0   5-20.9792 200.361   2
  12   0   6 12569.0 856.042   2
  12   0   7-10.7516 143.026   2
  12   0   8 68.5907 136.115   2
  12   0   9-127.325 119.471   2
  12   0  10 136.685 143.082   2
  12   0  11-48.0279 145.602   2
  12   0  12 996.891 305.045   2
  12   0  13-56.7069 107.364   2
  12   0  14 380.314 227.724   2
  12   0  15-186.844 131.441   2
  12   0  16 686.226 283.312   2
  12   0  17 212.579 160.868   2
  12   0  18 896.872 326.114   2
  12   0  19 263.099 190.724   2
  12   1 -26 16.1168 108.810   1
  12   1 -25 69.2122 116.683   1
  12   1 -24 1819.83 454.716   1
  12   1 -23 747.663 291.852   1
  12   1 -22 4485.62 666.498   1
  12  -1 -22 4822.35 605.177   1
  12   1 -21 433.009 234.189   1
  12  -1 -21 282.174 175.278   1
  12   1 -20 7405.93 843.823   1
  12  -1 -20 7113.44 723.476   1
  12   1 -19 325.809 171.485   1
  12  -1 -19 181.518 201.489   1
  12   1 -18 5449.96 679.766   1
  12  -1 -18 5318.21 616.368   1
  12  -1 -17 1001.54 262.510   1
  12   1 -17 1309.50 357.217   1
  12  -1 -16 2631.01 460.811   1
  12   1 -16 2743.60 494.950   1
  12  -1 -15 87.1436 159.913   1
  12   1 -15 83.7335 99.3872   1
  12  -1 -14 1113.18 293.833   1
  12   1 -14 1040.90 299.428   1
  12   1 -13-114.974 129.277   1
  12  -1 -13 120.612 165.569   1
  12   1 -12 2194.02 407.353   1
  12  -1 -12 1919.79 378.147   1
  12   1 -11 671.038 260.423   1
  12  -1 -11 383.169 222.545   1
  12  -1 -10 2893.24 439.059   1
  12   1 -10 1937.06 380.525   1
  12  -1  -9 1295.90 289.390   1
  12   1  -9 1029.04 273.928   1
  12  -1  -8-37.0388 135.148   1
 -12  -1   8 82.9581 74.5216   4
  12   1  -8 335.737 184.117   1
  12   1  -7 2751.83 443.461   1
 -12   1   7 2326.93 272.056   2
  12  -1  -7 2709.07 401.755   1
 -12  -1   7 2329.87 296.873   4
  12   1  -6 406.948 215.466   1
 -12   1   6 93.5668 112.968   2
 -12  -1   6 400.394 135.063   4
  12  -1  -6 431.763 187.435   3
 -12   1   5 5046.47 373.155   2
 -12  -1   5 5294.23 453.796   4
  12  -1  -5 4527.41 451.158   3
  12   1  -5 5882.76 629.488   1
 -12  -1   4 4532.26 419.722   4
  12  -1  -4 3572.90 435.036   3
  12   1  -4 4741.19 567.148   1
  12   1  -3 9300.07 408.598   3
  12  -1  -3 9764.37 724.488   3
  12   1  -3 9922.94 800.929   1
  12   1  -2 1220.44 321.834   1
  12   1  -2 1882.62 356.354   2
  12   1  -1 17272.7 1035.88   1
  12  -1  -1 18793.2 841.268   2
  12   1  -1 17926.6 1007.71   2
  12   1   0 621.198 230.692   1
  12  -1   0 290.129 168.074   2
  12   1   0 322.163 214.840   2
  12   1   1 15556.6 972.345   1
 -12   1  -1 16723.8 743.102   2
  12   1   1 15623.1 959.407   2
  12  -1   1 15503.5 788.990   2
 -12   1  -2 2962.03 336.039   2
  12   1   2 2962.34 447.743   1
  12   1   2 3031.70 445.343   2
  12  -1   2 2424.32 322.785   2
  12   1   3 6674.77 641.099   1
  12   1   3 6053.78 615.439   2
  12  -1   3 5337.07 487.254   2
  12   1   4 1921.66 363.359   2
  12  -1   4 1509.45 275.645   2
  12   1   4 2088.63 381.864   1
  12   1   5 9725.96 792.432   2
  12  -1   5 9258.73 672.059   2
  12   1   6 2213.32 409.964   2
  12  -1   6 3260.99 423.690   2
  12   1   7 3647.91 502.098   2
  12  -1   7 4672.31 512.444   2
  12   1   8 14775.7 1032.04   2
  12  -1   8 16333.6 961.139   2
  12   1   9 650.907 239.209   2
  12  -1   9 999.377 269.428   2
  12   1  10 17254.8 1149.16   2
  12  -1  10 15512.6 978.852   2
  12   1  11 2299.00 438.556   2
  12  -1  11 1961.43 365.013   2
  12  -1  12 9224.24 793.220   2
  12   1  12 8811.12 849.197   2
  12   1  13-129.187 234.573   2
  12  -1  13 374.935 206.432   2
  12  -1  14 6786.55 732.369   2
  12   1  14 8970.29 909.714   2
  12   1  15-142.843 147.437   2
  12  -1  15 71.5858 150.399   2
  12   1  16 5257.93 711.424   2
  12  -1  16 5595.03 684.432   2
  12   1  17-441.743 228.350   2
  12  -1  17-40.8787 158.427   2
  12   1  18 3921.33 651.692   2
  12  -1  18 3589.09 563.988   2
  12  -1  19-16.7694 183.467   2
  12   2 -25 193.043 241.291   1
  12   2 -24 594.957 265.553   1
  12   2 -23 3557.95 631.370   1
  12   2 -22 346.939 259.197   1
  12   2 -21 6864.15 818.471   1
  12   2 -20 29.1871 71.7605   1
  12  -2 -20 459.548 259.824   1
  12   2 -19 6556.22 799.668   1
  12  -2 -19 5788.51 625.592   1
  12   2 -18 142.347 192.367   1
  12  -2 -18 93.5808 100.448   1
  12  -2 -17 9481.57 772.066   1
  12   2 -17 8572.99 897.064   1
  12   2 -16 384.327 236.325   1
  12  -2 -16 207.184 175.547   1
  12  -2 -15 5873.71 603.975   1
  12   2 -15 6961.95 793.577   1
  12  -2 -14-71.1651 163.412   1
  12   2 -14 235.344 216.729   1
  12   2 -13 12119.3 1022.27   1
  12  -2 -13 12675.2 879.334   1
  12   2 -12 4955.98 671.840   1
  12  -2 -12 5383.60 580.076   1
  12  -2 -11 27174.1 1245.41   1
  12   2 -11 26669.2 1462.60   1
  12  -2 -10 10116.9 763.400   1
  12   2 -10 9851.54 886.924   1
  12   2  -9 8313.38 806.721   1
  12   2  -8 8288.48 797.135   1
  12   2  -7 1268.92 363.331   1
  12   2  -6 4279.83 572.154   1
  12   2  -5 6286.64 694.064   1
  12   2  -4 2414.05 430.090   1
  12   2  -3 4924.16 618.014   1
  12   2  -2 470.878 252.543   1
  12   2  -2 92.3083 143.643   2
  12   2  -1 321.856 212.098   1
  12   2  -1 293.544 208.453   2
  12   2   0 484.172 241.949   1
  12  -2   0 711.586 154.550   2
  12   2   0 703.199 273.423   2
  12   2   1 2911.94 465.196   1
  12  -2   1 2387.16 277.778   2
  12   2   1 2454.24 406.060   2
  12   2   2 159.627 176.187   1
  12   2   2-66.4395 156.873   2
  12  -2   2 182.920 84.0996   2
  12  -2   3 644.420 159.390   2
  12   2   3 809.273 279.220   1
  12   2   3 797.374 304.857   2
  12  -2   4 417.066 121.923   2
  12   2   4 226.534 169.453   1
  12   2   4 211.174 182.344   2
  12  -2   5 26.9964 75.0353   2
  12   2   5 104.885 157.974   2
  12   2   5 173.949 202.122   1
  12   2   6 435.581 223.961   2
  12  -2   6 213.253 105.572   2
  12   2   6 253.975 180.224   1
  12   2   7 6015.23 630.701   1
  12   2   7 5549.29 666.762   2
  12  -2   7 6499.23 544.634   2
  12   2   8 304.337 211.003   2
  12  -2   8 257.107 147.333   2
  12   2   8 341.249 173.143   1
  12  -2   9 6817.89 604.943   2
  12   2   9 5941.67 627.384   1
  12   2   9 6233.41 740.337   2
  12   2  10 399.449 226.616   2
  12  -2  10 565.584 194.076   2
  12   2  10 807.541 281.323   1
  12  -2  11 4568.01 528.188   2
  12   2  11 3913.91 624.975   2
  12   2  11 3850.25 515.814   1
  12   2  12 1504.99 374.033   2
  12  -2  12 1680.19 347.643   2
  12   2  12 1222.33 313.412   1
  12   2  13 2369.39 493.035   2
  12  -2  13 2439.49 409.249   2
  12   2  13 1848.81 389.571   1
  12   2  14 2921.32 521.494   2
  12  -2  14 2271.98 398.425   2
  12   2  14 1879.83 372.298   1
  12   2  15 2277.28 477.470   2
  12  -2  15 2525.71 426.975   2
  12   2  15 2742.13 446.551   1
  12   2  16 750.844 303.622   2
  12  -2  16 1061.71 302.388   2
  12   2  16 1052.08 321.901   1
  12  -2  17 6328.73 703.990   2
  12  -2  18-259.486 207.644   2
  12  -2  19 3804.44 547.216   2
  12   3 -22 623.678 314.344   1
  12  -3 -21 3876.20 537.863   4
  12   3 -21 3300.53 607.446   1
  12  -3 -20-45.5315 182.938   4
  12   3 -20 321.167 191.863   1
  12   3 -19 728.243 285.996   1
  12  -3 -18-250.598 139.177   1
  12   3 -18-240.807 209.529   1
  12   3 -17-216.953 229.013   1
  12  -3 -17 176.073 149.186   1
  12   3 -16-577.879 318.100   1
  12  -3 -16-30.5785 72.5838   1
  12   3 -15 51.8250 175.944   1
  12  -3 -15 176.441 137.314   1
  12  -3 -14 963.268 270.785   1
  12   3 -14 930.109 354.492   1
  12   3 -13 676.546 335.307   1
  12  -3 -13 1220.58 288.707   1
  12  -3 -12 4867.81 533.487   1
  12   3 -12 5313.17 713.632   1
  12   3 -11 8323.39 879.428   1
  12   3 -10 3525.08 589.281   1
  12   3  -9 6387.99 762.022   1
  12   3  -8 430.068 248.318   1
  12   3  -7 3662.26 565.322   1
  12   3  -6 55.2728 168.484   1
  12   3  -5 4126.77 615.699   1
  12   3  -4 439.696 199.905   1
  12   3  -3 7657.94 776.167   1
  12   3  -2 949.951 324.386   1
  12   3  -1 4749.77 632.094   1
  12   3  -1 4495.83 600.117   2
  12   3   0 2752.86 477.217   1
  12   3   0 2688.99 496.598   2
  12   3   1 3823.13 575.369   1
  12   3   1 3389.89 557.547   2
  12   3   2 4230.19 585.572   1
  12   3   2 4427.07 611.864   2
  12   3   3 770.392 292.202   1
  12   3   3 556.404 260.272   2
  12   3   4 1759.74 399.216   1
  12   3   4 2413.94 490.542   2
  12   3   5 1775.29 376.400   1
  12   3   5 1636.58 392.486   2
  12   3   6-240.639 188.380   1
  12   3   6-35.4553 171.201   2
  12   3   7 5481.53 642.283   1
  12   3   7 5642.20 724.332   2
  12   3   8 1192.38 374.302   2
  12   3   8 1465.10 390.728   1
  12   3   9 3993.67 631.240   2
  12   3   9 3180.49 501.958   1
  12   3  10 1346.58 420.483   2
  12   3  10 1746.19 379.672   1
  12   3  11 404.618 247.710   2
  12   3  11 108.135 99.2281   1
  12   3  12 492.751 247.632   2
  12   3  12 173.083 143.891   1
  12   3  13 1332.54 414.591   2
  12   3  13 1686.30 361.445   1
  12   3  14-62.6288 172.521   2
  12   3  14-408.049 182.579   1
  12  -4 -22 2466.43 497.906   4
  12  -4 -21 395.736 241.796   4
  12  -4 -20 1151.05 367.164   4
  12  -4 -19-253.580 224.505   4
  12  -4 -18 158.152 201.308   4
  12   4 -18 396.538 241.744   1
  12   4 -17 289.165 264.078   1
  12   4 -16 592.175 284.441   1
  12  -4 -15 801.197 239.438   1
  12   4 -15 142.055 184.771   1
  12   4 -14 482.741 239.105   1
  12  -4 -14 726.190 234.957   1
  12   4 -13-320.701 254.540   1
  12  -4 -13 244.162 195.979   1
  12   4 -12 954.930 360.165   1
  12   4 -11 117.445 198.469   1
  12   4 -10 8362.34 922.327   1
  12   4  -9 338.931 260.729   1
  12   4  -8 5233.83 733.064   1
  12   4  -7 458.594 255.541   1
  12   4  -6 1255.80 367.304   1
  12   4  -5 1672.37 440.968   1
  12   4  -4 710.007 296.400   1
  12   4  -3 294.914 244.766   1
  12   4  -2 5018.13 667.868   1
  12   4  -1 2239.83 460.123   1
  12   4   0 5550.27 713.175   2
  12   4   0 5381.31 724.986   1
  12   4   1 1354.79 377.258   1
  12   4   1 1625.30 395.059   2
  12   4   2 2118.37 440.137   2
  12   4   2 2001.22 450.007   1
  12   4   3 1964.71 462.305   2
  12   4   3 1579.02 426.634   1
  12   4   4 4088.73 626.621   1
  12   4   4 4372.45 647.003   2
  12   4   5 1701.01 372.259   1
  12   4   5 3062.78 555.157   2
  12   4   6 11457.9 1072.24   2
  12   4   6 11455.6 980.881   1
  12   4   7 5254.75 649.273   1
  12   4   7 6703.06 837.373   2
  12   4   8 6919.08 842.597   2
  12   4   8 6768.24 736.797   1
  12   4   9 3122.96 502.891   1
  12   4   9 2614.60 538.700   2
  12   4  10 1105.35 306.129   1
  12   4  10 1373.88 393.847   2
  12   4  11 2242.92 534.710   2
  12   4  11 2675.03 466.884   1
  12   4  12 684.661 329.153   2
  12   5 -13 552.694 324.030   1
  12   5 -12 10262.5 1081.09   1
  12   5 -11 184.077 284.546   1
  12   5 -10 8217.11 963.834   1
  12   5  -9 1062.73 412.402   1
  12   5  -8 4062.90 704.681   1
  12   5  -7 647.405 320.520   1
  12   5  -6 1223.87 410.576   1
  12   5  -5-59.7661 178.898   1
  12   5  -4 1789.70 460.898   1
  12   5  -3 733.899 356.528   1
  12   5  -2-110.008 207.403   1
  12   5  -1 322.714 229.417   1
  12   5   0 523.365 243.867   1
  12   5   1-864.435 346.394   1
  12   5   2 424.318 285.530   1
  12   5   2 694.923 284.482   2
  12   5   3 1427.59 416.226   1
  12   5   3 1838.98 482.822   2
  12   5   4-491.372 281.851   1
  12   5   4 130.110 284.558   2
  12   5   5-43.3391 189.133   1
  12   5   5 486.908 298.543   2
  12   5   6-680.091 325.547   1
  12   5   6-8.56779 261.577   2
  12   5   7 369.700 228.382   1
  12   5   7 666.159 267.842   2
  12   5   8 1022.28 350.381   1
  12   6  -6-1146.67 388.922   1
  12   6  -5 625.536 308.503   1
  12   6  -4 4884.66 752.448   1
  12   6  -3 120.916 274.604   1
  12   6  -2 1441.61 452.563   1
  12   6  -1-122.948 159.537   1
  12   6   0 2677.46 586.686   1
  12   6   1 1435.75 432.100   1
  12   6   2 5436.22 794.013   1
  12   6   3-42.9135 160.999   1
  12   6   4 1723.48 511.719   1
  12   6   5 228.078 178.539   1
  13   0 -24 1290.31 341.975   1
  13   0 -23 40.5506 146.446   1
  13   0 -22 2339.97 459.707   1
  13   0 -21-313.850 255.482   1
  13   0 -20 5882.48 718.306   1
  13   0 -19-245.820 201.152   1
  13   0 -18 5308.93 689.328   1
  13   0 -17-121.073 168.166   1
  13   0 -16 2690.50 491.743   1
  13   0 -15-16.9019 101.959   1
  13   0 -14 7431.75 759.695   1
  13   0 -13 284.640 174.247   1
  13   0 -12 3337.34 498.579   1
  13   0 -11 59.1163 158.837   1
  13   0 -10 2251.56 413.589   1
  13   0  -9-89.8069 143.878   1
[truncated: 37,026 more chars]
