# Supplementary material for: Bis(μ2-N-methyl-N-phenyl­dithio­carbamato)-κ3 S,S′:S;κ3 S:S,S′-bis­[(N-methyl-N-phenyl­dithio­carbamato-κ2 S,S′)cadmium]: crystal structure and Hirshfeld surface analysis
Source: Acta Crystallogr E Crystallogr Commun. 2017 Feb 21;73(Pt 3):429–33. doi: 10.1107/S2056989017002705 (PMC5347070; doi:10.1107/S2056989017002705)
Supplement: Supplementary file 2 [file e-73-00429-Isup2.hkl]

data_I                                                                          
_shelx_title ' 5582'                                                            
_shelx_refln_list_code          4                                               
_shelx_F_calc_maximum      340.30                                               
_exptl_crystal_F_000       952.00                                               
_reflns_d_resolution_high  0.7060                                               
                                                                                
loop_                                                                           
 _space_group_symop_operation_xyz                                               
 'x, y, z'                                                                      
 '-x, y+1/2, -z+1/2'                                                            
 '-x, -y, -z'                                                                   
 'x, -y-1/2, z-1/2'                                                             
                                                                                
_cell_length_a    12.7972                                                       
_cell_length_b     6.4445                                                       
_cell_length_c    22.5820                                                       
_cell_angle_alpha  90.000                                                       
_cell_angle_beta   98.247                                                       
_cell_angle_gamma  90.000                                                       
                                                                                
_shelx_F_squared_multiplier     1.000                                           
                                                                                
loop_                                                                           
 _refln_index_h                                                                 
 _refln_index_k                                                                 
 _refln_index_l                                                                 
 _refln_F_squared_calc                                                          
 _refln_F_squared_meas                                                          
 _refln_F_squared_sigma                                                         
 _refln_observed_status                                                         
   2   0   0       5841.05       6000.43       105.21 o                         
   3   0   0       4709.52       4661.97       114.26 o                         
   4   0   0        746.09        691.20        36.60 o                         
   5   0   0      16319.40      16129.14       308.01 o                         
   6   0   0         21.33          8.80        15.23 o                         
   7   0   0      21591.90      20669.27       258.80 o                         
   8   0   0      25236.05      25075.12       303.69 o                         
   9   0   0       3988.68       4130.70       190.80 o                         
  10   0   0        261.68        316.64        57.91 o                         
  11   0   0       1183.54       1197.97        80.14 o                         
  12   0   0       7309.16       7384.94       301.56 o                         
  13   0   0       5221.26       4967.97       257.52 o                         
  14   0   0          1.08         18.99        37.18 o                         
  15   0   0        221.90        219.26        45.16 o                         
  16   0   0         47.38        -28.40        40.01 o                         
   1   1   0      25058.68      26539.59       281.53 o                         
   2   1   0      11049.58      10865.00       111.82 o                         
   3   1   0      38019.37      38775.21       363.64 o                         
   4   1   0        844.38        884.60        25.07 o                         
   5   1   0       6964.09       7346.97        82.97 o                         
   6   1   0      17207.38      17704.24       263.57 o                         
   7   1   0       5126.77       5039.50        85.76 o                         
   8   1   0        197.95        212.57        21.01 o                         
   9   1   0       2517.32       2577.99        60.76 o                         
  10   1   0       1887.12       1892.05        60.40 o                         
  11   1   0       1342.42       1279.76        71.94 o                         
  12   1   0        130.18        101.41        29.39 o                         
  13   1   0        552.26        545.06        53.82 o                         
  14   1   0       2243.50       2436.30       112.36 o                         
  15   1   0        778.80        967.08       101.82 o                         
  16   1   0        108.90          1.85        29.64 o                         
   0   2   0        794.56        988.66        30.24 o                         
   1   2   0       8744.43       8852.34        82.86 o                         
   2   2   0       5574.01       5775.06        99.07 o                         
   3   2   0       1970.07       2384.37        54.08 o                         
   4   2   0       1819.55       1774.29        36.43 o                         
   5   2   0       3777.63       3886.50        76.18 o                         
   6   2   0        372.48        357.48        35.71 o                         
   7   2   0        339.46        346.71        22.82 o                         
   8   2   0        334.39        316.26        25.97 o                         
   9   2   0       4537.91       4594.11       111.29 o                         
  10   2   0         20.06         35.36        22.07 o                         
  11   2   0        154.35        169.24        33.01 o                         
  12   2   0        194.86        168.13        30.10 o                         
  13   2   0        162.83        102.00        40.60 o                         
  14   2   0        696.05        734.47       143.14 o                         
  15   2   0         61.31          7.72        32.39 o                         
  16   2   0        126.11        -45.12        45.12 o                         
   1   3   0       7280.90       7442.14        81.54 o                         
   2   3   0       7610.09       8154.96        86.32 o                         
   3   3   0       1963.17       1931.16        48.34 o                         
   4   3   0       2179.14       2067.88        59.20 o                         
   5   3   0        441.58        366.50        16.26 o                         
   6   3   0        756.53        682.06        23.63 o                         
   7   3   0         10.24          7.59        17.64 o                         
   8   3   0       3566.06       3424.29       137.66 o                         
   9   3   0      10212.91       9933.76       198.71 o                         
  10   3   0        463.59        432.12        45.04 o                         
  11   3   0       2216.00       2002.00       123.97 o                         
  12   3   0        585.32        696.93        88.08 o                         
  13   3   0        109.35         62.57        38.89 o                         
  14   3   0        115.68         48.06        67.45 o                         
  15   3   0         15.43         12.11        53.46 o                         
   0   4   0       5470.03       5757.90       107.54 o                         
   1   4   0       6186.14       6333.30        87.49 o                         
   2   4   0        801.88        745.98        35.77 o                         
   3   4   0       6124.60       6121.92        92.02 o                         
   4   4   0       8358.07       8455.78       107.46 o                         
   5   4   0        538.35        521.99        30.97 o                         
   6   4   0          3.43         -2.99         5.39 o                         
   7   4   0         46.59         68.28        25.65 o                         
   8   4   0       4568.73       4371.45       144.63 o                         
   9   4   0       1261.41       1367.40        84.47 o                         
  10   4   0        100.69         48.02        25.40 o                         
  11   4   0       1631.38       1596.00       172.44 o                         
  12   4   0       1624.89       1399.84       130.15 o                         
  13   4   0        705.33        656.57       127.16 o                         
  14   4   0        159.97        127.15        66.50 o                         
  15   4   0        243.34        450.18       119.44 o                         
   1   5   0       1233.43       1274.87        48.01 o                         
   2   5   0       6894.71       6995.64       117.29 o                         
   3   5   0       9219.15       9121.56       183.17 o                         
   4   5   0        192.26        183.41        30.72 o                         
   5   5   0       1025.44       1013.90        68.31 o                         
   6   5   0        392.45        374.69        73.19 o                         
   7   5   0        103.54         72.31        98.19 o                         
   8   5   0        456.03        429.35        69.16 o                         
   9   5   0       1267.28       1359.02       168.84 o                         
  10   5   0       6267.24       6033.91       360.92 o                         
  11   5   0       4204.13       4389.30       322.52 o                         
  12   5   0        170.22        133.97        62.43 o                         
  13   5   0         13.24        -36.51        37.84 o                         
  14   5   0          6.57        -34.34        34.34 o                         
   0   6   0        293.60        298.91        79.89 o                         
   1   6   0         24.76         37.49        36.57 o                         
   2   6   0        376.85        332.68        39.19 o                         
   3   6   0       1073.78       1076.12        63.07 o                         
   4   6   0       1809.59       1727.44        96.10 o                         
   5   6   0       2154.30       2335.52       208.70 o                         
   6   6   0        295.24        238.55        74.79 o                         
   7   6   0        271.16        346.31        86.04 o                         
   8   6   0        243.73        357.88        89.27 o                         
   9   6   0         84.50        118.74        65.42 o                         
  10   6   0        890.90        839.50       150.91 o                         
  11   6   0        143.73        108.47        58.45 o                         
  12   6   0        535.97        685.39       150.18 o                         
  13   6   0        113.71         55.03        77.86 o                         
   1   7   0         47.20         -6.93        42.27 o                         
   2   7   0         22.23        -41.17        41.17 o                         
   3   7   0         16.06        -18.68        34.78 o                         
   4   7   0         16.47        -25.96        25.96 o                         
   5   7   0        104.71        149.72        39.32 o                         
   6   7   0          4.63        -36.87        36.87 o                         
   7   7   0        249.27        177.23        50.09 o                         
   8   7   0         14.12          8.17        40.00 o                         
   9   7   0          5.33         64.29        57.95 o                         
  10   7   0          9.13         70.04        59.42 o                         
  11   7   0         82.89        -42.00        46.76 o                         
   0   8   0       1239.71       1286.25       167.67 o                         
   1   8   0        773.76        797.65        93.25 o                         
   2   8   0        565.86        504.92        78.66 o                         
   3   8   0        270.06        281.24        82.50 o                         
   4   8   0          1.08        -14.41        42.76 o                         
   5   8   0          0.29        -19.67        64.85 o                         
   6   8   0       1047.67       1487.05       208.46 o                         
   7   8   0        427.72        404.02       111.20 o                         
   8   8   0        111.35         92.23        55.37 o                         
   1   9   0         64.09         44.19        30.07 o                         
 -16   1   1        291.94        215.69        78.05 o                         
 -15   1   1         10.99        -46.04        48.60 o                         
 -14   1   1        186.11        217.58        55.20 o                         
 -13   1   1        827.57        896.38        98.00 o                         
 -12   1   1       4528.50       4641.91       140.29 o                         
 -11   1   1       1310.42       1346.91        73.03 o                         
 -10   1   1        892.93        874.92        41.18 o                         
  -9   1   1        312.86        303.90        21.93 o                         
  -8   1   1        329.59        296.35        21.95 o                         
  -7   1   1       1490.67       1509.42        47.44 o                         
  -6   1   1          2.71        -11.44        11.44 o                         
  -5   1   1       2321.17       2337.38        51.99 o                         
  -4   1   1       6468.46       6603.41        75.69 o                         
  -3   1   1       1742.83       1797.47        52.42 o                         
  -2   1   1      11443.95      12798.58       108.92 o                         
  -1   1   1      14140.71      15910.70       215.29 o                         
   0   1   1      29062.69      31698.17       342.13 o                         
   1   1   1        951.74        928.47        37.51 o                         
   2   1   1        242.14        287.36        19.48 o                         
   3   1   1       1536.25       1821.51        41.97 o                         
   4   1   1       9058.25       9114.55        91.69 o                         
   5   1   1       3301.68       3299.21        59.42 o                         
   6   1   1       2052.32       2167.03        49.39 o                         
   7   1   1       5321.49       5323.39       100.72 o                         
   8   1   1       3107.68       3335.42        70.87 o                         
   9   1   1       2843.67       2786.42        69.26 o                         
  10   1   1       1178.92       1122.00        52.47 o                         
  11   1   1       1668.47       1773.62        85.46 o                         
  12   1   1       4007.98       4083.78       108.55 o                         
  13   1   1        120.00        124.84        29.18 o                         
  14   1   1         26.10         23.48        24.06 o                         
  15   1   1        167.61        221.40        54.31 o                         
  16   1   1         23.36         23.69        85.38 o                         
 -16   2   1         34.25        -35.83        53.38 o                         
 -15   2   1        586.11        425.88       109.53 o                         
 -14   2   1        870.38        893.32       147.20 o                         
 -13   2   1        636.14        755.05       161.95 o                         
 -12   2   1        127.08         78.73        38.06 o                         
 -11   2   1       3908.75       3908.69       291.45 o                         
 -10   2   1       6016.74       6264.16       170.82 o                         
  -9   2   1       5734.58       5800.38       118.47 o                         
  -8   2   1         40.05         14.41         9.24 o                         
  -7   2   1       1018.64       1076.19        60.38 o                         
  -6   2   1       3154.99       3268.54       122.82 o                         
  -5   2   1        865.11        717.96        37.26 o                         
  -4   2   1       1565.57       1721.02        47.93 o                         
  -3   2   1      28983.59      29352.96       262.06 o                         
  -2   2   1      14139.06      13698.11        96.03 o                         
  -1   2   1      10157.82       9652.92        88.48 o                         
   0   2   1       4751.95       5143.94        50.97 o                         
   1   2   1       4740.48       4602.65        57.01 o                         
   2   2   1      36617.76      37026.94       223.05 o                         
   3   2   1      20277.00      20696.04       179.84 o                         
   4   2   1        164.86        153.24        13.79 o                         
   5   2   1      14714.10      15315.35       136.98 o                         
   6   2   1       5647.25       5614.89        91.21 o                         
   7   2   1       1304.63       1331.48        45.23 o                         
   8   2   1        784.62        735.00        40.15 o                         
   9   2   1       5981.82       6252.01       254.21 o                         
  10   2   1       9252.98       9414.86       174.80 o                         
  11   2   1       9289.93       9388.02       249.58 o                         
  12   2   1        665.42        645.88        52.64 o                         
  13   2   1        187.46        132.91        42.34 o                         
  14   2   1        884.24        826.84        94.89 o                         
  15   2   1        703.64        740.82        91.87 o                         
  16   2   1         62.36         11.63       141.98 o                         
 -15   3   1        633.19        805.02       147.31 o                         
 -14   3   1       1015.30        843.43       149.34 o                         
 -13   3   1        668.28        580.90        80.85 o                         
 -12   3   1       1108.42       1182.57       111.41 o                         
 -11   3   1       1765.54       1809.19        94.53 o                         
 -10   3   1        529.75        489.35        46.17 o                         
  -9   3   1       2218.15       2188.19        91.28 o                         
  -8   3   1       5152.18       5086.89       135.95 o                         
  -7   3   1        268.73        255.33        33.06 o                         
  -6   3   1         95.77        114.64        16.91 o                         
  -5   3   1       1296.15       1408.43        49.82 o                         
  -4   3   1      10728.07      10372.18       194.59 o                         
  -3   3   1      10030.00       9898.52       114.52 o                         
  -2   3   1       2411.54       2893.38        76.37 o                         
  -1   3   1       8510.49       8351.07        85.96 o                         
   0   3   1      15984.89      15924.23       133.30 o                         
   1   3   1      14024.71      13618.72       109.57 o                         
   2   3   1       2944.46       3088.94        50.62 o                         
   3   3   1       3882.13       3756.86        66.82 o                         
   4   3   1       5928.89       6014.79       103.23 o                         
   5   3   1       7588.80       8030.29        92.32 o                         
   6   3   1         23.55         24.23         8.09 o                         
   7   3   1        513.82        433.40        41.67 o                         
   8   3   1      19174.55      18833.92       265.22 o                         
   9   3   1       4525.67       4416.24        95.48 o                         
  10   3   1         64.55         46.12        34.52 o                         
  11   3   1        425.16        320.46        40.03 o                         
  12   3   1        952.80        924.80       102.50 o                         
  13   3   1       3166.82       3208.73       234.19 o                         
  14   3   1        813.98        796.02        97.98 o                         
  15   3   1        416.53        377.49        77.64 o                         
 -15   4   1         31.71        217.24        82.75 o                         
 -14   4   1        527.94        705.31       146.10 o                         
 -13   4   1          1.35        -42.48        53.11 o                         
 -12   4   1        520.10        573.36       117.78 o                         
 -11   4   1        534.43        598.80       122.56 o                         
 -10   4   1        153.59        149.56        47.33 o                         
  -9   4   1        481.83        549.73        53.99 o                         
  -8   4   1         76.32         90.09        24.88 o                         
  -7   4   1        987.11        996.71        69.57 o                         
  -6   4   1       2938.25       3090.67       147.48 o                         
  -5   4   1         64.19         41.86        11.82 o                         
  -4   4   1        535.43        521.41        32.58 o                         
  -3   4   1         48.55         35.00        13.33 o                         
  -2   4   1       2272.50       2311.76        55.96 o                         
  -1   4   1       4285.90       4225.82        75.01 o                         
   0   4   1        203.32        183.13        16.56 o                         
   1   4   1       4526.24       4541.91        77.43 o                         
   2   4   1       2346.74       2442.00        55.24 o                         
   3   4   1         11.83          4.64        10.24 o                         
   4   4   1        542.67        551.22        29.69 o                         
   5   4   1        151.31        141.69        19.30 o                         
   6   4   1        985.77        966.64        34.32 o                         
   7   4   1       4568.48       4300.00        90.23 o                         
   8   4   1          1.18         -5.56        32.65 o                         
   9   4   1         88.14         92.81        27.48 o                         
  10   4   1        422.12        360.35        49.09 o                         
  11   4   1        479.78        504.66        59.92 o                         
  12   4   1        351.70        382.98        69.84 o                         
  13   4   1         22.30         -7.26        35.17 o                         
  14   4   1        297.17        343.76        74.21 o                         
  15   4   1        274.36        424.97       123.10 o                         
 -14   5   1         44.84        184.88        97.75 o                         
 -13   5   1          0.11         28.04        45.21 o                         
 -12   5   1         40.91         82.61        58.73 o                         
 -11   5   1        693.92        553.86       124.31 o                         
 -10   5   1        565.27        758.37       136.69 o                         
  -9   5   1         74.47         54.43        50.46 o                         
  -8   5   1          4.15          8.37        33.75 o                         
  -7   5   1         89.57          2.02        39.57 o                         
  -6   5   1        381.52        397.93        32.09 o                         
  -5   5   1       1221.91       1168.35        59.50 o                         
  -4   5   1        655.07        543.16        45.34 o                         
  -3   5   1        263.48        184.40        30.88 o                         
  -2   5   1       1879.61       1759.17        65.90 o                         
  -1   5   1          5.78        -15.07        15.07 o                         
   0   5   1        264.63        214.18        23.81 o                         
   1   5   1       1024.84       1014.87        45.72 o                         
   2   5   1       3768.12       3596.88        91.62 o                         
   3   5   1        450.61        515.20        50.59 o                         
   4   5   1         86.62         82.81        21.34 o                         
   5   5   1        899.49        923.39        53.48 o                         
   6   5   1        652.55        620.55        42.41 o                         
   7   5   1         95.20         71.42        13.98 o                         
   8   5   1       1062.30       1014.10        79.32 o                         
   9   5   1       1018.67        988.97        79.84 o                         
  10   5   1        478.51        580.15        64.61 o                         
  11   5   1        538.31        550.84       130.64 o                         
  12   5   1          1.27        -88.67        88.67 o                         
  13   5   1         44.85        -71.08        71.08 o                         
  14   5   1         21.75        -68.58        68.58 o                         
 -12   6   1          0.05        -31.47        40.84 o                         
 -11   6   1        121.25        192.45        70.38 o                         
 -10   6   1        771.20        376.52       112.60 o                         
  -9   6   1        831.40        795.47       143.10 o                         
  -8   6   1        423.33        476.62       104.61 o                         
  -7   6   1        107.64        169.68        71.65 o                         
  -6   6   1        700.20        752.04       123.96 o                         
  -5   6   1         41.23         74.20        30.93 o                         
  -4   6   1         58.95         31.73        25.54 o                         
  -3   6   1       1083.56       1042.21        61.38 o                         
  -2   6   1       1065.50       1073.41        63.54 o                         
  -1   6   1       4151.66       4039.82       172.51 o                         
   0   6   1        140.20         89.03        37.90 o                         
   1   6   1        795.09        783.64       113.84 o                         
   2   6   1        456.49        432.32        43.74 o                         
   3   6   1        258.66        270.52        35.48 o                         
   4   6   1        309.53        270.53        53.62 o                         
   5   6   1         74.44         50.80        48.04 o                         
   6   6   1        907.57        889.96       134.00 o                         
   7   6   1        598.28        420.75        99.31 o                         
   8   6   1        298.86        225.14        82.52 o                         
   9   6   1        796.31        959.45       149.87 o                         
  10   6   1       1286.29       1229.89       181.81 o                         
  11   6   1        338.83        273.17        98.39 o                         
  12   6   1        211.99        367.53       110.61 o                         
  13   6   1         93.70         46.56        43.86 o                         
 -11   7   1        181.77        226.11        81.56 o                         
 -10   7   1          0.32        -61.52        61.52 o                         
  -9   7   1         15.13        -65.46        65.46 o                         
  -8   7   1       1053.26       1408.75       193.84 o                         
  -7   7   1       2577.57       2633.69       247.49 o                         
  -6   7   1        169.25        135.57        44.52 o                         
  -5   7   1       1202.78       1449.52        97.85 o                         
  -4   7   1        131.56        124.74        37.58 o                         
  -3   7   1         87.13         59.15        29.86 o                         
  -2   7   1        578.03        628.81        79.56 o                         
  -1   7   1        685.67        721.67        85.33 o                         
   0   7   1       5688.89       5946.06       226.39 o                         
   1   7   1       1456.34       1534.60       154.65 o                         
   2   7   1          2.55        -34.51        34.51 o                         
   3   7   1        135.94         63.87        32.74 o                         
   4   7   1         50.41         54.64        32.01 o                         
   5   7   1       1114.92       1145.76       107.56 o                         
   6   7   1          0.31         19.58        27.18 o                         
   7   7   1       1990.87       2056.27       217.30 o                         
   8   7   1       1105.10       1405.90       192.76 o                         
   9   7   1        229.42        128.75        69.67 o                         
  10   7   1        258.85        209.45        73.85 o                         
  11   7   1          4.54        158.83        92.45 o                         
  -8   8   1          1.94          3.31        45.43 o                         
  -7   8   1        333.71        285.65        98.08 o                         
  -6   8   1        697.25        993.30       160.80 o                         
  -5   8   1        374.58        557.33       121.20 o                         
  -4   8   1         47.26        -33.15        40.14 o                         
  -3   8   1        213.45        256.46        96.29 o                         
  -2   8   1        696.95        789.76        95.39 o                         
  -1   8   1        441.67        401.53        72.72 o                         
   0   8   1         35.00         19.24        40.24 o                         
   1   8   1        144.48         52.51        56.00 o                         
   2   8   1        508.37        610.25        86.49 o                         
   3   8   1        335.64        316.61        94.54 o                         
   4   8   1          0.70        -49.94        49.94 o                         
   5   8   1        101.34         63.00        41.11 o                         
   6   8   1        677.47        681.92       130.48 o                         
   7   8   1        376.81        558.73       120.33 o                         
  -1   9   1         36.23        -39.39        39.39 o                         
   0   9   1         31.88         50.60        38.01 o                         
   1   9   1          0.93        -19.93        55.47 o                         
 -16   0   2        563.83        638.49       122.52 o                         
 -15   0   2        834.52       1093.51       151.16 o                         
 -14   0   2          8.76         52.82        56.92 o                         
 -13   0   2       6231.15       6333.54       321.14 o                         
 -12   0   2       6727.75       6938.82       205.84 o                         
 -11   0   2       1757.15       1903.68       131.39 o                         
 -10   0   2       1557.44       1516.59       123.06 o                         
  -9   0   2         23.28         14.51        14.22 o                         
  -8   0   2       2973.49       2747.00       100.05 o                         
  -7   0   2      24834.14      25481.53       280.88 o                         
  -6   0   2       6023.96       5719.00       123.56 o                         
  -5   0   2      10029.38       9717.98       241.21 o                         
  -4   0   2       5558.22       5342.87       101.98 o                         
  -3   0   2        181.03        102.84        18.13 o                         
  -2   0   2        413.59        379.33        21.01 o                         
   2   0   2        267.81        301.10        29.61 o                         
   3   0   2       9048.18       9674.33       182.10 o                         
   4   0   2        279.95        242.55        24.73 o                         
   5   0   2      14000.69      13924.38       186.73 o                         
   6   0   2       5936.83       6304.63       137.34 o                         
   7   0   2      21115.30      21009.59       268.46 o                         
   8   0   2      16089.15       7660.51      7327.78 o                         
   9   0   2       6620.11       6387.50       245.96 o                         
  10   0   2       3550.46       3315.63       127.16 o                         
  11   0   2         72.34         53.92        49.00 o                         
  12   0   2       1377.56       1420.32       139.73 o                         
  13   0   2       3751.53       3432.58       221.92 o                         
  14   0   2          3.23         43.60        37.83 o                         
  15   0   2         54.27        128.39        35.79 o                         
  16   0   2       1095.58       1432.08       177.78 o                         
 -16   1   2          1.68         44.33        29.86 o                         
 -15   1   2        963.62       1095.70       158.79 o                         
 -14   1   2       4323.50       4537.28       299.63 o                         
 -13   1   2       1846.05       1759.61       180.12 o                         
 -12   1   2        409.80        406.86        84.75 o                         
 -11   1   2         20.84         19.26        26.45 o                         
 -10   1   2       2018.91       2110.05        62.19 o                         
  -9   1   2        451.44        413.48        25.42 o                         
  -8   1   2         74.92         64.38        12.41 o                         
  -7   1   2       8298.90       7970.71        94.91 o                         
  -6   1   2      12508.71      12396.98       126.04 o                         
  -5   1   2       3982.93       3674.09        61.52 o                         
  -4   1   2       1612.59       1782.15        36.07 o                         
  -3   1   2        634.44        535.81        26.82 o                         
  -2   1   2       4119.94       3843.39        57.06 o                         
  -1   1   2      23359.96      24375.04       106.74 o                         
   0   1   2       3023.95       3403.30        84.15 o                         
   1   1   2      15402.73      16266.86       125.45 o                         
   2   1   2      13981.38      14308.46       150.22 o                         
   3   1   2        717.14       1105.32        35.48 o                         
   4   1   2        324.54        341.63        21.56 o                         
   5   1   2       3451.19       3358.61        69.96 o                         
   6   1   2      11480.75      10802.72       124.16 o                         
   7   1   2       6858.22       6455.77       115.22 o                         
   8   1   2       1597.04       1534.01        54.52 o                         
   9   1   2       1585.99       1581.53        59.05 o                         
  10   1   2       2848.44       2737.38       100.58 o                         
  11   1   2        451.42        480.17        46.76 o                         
  12   1   2        738.06        721.42        47.96 o                         
  13   1   2       1137.95       1210.36        77.77 o                         
  14   1   2       2307.08       2343.60       112.40 o                         
  15   1   2       1465.99       1388.80       120.40 o                         
  16   1   2        230.73        254.61        73.36 o                         
 -16   2   2          0.28        -83.03        83.03 o                         
 -15   2   2         48.92         51.47        54.04 o                         
 -14   2   2        391.28        509.57       113.15 o                         
 -13   2   2         36.85         30.23        52.55 o                         
 -12   2   2         90.44         58.76        48.45 o                         
 -11   2   2       3940.93       3852.22        93.24 o                         
 -10   2   2          0.94         20.13        11.13 o                         
  -9   2   2       2016.15       2070.68        98.91 o                         
  -8   2   2          5.78         -4.85        11.35 o                         
  -7   2   2        638.06        645.11        30.95 o                         
  -6   2   2       2797.10       2674.81        64.72 o                         
  -5   2   2         68.04         73.16        13.15 o                         
  -4   2   2       8753.52       9084.06       112.70 o                         
  -3   2   2         15.79         34.45        18.50 o                         
  -2   2   2       8497.16       9169.50       161.25 o                         
  -1   2   2       3603.47       3659.26        50.25 o                         
   0   2   2        750.22        712.08        20.40 o                         
   1   2   2      10763.51      11248.59       141.82 o                         
   2   2   2      16138.70      16718.56       206.07 o                         
   3   2   2       6270.88       6512.89       121.40 o                         
   4   2   2       2007.17       1950.98        49.63 o                         
   5   2   2       1621.77       1691.02        67.72 o                         
   6   2   2       2372.48       2256.39        61.57 o                         
   7   2   2        208.17        196.81        19.93 o                         
   8   2   2       2498.70       2478.41       105.51 o                         
   9   2   2       6840.90       6742.31       155.88 o                         
  10   2   2          0.46         27.19        17.81 o                         
  11   2   2         71.09         65.08        22.12 o                         
  12   2   2         27.49         28.41        17.98 o                         
  13   2   2         73.02         86.33        38.56 o                         
  14   2   2         11.40        -29.97        46.98 o                         
  15   2   2         96.25        126.71        46.93 o                         
  16   2   2        161.25        106.63        43.08 o                         
  17   2   2          1.28        -32.80        32.80 o                         
 -15   3   2         90.39         76.70        56.93 o                         
 -14   3   2        532.49        592.81       128.62 o                         
 -13   3   2        304.67        206.93        83.39 o                         
 -12   3   2        142.63        243.17        83.04 o                         
 -11   3   2        893.11        885.72       131.80 o                         
 -10   3   2        826.45        758.38        53.39 o                         
  -9   3   2       3420.18       3140.20       103.11 o                         
  -8   3   2       2163.25       2160.49        86.67 o                         
  -7   3   2        947.27        879.18        50.63 o                         
  -6   3   2         17.65         15.61        12.61 o                         
  -5   3   2        912.38        968.54        47.22 o                         
  -4   3   2       1512.27       1465.42        48.95 o                         
  -3   3   2       1099.32       1140.08        46.09 o                         
  -2   3   2       6992.16       7067.74        93.40 o                         
  -1   3   2       6396.35       6251.52        66.88 o                         
   0   3   2       2549.79       2564.42        44.72 o                         
   1   3   2        192.16        177.85        15.10 o                         
   2   3   2       1398.59       1473.82        38.28 o                         
   3   3   2       4625.00       5116.72        83.91 o                         
   4   3   2        143.37        141.74        18.68 o                         
   5   3   2        196.41        221.33        18.94 o                         
   6   3   2        266.59        234.55        23.19 o                         
   7   3   2        363.05        343.05        28.82 o                         
   8   3   2       1363.65       1327.37        60.12 o                         
   9   3   2       1053.91       1029.66        52.94 o                         
  10   3   2        772.58        754.02        47.16 o                         
  11   3   2        730.93        746.01        60.91 o                         
  12   3   2       1192.80       1107.52       108.29 o                         
  13   3   2          2.53         50.94        53.54 o                         
  14   3   2         49.07          3.80        32.95 o                         
  15   3   2        111.30         88.36        94.82 o                         
  16   3   2        409.42        233.41        76.87 o                         
 -15   4   2        877.33        978.83       171.07 o                         
 -14   4   2          1.05         27.82        71.12 o                         
 -13   4   2        124.90        148.21        69.38 o                         
 -12   4   2       1342.56       1284.56       170.96 o                         
 -11   4   2       2700.50       2705.39       237.10 o                         
 -10   4   2        234.60        238.56        76.17 o                         
  -9   4   2       1213.41       1370.67       161.47 o                         
  -8   4   2       2754.21       3004.71       221.07 o                         
  -7   4   2        608.05        611.29       100.73 o                         
  -6   4   2          0.66          8.39        22.48 o                         
  -5   4   2       2461.41       2305.40        75.18 o                         
  -4   4   2      16481.78      16545.73       242.63 o                         
  -3   4   2       9294.40       9117.99       130.38 o                         
  -2   4   2         55.88         51.28        13.13 o                         
  -1   4   2        595.60        609.61        29.99 o                         
   0   4   2        106.80         87.73        12.29 o                         
   1   4   2       7039.05       7077.80        88.61 o                         
   2   4   2         72.40         71.76        12.44 o                         
   3   4   2       6564.98       6339.65        98.66 o                         
   4   4   2       5871.97       5836.04        97.60 o                         
   5   4   2       2327.98       2256.23        65.73 o                         
   6   4   2        203.10        218.33        20.42 o                         
   7   4   2        448.99        438.56        34.66 o                         
   8   4   2       4081.67       3654.51        77.20 o                         
   9   4   2       1361.29       1223.50       122.31 o                         
  10   4   2        143.24         73.25        28.24 o                         
  11   4   2        533.48        567.31        60.29 o                         
  12   4   2        522.22        528.03        80.55 o                         
  13   4   2       1550.14       1440.20       231.45 o                         
  14   4   2        102.74        181.12        52.90 o                         
  15   4   2        324.73        598.57       136.40 o                         
 -14   5   2        359.24        436.62       112.52 o                         
 -13   5   2        635.95        743.82       145.62 o                         
 -12   5   2         31.18        -28.16        53.09 o                         
 -11   5   2       2101.82       2446.88       245.23 o                         
 -10   5   2       3190.66       3777.32       290.40 o                         
  -9   5   2       2290.24       2468.88       226.10 o                         
  -8   5   2        223.54        198.84        66.85 o                         
  -7   5   2        406.33        277.87        76.76 o                         
  -6   5   2       1443.09       1555.58       112.62 o                         
  -5   5   2        645.42        631.63        43.52 o                         
  -4   5   2         39.91         39.64        16.39 o                         
  -3   5   2       9923.59      10103.38       149.11 o                         
  -2   5   2      12322.10      12250.63       175.46 o                         
  -1   5   2       4127.03       4163.09        90.85 o                         
   0   5   2       2035.82       2064.97        69.55 o                         
   1   5   2         12.88         -5.69        11.96 o                         
   2   5   2       3266.16       3391.55        88.03 o                         
   3   5   2       2866.43       2828.49        79.58 o                         
   4   5   2         61.85         52.11        17.63 o                         
   5   5   2       2735.99       2857.99        94.49 o                         
   6   5   2       2702.26       2815.48        91.84 o                         
   7   5   2       1864.32       1797.48        62.27 o                         
   8   5   2        375.95        386.90        50.45 o                         
   9   5   2        434.98        391.90        54.21 o                         
  10   5   2       4520.18       4680.40       174.82 o                         
  11   5   2       3249.96       3548.37       206.78 o                         
  12   5   2        100.64        143.32        51.59 o                         
  13   5   2          2.43        -28.39        37.84 o                         
  14   5   2         50.98         83.88        50.21 o                         
 -12   6   2        582.69        369.03       115.85 o                         
 -11   6   2         43.72        -13.93        33.09 o                         
 -10   6   2         22.90         19.42        42.22 o                         
  -9   6   2        201.87        158.28        80.84 o                         
  -8   6   2        432.60        513.99       118.73 o                         
  -7   6   2        520.66        581.54       118.85 o                         
  -6   6   2         21.55         57.34        25.45 o                         
  -5   6   2       1087.58       1160.42        79.61 o                         
  -4   6   2        661.11        739.02        63.88 o                         
  -3   6   2       2026.64       2108.80       157.69 o                         
  -2   6   2        353.81        319.26        37.42 o                         
  -1   6   2         43.86        -10.36        35.70 o                         
   0   6   2        677.49        817.50        81.67 o                         
   1   6   2        149.82         63.03        34.31 o                         
   2   6   2         61.93         34.36        22.32 o                         
   3   6   2       1362.34       1403.99        71.77 o                         
   4   6   2       3965.16       4081.07       253.69 o                         
   5   6   2       4475.93       4399.69       272.03 o                         
   6   6   2        110.74         20.18        39.62 o                         
   7   6   2          1.09        -15.50        36.06 o                         
   8   6   2          6.54         41.35        50.55 o                         
   9   6   2        426.26        360.92       100.54 o                         
  10   6   2        991.69        921.45       149.76 o                         
  11   6   2        319.36        383.98       106.94 o                         
  12   6   2       1295.94       1391.58       203.25 o                         
  13   6   2        108.91        124.68        92.41 o                         
 -11   7   2         95.65         58.35        40.99 o                         
 -10   7   2         39.36        -15.36        48.58 o                         
  -9   7   2        184.85        411.69       111.02 o                         
  -8   7   2         62.59        129.62        66.37 o                         
  -7   7   2          9.34         57.67        66.58 o                         
  -6   7   2        260.85        222.22        49.47 o                         
  -5   7   2        271.34        178.44        41.56 o                         
  -4   7   2        208.89         89.35        43.73 o                         
  -3   7   2          4.28        -19.61        26.30 o                         
  -2   7   2        254.18        297.32        63.08 o                         
  -1   7   2         96.76        127.29        47.49 o                         
   0   7   2          2.76         66.24        42.62 o                         
   1   7   2        142.90         28.42        50.02 o                         
   2   7   2        100.71         43.65        39.64 o                         
   3   7   2          0.88        -35.09        35.09 o                         
   4   7   2          0.51         -4.76        17.90 o                         
   5   7   2        292.97        332.20        58.67 o                         
   6   7   2        129.11        166.23        76.67 o                         
   7   7   2        265.80        271.27        79.56 o                         
   8   7   2          0.10         27.15        49.94 o                         
   9   7   2         47.01        172.06        77.62 o                         
  10   7   2          3.31          7.47        44.48 o                         
  11   7   2         26.77        100.84        57.68 o                         
  -8   8   2         21.58        -73.24        73.24 o                         
  -7   8   2        157.69         50.54        40.72 o                         
  -6   8   2         19.58         37.08        51.36 o                         
  -5   8   2        189.32        387.49        97.28 o                         
  -4   8   2        151.49        107.81        65.76 o                         
  -3   8   2        328.22        313.06        56.44 o                         
  -2   8   2         49.52         -4.60        37.05 o                         
  -1   8   2        292.30        425.14       138.83 o                         
   0   8   2       1171.36       1138.31       111.74 o                         
   1   8   2        396.35        320.37        65.17 o                         
   2   8   2        549.39        592.76       118.32 o                         
   3   8   2        165.41        159.06        69.33 o                         
   4   8   2          1.22        -46.26        46.26 o                         
   5   8   2         22.78         61.02        38.43 o                         
   0   9   2         28.89        -25.62        25.62 o                         
   1   9   2         14.71        145.17        78.92 o                         
   2   9   2        379.12        327.80       101.01 o                         
 -16   1   3        349.46        333.80        62.61 o                         
 -15   1   3        239.78        197.38        74.49 o                         
 -14   1   3        874.90       1163.40       157.59 o                         
 -13   1   3         72.98         16.42        48.72 o                         
 -12   1   3       2460.46       2432.76        83.25 o                         
 -11   1   3       1212.55       1134.32        62.99 o                         
 -10   1   3        337.50        304.64        26.92 o                         
  -9   1   3        171.29        149.63        17.05 o                         
  -8   1   3       1727.06       1691.23        51.46 o                         
  -7   1   3       7389.97       7711.14       111.65 o                         
  -6   1   3         88.30         64.69        12.50 o                         
  -5   1   3       4709.83       4425.59        78.13 o                         
  -4   1   3      11683.85      11273.12        95.66 o                         
  -3   1   3      27699.96      29160.04       243.34 o                         
  -2   1   3      13912.27      15204.87       105.57 o                         
  -1   1   3       2133.71       2085.89        30.22 o                         
   0   1   3          5.76         11.85        11.88 o                         
   1   1   3      25377.08      28555.21       168.94 o                         
   2   1   3        362.29        390.95        27.03 o                         
   3   1   3         38.57         51.86        15.03 o                         
   4   1   3      31478.88      33318.11       499.68 o                         
   5   1   3       7549.59       7753.63       122.23 o                         
   6   1   3        390.62        329.81        27.25 o                         
   7   1   3       1423.56       1303.91        54.81 o                         
   8   1   3        176.34        197.68        22.33 o                         
   9   1   3       5237.54       5078.43       129.58 o                         
  10   1   3       3937.18       3933.43       145.32 o                         
  11   1   3       1749.47       1708.55        69.70 o                         
  12   1   3       1550.56       1521.47        87.36 o                         
  13   1   3         52.87         38.73        18.33 o                         
  14   1   3         25.84         36.74        17.02 o                         
  15   1   3          3.17         -7.65        12.23 o                         
  16   1   3        770.51        810.48       144.48 o                         
 -16   2   3         10.87        -51.72        51.72 o                         
 -15   2   3        994.90        979.39       152.62 o                         
 -14   2   3       1767.20       1857.02       208.05 o                         
 -13   2   3       3061.24       3346.83       259.50 o                         
 -12   2   3       1398.96       1260.50       158.20 o                         
 -11   2   3        246.90        241.25        26.71 o                         
 -10   2   3       4873.79       4883.33       163.67 o                         
  -9   2   3       1621.93       1588.36        93.04 o                         
  -8   2   3          0.31         -6.16         8.95 o                         
  -7   2   3       1295.69       1268.72        53.54 o                         
  -6   2   3       9914.72       9812.31       180.80 o                         
  -5   2   3      20822.69      21378.21       336.08 o                         
  -4   2   3       7589.31       8211.07       201.24 o                         
  -3   2   3       6132.80       5755.09        53.41 o                         
  -2   2   3      30725.42      31267.09       211.41 o                         
  -1   2   3      14465.68      14386.09       144.87 o                         
   0   2   3       2787.05       2804.65        38.53 o                         
   1   2   3       2797.82       3322.89        52.78 o                         
   2   2   3      17567.22      17431.13       140.83 o                         
   3   2   3       2528.12       2220.01        54.93 o                         
   4   2   3       1848.84       2082.03        53.54 o                         
   5   2   3       9289.76       9425.99       120.44 o                         
   6   2   3      11501.87      11792.06       159.04 o                         
   7   2   3      11125.91      11535.30       140.08 o                         
   8   2   3       1701.84       1674.73        70.16 o                         
   9   2   3          3.66         -2.73        16.62 o                         
  10   2   3       6730.55       6875.48       157.62 o                         
  11   2   3       1145.84       1110.22        74.55 o                         
  12   2   3        166.21        183.21        32.26 o                         
  13   2   3        682.32        732.46        59.61 o                         
  14   2   3        943.60        812.04        94.28 o                         
  15   2   3        768.33        759.62        97.83 o                         
  16   2   3        247.42        225.87        64.13 o                         
  17   2   3        120.66         63.36        68.39 o                         
 -15   3   3       1332.29       1632.52       209.77 o                         
 -14   3   3         44.21        107.10        56.44 o                         
 -13   3   3        238.32        214.96        85.85 o                         
 -12   3   3       2047.43       1960.31       198.69 o                         
 -11   3   3       2654.27       2531.28       218.80 o                         
 -10   3   3       1003.39       1051.33       137.16 o                         
  -9   3   3       2709.11       2440.84       194.25 o                         
  -8   3   3       2284.31       2520.45       190.49 o                         
  -7   3   3       1608.49       1696.80       112.84 o                         
  -6   3   3        253.92        257.55        29.94 o                         
  -5   3   3       3127.25       3080.88        92.62 o                         
  -4   3   3      12922.00      12807.53       234.87 o                         
  -3   3   3       9438.44       9245.08       143.69 o                         
  -2   3   3       2432.61       2311.96        41.56 o                         
  -1   3   3          1.61         -4.64         8.42 o                         
   0   3   3       2862.84       2448.96        43.61 o                         
   1   3   3      13823.95      13894.63       110.37 o                         
   2   3   3         18.39         17.77         9.13 o                         
   3   3   3      12175.14      12230.23       161.27 o                         
   4   3   3       2871.86       2818.32        76.43 o                         
   5   3   3       2028.16       1864.63        57.99 o                         
   6   3   3       1900.87       1944.83        67.66 o                         
   7   3   3        234.95        265.03        29.76 o                         
   8   3   3       8175.10       8372.15       164.50 o                         
   9   3   3       3718.23       3655.10       120.82 o                         
  10   3   3         32.92         27.21        18.22 o                         
  11   3   3        131.74         79.31        23.22 o                         
  12   3   3        173.04        168.24        49.75 o                         
  13   3   3       2628.69       2801.54       206.27 o                         
  14   3   3         86.80        171.95        58.22 o                         
  15   3   3        662.98        649.00        93.01 o                         
  16   3   3        832.36        712.85       139.31 o                         
 -15   4   3        339.52        604.53       132.58 o                         
 -14   4   3        606.42        720.74       153.62 o                         
 -13   4   3        233.92        254.92        92.69 o                         
 -12   4   3        122.72         75.49        62.66 o                         
 -11   4   3        118.43        179.61        74.20 o                         
 -10   4   3        161.06        142.37        68.45 o                         
  -9   4   3       3457.15       3443.57       250.78 o                         
  -8   4   3         54.67         64.84        45.81 o                         
  -7   4   3         66.08        101.74        56.27 o                         
  -6   4   3       3347.67       3418.87       152.48 o                         
  -5   4   3         64.28         16.94        16.53 o                         
  -4   4   3        292.48        309.10        30.27 o                         
  -3   4   3         30.84         27.88        12.46 o                         
  -2   4   3       2672.33       2832.83        61.06 o                         
  -1   4   3       1545.92       1346.00        39.58 o                         
   0   4   3        254.70        227.96        17.99 o                         
   1   4   3       2576.15       2478.00        52.51 o                         
   2   4   3          9.11        -10.00        10.00 o                         
   3   4   3        356.00        344.26        22.64 o                         
   4   4   3        357.72        396.80        36.29 o                         
   5   4   3        166.09        151.77        24.85 o                         
   6   4   3       3461.75       3471.22        87.64 o                         
   7   4   3       2076.04       2072.18        67.75 o                         
   8   4   3        213.35        191.55        23.09 o                         
   9   4   3        580.01        571.56        35.71 o                         
  10   4   3          4.22        -13.99        13.99 o                         
  11   4   3        413.46        384.82        49.64 o                         
  12   4   3        400.23        455.00        80.26 o                         
  13   4   3         13.02         23.95        67.56 o                         
  14   4   3        846.76       1032.92       119.36 o                         
  15   4   3        333.99        417.96       107.36 o                         
 -14   5   3         52.73        157.98        68.73 o                         
 -13   5   3        418.18        702.07       153.11 o                         
 -12   5   3        112.36        187.87        91.27 o                         
 -11   5   3        920.78        908.56       155.80 o                         
 -10   5   3         23.56         45.18        61.58 o                         
  -9   5   3        270.07        389.49        95.77 o                         
  -8   5   3         52.94        -53.91        53.91 o                         
  -7   5   3         41.30          3.88        36.99 o                         
  -6   5   3         26.78         10.11        74.67 o                         
  -5   5   3         83.48         48.52        15.43 o                         
  -4   5   3       5041.97       4768.69       111.82 o                         
  -3   5   3        759.80        727.70        56.53 o                         
  -2   5   3          0.02        -27.24        27.24 o                         
  -1   5   3         76.32         46.00        18.24 o                         
   0   5   3        920.87       1042.36        50.64 o                         
   1   5   3       1329.13       1267.41        49.68 o                         
   2   5   3        518.71        450.82        32.13 o                         
   3   5   3        889.33        772.48        44.52 o                         
   4   5   3         59.19         56.36        16.44 o                         
   5   5   3          0.36         -3.43        20.29 o                         
   6   5   3          0.04         33.14        17.60 o                         
   7   5   3          7.59          1.18        13.34 o                         
   8   5   3        569.76        523.01        61.53 o                         
   9   5   3        200.27        182.17        40.44 o                         
  10   5   3         52.56         70.74        28.25 o                         
  11   5   3         12.81         87.04        45.39 o                         
  12   5   3        394.07        416.95        80.70 o                         
  13   5   3         31.13        -82.33        82.33 o                         
  14   5   3         48.60        -60.31        60.31 o                         
 -12   6   3        239.42         30.95        70.29 o                         
 -11   6   3          1.13        -78.40        78.40 o                         
 -10   6   3         29.36        -49.08        77.42 o                         
  -9   6   3        555.15        558.35       116.94 o                         
  -8   6   3         68.75         83.45        33.54 o                         
  -7   6   3       1224.03       1374.50       103.86 o                         
  -6   6   3       4355.11       4397.88       150.96 o                         
  -5   6   3       1088.30       1112.01        77.70 o                         
  -4   6   3        233.55        208.95        37.42 o                         
  -3   6   3         61.35         42.23        23.07 o                         
  -2   6   3       2058.18       2114.53        86.58 o                         
  -1   6   3       4010.78       4020.11       170.67 o                         
   0   6   3        437.49        518.77        67.05 o                         
   1   6   3        517.56        465.53        62.03 o                         
   2   6   3       1813.21       1738.43        92.86 o                         
   3   6   3        171.72        177.92        44.24 o                         
   4   6   3         18.22         26.18        33.27 o                         
   5   6   3        780.50        624.47        81.17 o                         
   6   6   3       3195.16       3273.25       147.03 o                         
   7   6   3       2031.28       2045.96       119.05 o                         
   8   6   3        194.58        178.89        40.78 o                         
   9   6   3        142.65        177.47        40.41 o                         
  10   6   3        392.04        323.63       101.24 o                         
  11   6   3         16.42        102.68        47.09 o                         
  12   6   3          1.62        -10.99        41.21 o                         
  13   6   3         92.85        161.54        95.36 o                         
 -10   7   3        147.61        192.79        88.51 o                         
  -9   7   3         20.37        -27.03        70.06 o                         
  -8   7   3       1135.46       1444.29       188.78 o                         
  -7   7   3        973.14        996.44       162.11 o                         
  -6   7   3        348.76        304.24        64.56 o                         
  -5   7   3       1356.40       1478.53        96.97 o                         
  -4   7   3        537.09        621.54        65.49 o                         
  -3   7   3       1936.44       2007.18       111.80 o                         
  -2   7   3       2278.00       2298.53       165.85 o                         
  -1   7   3        944.83       1047.78       100.19 o                         
   0   7   3       4383.15       4607.96       200.31 o                         
   1   7   3        222.12        111.34        49.37 o                         
   2   7   3         43.16         23.67        43.92 o                         
   3   7   3        126.47        115.71        43.88 o                         
   4   7   3        484.83        603.94        75.91 o                         
   5   7   3       2608.16       2556.83       220.99 o                         
   6   7   3         34.79         32.16        45.33 o                         
   7   7   3       1340.57       1392.95       176.49 o                         
   8   7   3        695.84        715.05       135.07 o                         
   9   7   3       1104.18       1223.10       175.70 o                         
  10   7   3        234.81        370.65        96.81 o                         
  -8   8   3          2.14        -55.48        55.48 o                         
  -7   8   3        124.16        -41.80        58.27 o                         
  -6   8   3        324.00        319.88       101.72 o                         
  -5   8   3        226.51        293.08        66.82 o                         
  -4   8   3         13.47        -63.38        63.38 o                         
  -3   8   3        298.08        331.05        62.46 o                         
  -2   8   3        116.77        138.81        49.75 o                         
  -1   8   3        241.65        243.23       133.54 o                         
   0   8   3         15.59        -49.27        49.27 o                         
   1   8   3          4.16        -51.09        51.78 o                         
   2   8   3        486.87        322.35        95.83 o                         
   3   8   3        379.33        400.95       103.17 o                         
   4   8   3         52.37         96.20        67.71 o                         
   5   8   3         14.70        -37.77        44.79 o                         
   6   8   3        677.57        576.89       114.27 o                         
   1   9   3        280.14        195.95        78.96 o                         
   2   9   3        312.29        512.16       108.87 o                         
 -16   0   4        461.56        661.95       126.89 o                         
 -15   0   4       3824.11       4030.74       287.20 o                         
 -14   0   4          2.09         21.05        31.40 o                         
 -13   0   4       2579.07       2607.52       208.45 o                         
 -12   0   4       4382.40       4368.73       122.49 o                         
 -11   0   4       1285.05       1258.10        55.92 o                         
 -10   0   4       3988.39       3831.81       119.43 o                         
  -9   0   4         31.94         11.88        10.54 o                         
  -8   0   4       9976.22      10060.44       144.73 o                         
  -7   0   4      14997.70      14446.48       220.88 o                         
  -6   0   4       3443.65       3225.28        63.38 o                         
  -5   0   4      14250.54      14779.80       184.11 o                         
  -4   0   4       7465.66       7504.00       111.34 o                         
  -3   0   4      29080.40      31598.78       364.21 o                         
  -2   0   4     115805.66     122856.94       563.99 o                         
  -1   0   4      14407.28      16189.06       182.74 o                         
   0   0   4      20987.95      21905.76       199.78 o                         
   1   0   4       8142.47       8398.15       151.50 o                         
   2   0   4         93.88        161.38        27.63 o                         
   3   0   4          4.05          3.97        18.16 o                         
   4   0   4      10352.54      10311.60       229.53 o                         
   5   0   4      29600.65      29785.26       292.40 o                         
   6   0   4       3166.61       3234.03       103.97 o                         
   7   0   4       4632.04       2168.01      1913.55 o                         
   8   0   4      11477.10      10895.19       318.27 o                         
   9   0   4       9447.56       9265.69       240.83 o                         
  10   0   4       5935.66       5753.44       173.92 o                         
  11   0   4         30.85        -14.92        25.60 o                         
  12   0   4        825.25        837.63       109.93 o                         
  13   0   4       1037.76       1038.48       127.54 o                         
  14   0   4          9.12         47.33        34.29 o                         
  15   0   4       1202.38       1291.85       151.12 o                         
  16   0   4       2477.55       3100.29       263.23 o                         
 -16   1   4         74.65        105.62        36.34 o                         
 -15   1   4        431.45        560.41        81.96 o                         
 -14   1   4       2944.06       2785.41       242.88 o                         
 -13   1   4       1677.72       1835.20       188.36 o                         
 -12   1   4       1121.36       1095.34        85.77 o                         
 -11   1   4         11.36         18.89        16.95 o                         
 -10   1   4        958.36        922.64        43.25 o                         
  -9   1   4        538.17        537.96        31.55 o                         
  -8   1   4         10.20        -12.49        12.49 o                         
  -7   1   4       7747.06       7834.58       117.32 o                         
  -6   1   4      22633.00      22241.10       331.07 o                         
  -5   1   4      30052.30      30219.55       171.34 o                         
  -4   1   4       7227.54       6997.94       160.70 o                         
  -3   1   4       4574.21       5154.41       121.01 o                         
  -2   1   4        756.94        640.60        26.66 o                         
  -1   1   4      11719.66      11821.37       101.10 o                         
   0   1   4        375.37        440.40        32.68 o                         
   1   1   4          3.42          3.86         6.96 o                         
   2   1   4      23119.45      24542.31       339.12 o                         
   3   1   4      19742.33      20415.60       423.38 o                         
   4   1   4       4085.91       4315.94       105.08 o                         
   5   1   4        444.87        361.23        27.43 o                         
   6   1   4       9274.89       9007.25       136.37 o                         
   7   1   4       9142.68       8875.77       128.76 o                         
   8   1   4       2478.42       2524.50        73.41 o                         
   9   1   4         45.79         46.47        27.35 o                         
  10   1   4        802.95        731.35        66.76 o                         
  11   1   4        704.90        703.49        52.41 o                         
  12   1   4        456.32        461.47        48.73 o                         
  13   1   4       1068.51       1015.03        74.18 o                         
  14   1   4       2544.56       2542.49       120.14 o                         
  15   1   4       2061.80       1916.84       214.09 o                         
  16   1   4        347.82        311.86        63.94 o                         
 -16   2   4        192.49        182.33        86.72 o                         
 -15   2   4        209.73        241.16        87.36 o                         
 -14   2   4        628.96        581.28       127.58 o                         
 -13   2   4        227.22        201.76        78.08 o                         
 -12   2   4        643.72        617.96       110.10 o                         
 -11   2   4       5522.49       5359.62       103.78 o                         
 -10   2   4          4.96          8.19        12.66 o                         
  -9   2   4        236.37        197.03        15.97 o                         
  -8   2   4        354.26        359.95        34.08 o                         
  -7   2   4        342.40        350.11        32.37 o                         
  -6   2   4       3705.29       3920.15       118.04 o                         
  -5   2   4          1.29         15.30        18.56 o                         
  -4   2   4      12283.17      11946.74       230.26 o                         
  -3   2   4         46.36         22.40         5.87 o                         
  -2   2   4        145.62        150.17        11.73 o                         
  -1   2   4          9.98          4.24         5.76 o                         
   0   2   4        220.00        191.99        12.09 o                         
   1   2   4       2192.63       2125.44        40.86 o                         
   2   2   4       8909.23       9372.09       100.34 o                         
   3   2   4        111.04        119.53        19.46 o                         
   4   2   4        821.13        906.52        42.03 o                         
   5   2   4       1723.23       1929.41        63.54 o                         
   6   2   4         56.97         70.91        18.91 o                         
   7   2   4         38.83         33.89        15.07 o                         
   8   2   4       2685.60       2504.84        88.07 o                         
   9   2   4       3042.90       2981.64       101.86 o                         
  10   2   4         46.01         59.16        22.01 o                         
  11   2   4        881.45        880.48        62.09 o                         
  12   2   4         83.92         78.94        22.27 o                         
  13   2   4          0.34         -5.41         9.63 o                         
  14   2   4          0.60         48.03        38.80 o                         
  15   2   4        138.63        240.64        65.08 o                         
  16   2   4         20.80         -1.83       111.92 o                         
  17   2   4        179.23        316.78        92.34 o                         
 -15   3   4          3.48        -39.57        42.14 o                         
 -14   3   4        697.36       1011.02       160.60 o                         
 -13   3   4         99.05        123.97        60.04 o                         
 -12   3   4          4.97        112.55        51.17 o                         
 -11   3   4         99.24         70.71        51.14 o                         
 -10   3   4        116.55        106.58        53.88 o                         
  -9   3   4       1054.67       1230.07       145.32 o                         
  -8   3   4        646.76        519.59        94.88 o                         
  -7   3   4        349.45        391.73        71.46 o                         
  -6   3   4       1739.49       1668.36        82.76 o                         
  -5   3   4          1.27         15.86        15.60 o                         
  -4   3   4        296.46        324.97        18.97 o                         
  -3   3   4        156.87        148.93        13.88 o                         
  -2   3   4       5771.58       5790.27        79.46 o                         
  -1   3   4       9929.74       9787.85        95.31 o                         
   0   3   4       3911.75       4130.12        63.11 o                         
   1   3   4         94.40         89.93        12.88 o                         
   2   3   4        174.70        172.17        16.53 o                         
   3   3   4        224.32        196.32        18.87 o                         
   4   3   4        194.12        193.51        27.85 o                         
   5   3   4          5.07          4.28        11.08 o                         
   6   3   4      11704.35      12017.86       172.01 o                         
   7   3   4      10822.83      10725.31       170.81 o                         
   8   3   4         81.30         62.95        21.37 o                         
   9   3   4        137.92        101.33        20.47 o                         
  10   3   4        393.58        378.78        38.41 o                         
  11   3   4         79.50         60.14        20.99 o                         
  12   3   4        550.68        530.18        83.73 o                         
  13   3   4          9.82         60.87        40.97 o                         
  14   3   4        478.10        428.18       102.97 o                         
  15   3   4        193.20        237.14        57.37 o                         
 -14   4   4        562.36        714.81       152.61 o                         
 -13   4   4        342.59        426.43       117.24 o                         
 -12   4   4        161.53        181.75        75.87 o                         
 -11   4   4        706.70        632.14       125.50 o                         
 -10   4   4         67.90         49.59        51.73 o                         
  -9   4   4       1857.90       2065.95       198.82 o                         
  -8   4   4       2068.92       1728.09       176.52 o                         
  -7   4   4       1750.35       1738.55       114.85 o                         
  -6   4   4       1942.42       1990.86       118.49 o                         
  -5   4   4       1088.13        992.55        67.60 o                         
  -4   4   4      12668.79      12022.32       164.25 o                         
  -3   4   4       9546.11       9547.89       137.89 o                         
  -2   4   4       1955.47       1967.82        46.41 o                         
  -1   4   4       1270.06       1282.69        36.14 o                         
   0   4   4         52.64         31.37        10.91 o                         
   1   4   4       5958.61       5908.82        83.69 o                         
   2   4   4         89.21         91.54        14.99 o                         
   3   4   4       9112.68       9244.05       122.70 o                         
   4   4   4      10051.65       9910.47       174.18 o                         
   5   4   4       8036.57       8320.02       152.37 o                         
   6   4   4      12851.92      12473.22       171.96 o                         
   7   4   4         29.39         38.53        16.19 o                         
   8   4   4        956.05       1040.77        61.79 o                         
   9   4   4       1901.99       1853.56        75.64 o                         
  10   4   4         20.43         24.93        35.81 o                         
  11   4   4        193.92        102.56        44.08 o                         
  12   4   4       1184.85       1083.02       115.22 o                         
  13   4   4       2153.89       2275.26       180.12 o                         
  14   4   4        350.96        465.76       144.61 o                         
  15   4   4        458.61        391.56       117.40 o                         
 -13   5   4       2169.10       2736.97       288.62 o                         
 -12   5   4        211.44        458.13       117.98 o                         
 -11   5   4        756.19        770.90       142.09 o                         
 -10   5   4       2421.88       2779.90       250.64 o                         
  -9   5   4       1402.46       1191.12       166.77 o                         
  -8   5   4          1.44        -30.79        39.08 o                         
  -7   5   4        370.15        340.60        58.14 o                         
  -6   5   4       1542.99       1705.74        85.34 o                         
  -5   5   4       3617.53       3665.29        82.10 o                         
  -4   5   4         17.02         -8.20        14.04 o                         
  -3   5   4       2957.68       3036.67        75.60 o                         
  -2   5   4       6684.02       6763.50       121.79 o                         
  -1   5   4       2462.48       2462.29        75.59 o                         
   0   5   4       3588.91       3563.56        77.91 o                         
   1   5   4        534.78        517.38        31.09 o                         
   2   5   4       2282.97       2289.04        73.95 o                         
   3   5   4       2778.77       2824.40        82.01 o                         
   4   5   4        174.42        144.16        22.65 o                         
   5   5   4       4016.98       4200.85       108.68 o                         
   6   5   4       2826.01       2857.22        97.64 o                         
   7   5   4       2009.63       2126.94        76.20 o                         
   8   5   4       1446.10       1402.67        95.50 o                         
   9   5   4        455.20        390.60        55.10 o                         
  10   5   4       1454.12       1778.65       111.11 o                         
  11   5   4       1282.95       1383.04       134.27 o                         
  12   5   4          1.79        -46.62        79.54 o                         
  13   5   4         47.88        -57.17        57.17 o                         
  14   5   4        220.15        280.47        93.62 o                         
 -12   6   4        941.77       1250.39       192.61 o                         
 -11   6   4         15.27        -77.69        77.69 o                         
 -10   6   4          8.33        -66.24        66.24 o                         
  -9   6   4        391.58        647.68       140.40 o                         
  -8   6   4       1569.93       1598.81       193.41 o                         
  -7   6   4       1208.07       1376.24        85.99 o                         
  -6   6   4         17.91         52.65        25.99 o                         
  -5   6   4          2.82        -26.01        26.01 o                         
  -4   6   4       1453.96       1518.02        89.17 o                         
  -3   6   4       1423.87       1599.41        73.41 o                         
  -2   6   4        262.35        246.53        33.41 o                         
  -1   6   4       1125.80       1113.39        93.68 o                         
   0   6   4        305.49        274.30        53.11 o                         
   1   6   4         29.66         -0.14        41.16 o                         
   2   6   4         35.23         24.59        25.20 o                         
   3   6   4         37.41         18.13        25.29 o                         
   4   6   4       1702.52       1834.62       106.70 o                         
   5   6   4       2012.26       2138.39       117.13 o                         
   6   6   4        107.72         69.85        30.10 o                         
   7   6   4         77.56         56.75        38.44 o                         
   8   6   4        133.14         75.50        27.59 o                         
   9   6   4        108.70        159.76        50.94 o                         
  10   6   4         20.62         31.61        25.56 o                         
  11   6   4       1053.35       1267.97       134.25 o                         
  12   6   4        554.41        441.18       130.99 o                         
 -10   7   4        288.38        632.99       134.22 o                         
  -9   7   4       1019.18        831.30       158.59 o                         
  -8   7   4        368.69        367.21       102.41 o                         
  -7   7   4         87.44         23.98        39.74 o                         
  -6   7   4        422.97        403.44        76.99 o                         
  -5   7   4        316.37        300.56        57.18 o                         
  -4   7   4        142.33         68.87        29.85 o                         
  -3   7   4        602.72        539.41        62.38 o                         
  -2   7   4        116.78        153.21        47.43 o                         
  -1   7   4        925.50       1040.17       112.62 o                         
   0   7   4        405.67        435.40        68.62 o                         
   1   7   4        201.77        188.85        77.95 o                         
   2   7   4          9.19        -64.40        64.40 o                         
   3   7   4         36.41         40.35        50.89 o                         
   4   7   4          2.10         96.86        59.03 o                         
   5   7   4        157.90        226.67        77.48 o                         
   6   7   4          5.69         28.09        36.89 o                         
   7   7   4         58.38         71.70        42.49 o                         
   8   7   4        102.83        136.06        70.83 o                         
   9   7   4         16.11        103.74        49.25 o                         
  -7   8   4         28.28        101.18        76.99 o                         
  -6   8   4         83.63        155.12        87.75 o                         
  -5   8   4        162.10         97.02        70.28 o                         
  -4   8   4        682.01        668.80        97.33 o                         
  -3   8   4        478.63        419.31       110.52 o                         
  -2   8   4        136.26        135.26        83.06 o                         
  -1   8   4        193.57        133.98        48.69 o                         
   0   8   4         23.00        -68.90        68.90 o                         
   1   8   4         42.22        -38.66        53.43 o                         
   2   8   4         80.79        131.39        78.39 o                         
   3   8   4          4.30         36.67        56.62 o                         
   4   8   4       1253.37       1001.88       152.20 o                         
   5   8   4         88.97         78.77        58.79 o                         
   6   8   4        218.83        308.26        90.37 o                         
 -16   1   5        160.77        284.00        67.47 o                         
 -15   1   5       1602.42       1611.36       164.72 o                         
 -14   1   5        798.69        748.30        86.65 o                         
 -13   1   5          0.24         69.04        47.42 o                         
 -12   1   5       1383.52       1310.52        59.23 o                         
 -11   1   5        908.88        853.79        45.64 o                         
 -10   1   5        113.72         85.63        17.80 o                         
  -9   1   5        802.79        718.00        31.82 o                         
  -8   1   5       6039.96       5944.81       104.16 o                         
  -7   1   5       1544.83       1484.45        48.13 o                         
  -6   1   5       2323.82       2486.75        46.76 o                         
  -5   1   5       2053.09       2095.73        38.42 o                         
  -4   1   5       1748.14       1626.49        58.45 o                         
  -3   1   5      33020.40      34784.45       508.13 o                         
  -2   1   5        601.15        664.87        33.70 o                         
  -1   1   5       1203.30       1311.98        43.07 o                         
   0   1   5        932.81        825.07        41.81 o                         
   1   1   5       1009.39       1229.07        75.30 o                         
   2   1   5       3745.55       3890.10       142.65 o                         
   3   1   5       3175.24       3425.03        92.08 o                         
   4   1   5      25650.84      28179.66       694.87 o                         
   5   1   5       7172.46       6901.10       117.28 o                         
   6   1   5        177.65        188.10        23.54 o                         
   7   1   5        144.24        131.17        18.94 o                         
   8   1   5        107.65        107.89        21.31 o                         
   9   1   5       4590.78       4397.27       153.75 o                         
  10   1   5       1987.31       1920.57        83.42 o                         
  11   1   5       1247.16       1241.91        70.04 o                         
  12   1   5       2524.33       2421.56       131.20 o                         
  13   1   5        171.57        130.72        31.95 o                         
  14   1   5        548.04        497.90        57.15 o                         
  15   1   5          0.99         61.77        35.78 o                         
  16   1   5        486.68        608.84        87.14 o                         
 -16   2   5        176.19        124.41        57.88 o                         
 -15   2   5        307.88        343.79       102.72 o                         
 -14   2   5       2074.20       2297.81       228.21 o                         
 -13   2   5       3043.96       3618.99       273.29 o                         
 -12   2   5       1570.19       1609.28       177.67 o                         
 -11   2   5        321.15        304.53        32.79 o                         
 -10   2   5       4838.27       4577.38        80.54 o                         
  -9   2   5       2368.39       2443.17       130.33 o                         
  -8   2   5         23.30         19.18        12.96 o                         
  -7   2   5       2492.80       2584.01        93.57 o                         
  -6   2   5      17582.65      18142.03       249.63 o                         
  -5   2   5      29705.02      30349.83       386.16 o                         
  -4   2   5       7881.51       7563.29       158.31 o                         
  -3   2   5       2121.35       2162.86        51.97 o                         
  -2   2   5      10580.48      10847.13       138.21 o                         
  -1   2   5       5201.44       5091.59        58.27 o                         
   0   2   5       1535.72       1483.54        33.87 o                         
   1   2   5       3065.27       3080.18        46.46 o                         
   2   2   5      10276.09      10210.38       354.04 o                         
   3   2   5      30152.31      29396.96       820.94 o                         
   4   2   5        510.27        559.69        35.02 o                         
   5   2   5       1666.44       1536.00        58.43 o                         
   6   2   5       9785.68       9682.07       154.77 o                         
   7   2   5      10587.46      10627.72       173.36 o                         
   8   2   5       4533.22       4365.98       147.54 o                         
   9   2   5        383.31        351.18        64.10 o                         
  10   2   5       2360.79       2198.64       114.07 o                         
  11   2   5       1811.25       1764.04        88.13 o                         
  12   2   5         26.44         19.60        16.45 o                         
  13   2   5        485.46        448.13        49.22 o                         
  14   2   5       1164.72       1327.06       160.17 o                         
  15   2   5       2230.42       2250.92       162.97 o                         
  16   2   5        732.15        919.41       149.33 o                         
 -15   3   5        808.54        816.39       152.92 o                         
 -14   3   5         36.22        -14.21        38.62 o                         
 -13   3   5          0.47        -32.27        38.99 o                         
 -12   3   5       1052.42       1056.38       157.61 o                         
 -11   3   5       2682.47       2618.63       226.71 o                         
 -10   3   5        261.95        217.06        82.39 o                         
  -9   3   5       3838.37       4176.06       259.56 o                         
  -8   3   5       3908.03       4073.29       244.93 o                         
  -7   3   5       9169.23       9619.83       220.14 o                         
  -6   3   5       1269.46       1224.97        61.70 o                         
  -5   3   5        809.90        821.80        57.78 o                         
  -4   3   5      21964.54      22665.53       171.21 o                         
  -3   3   5       6521.76       6500.20       102.13 o                         
  -2   3   5       4120.32       4111.97        59.60 o                         
  -1   3   5         73.62         68.30        11.68 o                         
   0   3   5       4801.28       4350.68        70.10 o                         
   1   3   5      10665.28      10478.16       105.37 o                         
   2   3   5         63.40         98.25        12.85 o                         
   3   3   5       1779.88       1592.82        52.71 o                         
   4   3   5      10802.45      10848.17       205.44 o                         
   5   3   5       6565.97       6443.51       114.57 o                         
   6   3   5      15401.31      15390.97       202.72 o                         
   7   3   5        707.26        667.76        46.19 o                         
   8   3   5       3313.53       3356.04       103.73 o                         
   9   3   5        474.37        469.96        50.56 o                         
  10   3   5         81.73         34.93        38.99 o                         
  11   3   5        105.61         53.30        23.78 o                         
  12   3   5        429.73        438.15        69.54 o                         
  13   3   5       3449.05       3531.24       197.65 o                         
  14   3   5        453.68        510.48        80.05 o                         
  15   3   5        312.31        250.42        55.16 o                         
 -14   4   5        363.41        347.74       115.20 o                         
 -13   4   5        536.57        483.04       123.30 o                         
 -12   4   5        525.27        428.10       112.88 o                         
 -11   4   5        168.74         42.45        59.82 o                         
 -10   4   5        157.68         52.33        45.90 o                         
  -9   4   5        704.99        660.27       116.88 o                         
  -8   4   5        432.29        476.39       100.32 o                         
  -7   4   5       1233.65       1298.16       148.19 o                         
  -6   4   5       1482.40       1432.25       114.25 o                         
  -5   4   5        159.50        127.52        19.55 o                         
  -4   4   5        359.07        352.69        24.00 o                         
  -3   4   5        557.21        584.43        25.37 o                         
  -2   4   5       1025.24        988.72        32.61 o                         
  -1   4   5       8924.29       8973.26        97.55 o                         
   0   4   5       2561.84       2638.74        56.57 o                         
   1   4   5        825.53        752.90        33.27 o                         
   2   4   5        486.92        421.96        26.18 o                         
   3   4   5         67.16         75.60        14.82 o                         
   4   4   5       2273.62       2201.52        75.78 o                         
   5   4   5        697.30        787.77        62.78 o                         
   6   4   5         54.73        114.08        25.39 o                         
   7   4   5       3253.60       3217.21       101.14 o                         
   8   4   5        373.54        310.03        42.09 o                         
   9   4   5         94.68         74.62        19.27 o                         
  10   4   5         89.28         86.10        45.44 o                         
  11   4   5        183.93        184.00        51.07 o                         
  12   4   5        634.50        591.39       174.30 o                         
  13   4   5         53.46         72.56        43.50 o                         
  14   4   5        112.51        128.71        47.93 o                         
  15   4   5        137.24        132.47        62.53 o                         
 -13   5   5        651.22        762.25       160.30 o                         
 -12   5   5          1.60        -15.30        45.79 o                         
 -11   5   5        710.98        835.79       146.05 o                         
 -10   5   5          4.70        -43.03        50.05 o                         
  -9   5   5        220.60        164.62        73.39 o                         
  -8   5   5        175.15        203.45        74.09 o                         
  -7   5   5          6.29         21.09        18.10 o                         
  -6   5   5        702.92        677.78        54.87 o                         
  -5   5   5         63.19         54.61        15.30 o                         
  -4   5   5       1480.53       1421.98        52.69 o                         
  -3   5   5         11.95         17.98        12.78 o                         
  -2   5   5          3.35        -18.29        18.29 o                         
  -1   5   5         62.95         49.14        14.75 o                         
   0   5   5        248.48        237.71        26.43 o                         
   1   5   5        313.31        288.37        32.08 o                         
   2   5   5       1481.69       1424.17        58.44 o                         
   3   5   5       5221.74       5165.60       110.00 o                         
   4   5   5        442.30        393.04        33.27 o                         
   5   5   5         76.26         76.30        16.67 o                         
   6   5   5        320.21        279.85        44.82 o                         
   7   5   5         44.80         82.68        20.53 o                         
   8   5   5        733.35        664.60        45.76 o                         
   9   5   5        221.23        189.90        39.14 o                         
  10   5   5        180.63        188.32        43.20 o                         
  11   5   5         40.49         10.11        36.18 o                         
  12   5   5         83.89         41.55        67.87 o                         
  13   5   5          0.36        -78.80        78.80 o                         
  14   5   5         13.25        -47.51        47.51 o                         
 -12   6   5        234.23        160.13        78.97 o                         
 -11   6   5         35.01       -101.18       101.18 o                         
 -10   6   5          5.53        127.03        76.68 o                         
  -9   6   5        243.84        205.92        82.64 o                         
  -8   6   5         29.94        -11.94        38.74 o                         
  -7   6   5       1163.46       1354.66        84.26 o                         
  -6   6   5       1213.63       1378.70        83.93 o                         
  -5   6   5       1745.35       1813.36        94.91 o                         
  -4   6   5        583.29        525.29        54.88 o                         
  -3   6   5       1168.12       1121.14        61.42 o                         
  -2   6   5        265.85        289.32        31.29 o                         
  -1   6   5        590.18        568.30        52.92 o                         
   0   6   5        155.31         84.86        39.15 o                         
   1   6   5        963.27        923.60        68.27 o                         
   2   6   5       1162.30        981.57       109.64 o                         
   3   6   5        260.33        233.14        42.35 o                         
   4   6   5        371.71        446.04        56.10 o                         
   5   6   5         98.44        155.65        37.93 o                         
   6   6   5       1349.76       1446.04        99.75 o                         
   7   6   5       2015.55       2222.88       127.27 o                         
   8   6   5        317.20        295.74        53.56 o                         
   9   6   5         12.09        -31.06        31.06 o                         
  10   6   5         23.60         13.29        17.59 o                         
  11   6   5        103.30        121.35        54.18 o                         
  12   6   5         30.44         58.38        45.70 o                         
 -10   7   5        248.47         79.64        73.50 o                         
  -9   7   5        194.44        192.34        82.94 o                         
  -8   7   5       1721.20       2097.37       234.28 o                         
  -7   7   5       1531.69       1826.36       166.71 o                         
  -6   7   5        198.46        152.01        56.35 o                         
  -5   7   5        206.25        195.72        56.22 o                         
  -4   7   5        448.35        452.88        64.84 o                         
  -3   7   5        895.93       1040.59       101.88 o                         
  -2   7   5       2502.68       2727.06       151.82 o                         
  -1   7   5        146.25        117.11        47.76 o                         
   0   7   5        734.22        776.59       146.77 o                         
   1   7   5        106.93         26.23        52.16 o                         
   2   7   5         61.85        123.19        74.49 o                         
   3   7   5         40.29        -43.09        51.43 o                         
   4   7   5       1516.81       1545.02       160.42 o                         
   5   7   5       2779.83       2773.07       164.47 o                         
   6   7   5        424.47        273.83        59.13 o                         
   7   7   5         61.46         41.07        29.21 o                         
   8   7   5        153.94        272.65        97.98 o                         
  -7   8   5        280.23        266.40       106.18 o                         
  -6   8   5        162.21         63.05        70.70 o                         
  -5   8   5        927.36       1067.79       121.34 o                         
  -4   8   5        254.74        172.31       102.53 o                         
  -3   8   5         49.13         19.30        67.63 o                         
  -2   8   5        240.36        256.18        96.79 o                         
  -1   8   5        884.51        766.93       150.00 o                         
   0   8   5         86.08         -2.81        65.98 o                         
   1   8   5        128.94         54.14        64.47 o                         
   2   8   5        736.76        679.51       131.82 o                         
   3   8   5        609.27        600.03       127.38 o                         
   4   8   5        499.15        440.08       112.13 o                         
   5   8   5          9.93         99.43        66.06 o                         
   6   8   5         84.77         84.66        65.36 o                         
 -16   0   6        163.22        219.29        83.50 o                         
 -15   0   6       4093.61       4647.64       311.30 o                         
 -14   0   6        107.58        183.98        75.15 o                         
 -13   0   6       2556.42       2930.50       221.69 o                         
 -12   0   6       3729.11       3877.07       155.13 o                         
 -11   0   6       3281.04       3213.07       162.69 o                         
 -10   0   6       3464.05       3380.47       133.24 o                         
  -9   0   6        240.09        196.25        25.95 o                         
  -8   0   6      19227.23      19036.74       221.31 o                         
  -7   0   6      12720.66      12409.40       167.72 o                         
  -6   0   6        538.66        555.70        40.39 o                         
  -5   0   6       3400.18       3638.79        73.45 o                         
  -4   0   6       9337.86       9312.05       134.75 o                         
  -3   0   6      51385.99      52899.74       463.17 o                         
  -2   0   6      66284.05      70701.34       490.48 o                         
  -1   0   6      13978.58      14420.80       144.08 o                         
   0   0   6      22493.17      21915.05       251.06 o                         
   1   0   6      15508.74      15412.74       246.07 o                         
   2   0   6       3317.90       3436.19       127.10 o                         
   3   0   6         10.80         25.47        20.15 o                         
   4   0   6      30002.81      30535.75       431.09 o                         
   5   0   6      19544.57      20629.07       262.90 o                         
   6   0   6       4922.64       4680.94       193.01 o                         
   7   0   6         35.58         -0.71        28.25 o                         
   8   0   6       5540.92       5741.97       166.02 o                         
   9   0   6       7468.14       7686.18       201.17 o                         
  10   0   6       1970.26       2030.34       159.43 o                         
  11   0   6        282.36        174.97        60.03 o                         
  12   0   6       3537.25       3217.46       219.13 o                         
  13   0   6        100.20          7.02        27.71 o                         
  14   0   6        855.05        849.91       125.62 o                         
  15   0   6        537.35        384.36        83.06 o                         
 -16   1   6        686.15        819.51       100.37 o                         
 -15   1   6        116.40        122.01        45.63 o                         
 -14   1   6        922.12        906.03        96.07 o                         
 -13   1   6        312.44        358.98        59.89 o                         
 -12   1   6        139.86         77.92        19.83 o                         
 -11   1   6        302.34        242.55        25.05 o                         
 -10   1   6       2513.57       2473.74        69.63 o                         
  -9   1   6       3923.68       3751.45        75.74 o                         
  -8   1   6       1552.41       1584.30        46.87 o                         
  -7   1   6       4812.33       4940.84        95.12 o                         
  -6   1   6      17608.00      17223.89       122.22 o                         
  -5   1   6      21138.35      21307.84       266.03 o                         
  -4   1   6       6337.68       6287.62       116.35 o                         
  -3   1   6       5397.10       5754.05       188.55 o                         
  -2   1   6       4075.63       3902.17        90.09 o                         
  -1   1   6       8365.28       8433.15       173.39 o                         
   0   1   6          5.62         19.54        13.76 o                         
   1   1   6      14769.64      15424.13       274.61 o                         
   2   1   6      16090.00      16284.13       300.77 o                         
   3   1   6      32611.78      33401.66       301.29 o                         
   4   1   6      12931.62      13130.73       202.07 o                         
   5   1   6       1778.34       1844.11        81.07 o                         
   6   1   6       2114.18       2286.86        66.37 o                         
   7   1   6       5804.31       5761.59       131.94 o                         
   8   1   6        856.06        893.26        94.17 o                         
   9   1   6       1345.78       1340.13        68.76 o                         
  10   1   6        233.60        287.39        34.37 o                         
  11   1   6       2475.84       2498.38       131.40 o                         
  12   1   6        705.83        722.05       134.09 o                         
  13   1   6         22.17        -29.10        29.10 o                         
  14   1   6        978.32       1049.42        79.52 o                         
  15   1   6       1529.63       1820.80       141.60 o                         
  16   1   6        398.19        418.90        88.47 o                         
 -16   2   6         16.66         27.77        37.99 o                         
 -15   2   6        443.24        561.57       133.18 o                         
 -14   2   6        210.53        150.17        69.64 o                         
 -13   2   6         86.86         53.20        48.56 o                         
 -12   2   6       1217.62       1095.57       146.46 o                         
 -11   2   6       3585.55       3557.23       137.86 o                         
 -10   2   6        307.20        277.48        39.89 o                         
  -9   2   6        186.03        210.92        50.16 o                         
  -8   2   6       1841.31       1788.48        74.27 o                         
  -7   2   6        270.32        245.40        25.05 o                         
  -6   2   6        192.08        157.96        54.28 o                         
  -5   2   6       2548.05       2498.97        82.72 o                         
  -4   2   6       9658.77       9357.12       188.90 o                         
  -3   2   6        397.07        334.28        26.34 o                         
  -2   2   6        146.60        121.55        14.67 o                         
  -1   2   6       2951.29       3091.45        60.04 o                         
   0   2   6         52.68         69.61         7.91 o                         
   1   2   6       6116.07       6264.76       120.48 o                         
   2   2   6       3258.69       3582.42        88.99 o                         
   3   2   6        963.05        995.86        55.38 o                         
   4   2   6        214.02        188.65        22.48 o                         
   5   2   6         39.40         36.44        14.91 o                         
   6   2   6         43.00          6.71        13.66 o                         
   7   2   6        255.71        259.18        31.77 o                         
   8   2   6       1593.47       1528.48        72.14 o                         
   9   2   6        660.16        569.43        53.15 o                         
  10   2   6       1870.47       1811.70        86.65 o                         
  11   2   6       1341.42       1321.03        79.34 o                         
  12   2   6         61.35         70.60        21.60 o                         
  13   2   6        104.46         46.96        23.77 o                         
  14   2   6        100.82        201.26        53.62 o                         
  15   2   6         30.43         86.83        41.81 o                         
  16   2   6         10.09         39.67        45.27 o                         
 -15   3   6          6.72        -51.29        63.16 o                         
 -14   3   6        635.48        721.60       135.10 o                         
 -13   3   6        599.43        494.55       123.11 o                         
 -12   3   6          2.49         14.15        43.13 o                         
 -11   3   6        289.12        299.44        85.23 o                         
 -10   3   6        376.30        286.89        79.60 o                         
  -9   3   6       3135.60       3201.00       230.60 o                         
  -8   3   6       1353.16       1432.66       147.84 o                         
  -7   3   6         55.60         15.65        23.81 o                         
  -6   3   6       1477.53       1267.59        75.52 o                         
  -5   3   6         38.34         28.35         9.29 o                         
  -4   3   6        245.94        248.90        14.55 o                         
  -3   3   6          0.01         18.86         7.81 o                         
  -2   3   6        491.00        458.60        25.57 o                         
  -1   3   6       5719.77       5581.97        76.65 o                         
   0   3   6       3718.75       3615.59        63.67 o                         
   1   3   6       1718.31       1866.69        45.44 o                         
   2   3   6        390.08        474.26        25.21 o                         
   3   3   6        424.11        461.43        32.32 o                         
   4   3   6       1389.01       1542.98        60.74 o                         
   5   3   6         28.19         29.31        13.87 o                         
   6   3   6       6920.80       7064.37       142.00 o                         
   7   3   6       1692.16       1757.19        74.87 o                         
   8   3   6          2.54         18.22        15.93 o                         
   9   3   6          0.41          6.00        14.58 o                         
  10   3   6        126.50         84.43        30.17 o                         
  11   3   6         40.81         79.49        23.85 o                         
  12   3   6          1.49        -32.43        32.43 o                         
  13   3   6        443.15        501.24        82.70 o                         
  14   3   6        899.98        797.78       101.57 o                         
  15   3   6        241.52        211.49        61.72 o                         
 -14   4   6       1076.17       1213.69       187.70 o                         
 -13   4   6        312.67        532.31       130.08 o                         
 -12   4   6        328.79        321.46        94.02 o                         
 -11   4   6        829.54        706.72       132.30 o                         
 -10   4   6         44.83         68.76        57.20 o                         
  -9   4   6       2642.32       2567.36       221.70 o                         
  -8   4   6       3029.00       3162.19       159.80 o                         
  -7   4   6       8385.57       8634.10       235.19 o                         
  -6   4   6       8418.31       8534.74       223.95 o                         
  -5   4   6        196.97        189.39        26.69 o                         
  -4   4   6       2683.86       2586.42        59.05 o                         
  -3   4   6       1625.66       1678.41        43.80 o                         
  -2   4   6        117.00         95.25        12.96 o                         
  -1   4   6       1201.41       1264.92        42.99 o                         
   0   4   6       7526.94       7268.58       109.07 o                         
   1   4   6       6340.79       6033.24        92.84 o                         
   2   4   6        166.16        144.92        18.86 o                         
   3   4   6       3019.51       3119.37        77.50 o                         
   4   4   6       4155.15       4310.41       152.39 o                         
   5   4   6       5922.66       5749.59       184.87 o                         
   6   4   6       7888.47       7636.51       157.12 o                         
   7   4   6         25.87         28.22        17.42 o                         
   8   4   6        545.13        539.12        45.36 o                         
   9   4   6         25.05         21.24        15.17 o                         
  10   4   6         97.66        107.36        46.44 o                         
  11   4   6        266.77        360.52        66.58 o                         
  12   4   6       3049.95       2932.71       185.26 o                         
  13   4   6       2215.50       2190.05       166.26 o                         
  14   4   6        650.54        543.11        92.97 o                         
  15   4   6         66.60        -35.16        35.16 o                         
 -13   5   6       1558.76       2096.65       251.86 o                         
 -12   5   6        365.45        313.29       105.10 o                         
 -11   5   6        179.88        254.95        95.09 o                         
 -10   5   6       1303.94       1448.16       187.14 o                         
  -9   5   6        961.71       1031.02       154.39 o                         
  -8   5   6        772.49        785.07        55.29 o                         
  -7   5   6         12.16          8.97        16.11 o                         
  -6   5   6        996.04       1017.04        63.58 o                         
  -5   5   6       7672.27       7695.24       142.42 o                         
  -4   5   6       2045.37       2063.66        58.65 o                         
  -3   5   6       1625.05       1634.82        55.05 o                         
  -2   5   6       5245.68       5420.21        95.47 o                         
  -1   5   6       3487.96       3560.33        86.41 o                         
   0   5   6       3185.15       3189.77       109.77 o                         
   1   5   6        222.47        205.89        30.00 o                         
   2   5   6       2314.26       2228.29        84.80 o                         
   3   5   6       5196.00       5110.03       122.64 o                         
   4   5   6       1617.93       1587.43        70.67 o                         
   5   5   6        939.89        923.14        81.66 o                         
   6   5   6       2245.80       2410.63       117.63 o                         
   7   5   6       4358.35       4433.40       118.78 o                         
   8   5   6       3678.59       3804.11       110.12 o                         
   9   5   6         82.47        105.02        44.76 o                         
  10   5   6       1333.12       1408.49       102.69 o                         
  11   5   6       1248.35       1212.69       121.41 o                         
  12   5   6         45.88        -78.78        85.95 o                         
  13   5   6          5.28        -63.84        63.84 o                         
  14   5   6        133.77        243.43        83.47 o                         
 -12   6   6         15.23        -99.56        99.56 o                         
 -11   6   6         10.37        120.37        79.71 o                         
 -10   6   6          7.72         15.32        61.11 o                         
  -9   6   6        695.15        664.17       135.25 o                         
  -8   6   6       2630.16       3004.16       184.52 o                         
  -7   6   6       1093.23       1317.59       121.61 o                         
  -6   6   6         12.50         14.19        26.32 o                         
  -5   6   6        488.74        525.04        98.53 o                         
  -4   6   6        723.35        859.46        67.21 o                         
  -3   6   6       1237.93       1256.76        81.99 o                         
  -2   6   6         71.73         42.95        17.99 o                         
  -1   6   6        657.40        546.22        85.15 o                         
   0   6   6        304.46        330.71        41.83 o                         
   1   6   6       2401.31       2448.69       110.22 o                         
   2   6   6       1679.68       1763.07       134.14 o                         
   3   6   6         58.58         80.79        30.71 o                         
   4   6   6       4541.02       4747.96       167.22 o                         
   5   6   6       1660.53       1654.76       105.32 o                         
   6   6   6        110.41         70.34        43.35 o                         
   7   6   6        799.96        770.01       137.44 o                         
   8   6   6        426.67        316.56        51.00 o                         
   9   6   6       1248.68       1374.60       105.11 o                         
  10   6   6        767.14       1013.92       197.08 o                         
  11   6   6        325.55        294.56        83.18 o                         
 -10   7   6          4.05         77.12        50.81 o                         
  -9   7   6          3.09        -26.11        42.86 o                         
  -8   7   6         56.21         74.05        46.18 o                         
  -7   7   6        278.52        228.08        59.48 o                         
  -6   7   6         24.56         23.06        34.74 o                         
  -5   7   6        367.26        323.81        69.14 o                         
  -4   7   6        353.32        409.61        52.23 o                         
  -3   7   6        837.27        841.95        73.80 o                         
  -2   7   6        586.92        697.94       131.60 o                         
  -1   7   6        539.25        563.84       124.52 o                         
   0   7   6        506.91        648.16       130.16 o                         
   1   7   6         21.09        -54.44        54.44 o                         
   2   7   6        472.71        543.29       111.71 o                         
   3   7   6        756.69        801.19       130.26 o                         
   4   7   6          2.88         26.82        66.35 o                         
   5   7   6         46.53          2.09        30.12 o                         
   6   7   6        129.56        230.65        94.80 o                         
   7   7   6        235.37        124.07       182.98 o                         
   8   7   6         50.19        143.16        60.11 o                         
  -7   8   6        247.96        377.61       118.69 o                         
  -6   8   6         20.51        -40.77        40.77 o                         
  -5   8   6        187.19        290.84        68.26 o                         
  -4   8   6        129.26        113.59        57.92 o                         
  -3   8   6        660.27        598.06       131.37 o                         
  -2   8   6        335.56        205.98       102.46 o                         
  -1   8   6         42.42          5.36        75.59 o                         
   0   8   6         11.20        -57.70        57.70 o                         
   1   8   6          8.99          9.01        45.22 o                         
   2   8   6        355.82        443.48       108.92 o                         
   3   8   6          3.82        -67.13        67.13 o                         
   4   8   6       1702.55       1803.20       204.86 o                         
   5   8   6         74.08        -50.85        53.52 o                         
 -16   1   7         83.25        164.99        50.63 o                         
 -15   1   7        444.55        513.54        86.54 o                         
 -14   1   7         74.36         75.69        39.66 o                         
 -13   1   7        558.90        550.35       101.34 o                         
 -12   1   7        650.80        631.57        42.58 o                         
 -11   1   7        540.11        520.68        36.72 o                         
 -10   1   7        387.10        361.06        27.22 o                         
  -9   1   7        717.70        680.02        34.32 o                         
  -8   1   7       3552.56       3711.56        78.44 o                         
  -7   1   7       2548.53       2484.33        59.39 o                         
  -6   1   7       2424.21       2336.30        55.73 o                         
  -5   1   7       1202.43       1171.77        54.63 o                         
  -4   1   7       4790.08       4973.70       103.84 o                         
  -3   1   7       7312.25       7443.61       124.14 o                         
  -2   1   7        357.17        321.73        20.37 o                         
  -1   1   7       7281.12       7654.90       210.71 o                         
   0   1   7       1144.09       1226.89        44.92 o                         
   1   1   7       2036.68       2232.23       110.60 o                         
   2   1   7      23654.91      25012.60       269.78 o                         
   3   1   7        137.86        187.46        30.19 o                         
   4   1   7       9240.57       9085.36       175.74 o                         
   5   1   7       4432.70       4138.29       125.02 o                         
   6   1   7          4.67          7.31        13.67 o                         
   7   1   7       3029.81       3222.45       101.62 o                         
   8   1   7         24.42         11.25        14.64 o                         
   9   1   7       5404.72       5693.63       143.10 o                         
  10   1   7        636.79        612.03        64.52 o                         
  11   1   7        899.05        776.19        77.81 o                         
  12   1   7       1076.88       1078.42       131.11 o                         
  13   1   7          4.66         -1.14        27.63 o                         
  14   1   7       1240.44       1204.50        87.01 o                         
  15   1   7        708.69        671.42        89.88 o                         
  16   1   7        495.34        622.62       124.61 o                         
 -16   2   7         55.94         28.99        77.02 o                         
 -15   2   7         11.06        -39.07        39.07 o                         
 -14   2   7         64.27        151.02        83.62 o                         
 -13   2   7       1443.82       1756.48       194.92 o                         
 -12   2   7        190.34        324.82        93.01 o                         
 -11   2   7        227.44        231.09        54.52 o                         
 -10   2   7       9386.81       9109.92       301.38 o                         
  -9   2   7       3951.14       3744.13        62.92 o                         
  -8   2   7       1486.83       1379.33        48.32 o                         
  -7   2   7          1.51          3.02         5.39 o                         
  -6   2   7       2238.65       2141.80        53.98 o                         
  -5   2   7      10168.94       9673.25       125.93 o                         
  -4   2   7       4746.90       4611.82        91.73 o                         
  -3   2   7       1152.84       1172.98        50.06 o                         
  -2   2   7       5756.01       5567.31        73.17 o                         
  -1   2   7       8581.40       8315.18        98.60 o                         
   0   2   7       9022.61       9317.59       137.88 o                         
   1   2   7         18.52         16.67         9.58 o                         
   2   2   7       9432.58       9176.03       137.58 o                         
   3   2   7      38023.87      40218.74       461.67 o                         
   4   2   7       9275.69       9293.26       141.17 o                         
   5   2   7        127.35        113.74        20.17 o                         
   6   2   7       1137.05       1120.01        56.36 o                         
   7   2   7       2962.09       2957.17       118.68 o                         
   8   2   7       4822.24       4867.24       129.83 o                         
   9   2   7         74.14         61.72        22.35 o                         
  10   2   7       1729.56       1623.94        99.11 o                         
  11   2   7       5692.19       5525.56       160.98 o                         
  12   2   7       1543.98       1564.56        89.75 o                         
  13   2   7          0.44        -25.12        25.12 o                         
  14   2   7        443.19        408.24        71.00 o                         
  15   2   7       1221.74       1281.49       124.35 o                         
  16   2   7       1304.22       1252.28       192.13 o                         
 -15   3   7        304.49        403.84       124.30 o                         
 -14   3   7        602.58        743.48       141.74 o                         
 -13   3   7        110.13         72.56        47.62 o                         
 -12   3   7        877.33        937.48       144.71 o                         
 -11   3   7       2280.61       2355.19       219.13 o                         
 -10   3   7         15.43          7.80        45.56 o                         
  -9   3   7        614.11        695.38       110.32 o                         
  -8   3   7       1559.83       1648.79       108.94 o                         
  -7   3   7      10721.02      10268.91       343.79 o                         
  -6   3   7       4949.47       4404.29       165.73 o                         
  -5   3   7        186.36        167.16        16.28 o                         
  -4   3   7       3190.86       3193.33        80.11 o                         
  -3   3   7       3202.74       3096.85        84.77 o                         
  -2   3   7       2018.32       1922.64        49.87 o                         
  -1   3   7        198.67        207.31        16.75 o                         
   0   3   7      19534.12      19574.24       147.83 o                         
   1   3   7      22314.13      22098.13       234.84 o                         
   2   3   7       1408.11       1498.03        52.39 o                         
   3   3   7         19.57          1.58        11.39 o                         
   4   3   7       1161.27       1175.53        53.18 o                         
   5   3   7       7912.64       7583.47       144.70 o                         
   6   3   7      13387.49      13448.90       200.62 o                         
   7   3   7         14.64         16.70        15.80 o                         
   8   3   7       3656.07       3736.34       116.25 o                         
   9   3   7       2405.74       2376.55       108.23 o                         
  10   3   7        657.99        603.45        67.85 o                         
  11   3   7        356.11        261.89        58.24 o                         
  12   3   7       1623.83       1421.58       123.02 o                         
  13   3   7       3717.23       3720.97       204.68 o                         
  14   3   7        882.45        968.76       111.71 o                         
  15   3   7         72.87         72.98        93.83 o                         
 -14   4   7        811.40        633.38       143.37 o                         
 -13   4   7         74.15         -4.16        46.08 o                         
 -12   4   7         40.01        117.39        65.41 o                         
 -11   4   7          3.33        -40.72        40.72 o                         
 -10   4   7         70.16         32.61        51.05 o                         
  -9   4   7       1086.11       1357.45       166.08 o                         
  -8   4   7        696.28        653.22        39.46 o                         
  -7   4   7       1398.73       1437.85        57.89 o                         
  -6   4   7       2869.61       2949.33        83.52 o                         
  -5   4   7        205.92        257.34        25.05 o                         
  -4   4   7        226.50        215.91        16.42 o                         
  -3   4   7         12.36         16.23        12.00 o                         
  -2   4   7       2359.03       2354.29        59.84 o                         
  -1   4   7       3548.52       3444.08        79.06 o                         
   0   4   7        231.44        202.70        22.11 o                         
   1   4   7       1268.73       1243.51        42.38 o                         
   2   4   7        831.08        872.05        36.28 o                         
   3   4   7       1118.99       1133.80        49.15 o                         
   4   4   7       1546.53       1497.22        89.49 o                         
   5   4   7         81.85        110.14        34.90 o                         
   6   4   7       4741.60       5015.67       130.74 o                         
   7   4   7       1727.42       1819.75        81.93 o                         
   8   4   7        102.54        115.21        22.57 o                         
   9   4   7        193.51        179.06        29.17 o                         
  10   4   7          3.72        -16.82        16.82 o                         
  11   4   7        214.61        256.20        61.82 o                         
  12   4   7       1563.62       1506.05       185.37 o                         
  13   4   7        113.99        110.50        52.65 o                         
  14   4   7        224.66        180.71        71.34 o                         
  15   4   7        294.27        357.51        98.52 o                         
 -13   5   7        131.18        145.70        63.33 o                         
 -12   5   7        142.48        165.72        82.05 o                         
 -11   5   7        414.04        384.59       118.16 o                         
 -10   5   7          4.37        169.49        77.96 o                         
  -9   5   7         30.76         33.16        59.74 o                         
  -8   5   7        184.22        200.30        26.29 o                         
  -7   5   7         50.77         18.67        26.00 o                         
  -6   5   7       2125.53       2101.95       100.19 o                         
  -5   5   7        112.47         99.81        16.52 o                         
  -4   5   7        250.47        221.13        21.45 o                         
  -3   5   7        368.68        366.60        27.13 o                         
  -2   5   7         14.01         -5.42        14.46 o                         
  -1   5   7        336.98        328.68        30.40 o                         
   0   5   7         37.37         21.03        18.62 o                         
   1   5   7       1036.52        990.64        62.19 o                         
   2   5   7         94.13         89.03        21.06 o                         
   3   5   7        305.85        236.65        29.05 o                         
   4   5   7         59.92         83.09        23.78 o                         
   5   5   7        104.33         54.72        30.71 o                         
   6   5   7        444.28        448.66        41.03 o                         
   7   5   7         16.63         10.55        12.61 o                         
   8   5   7        263.99        232.86        42.28 o                         
   9   5   7        362.59        323.77        52.52 o                         
  10   5   7         32.95         60.88        24.32 o                         
  11   5   7         37.16         21.62        80.37 o                         
  12   5   7        154.22        129.56        44.49 o                         
  13   5   7        111.02        155.77        66.58 o                         
 -11   6   7         89.39         16.62        53.25 o                         
 -10   6   7        290.82        190.95        93.53 o                         
  -9   6   7       2502.92       2925.84       276.13 o                         
  -8   6   7       1449.43       1319.43       271.64 o                         
  -7   6   7         43.44         40.67        38.13 o                         
  -6   6   7        652.58        716.44        58.99 o                         
  -5   6   7        895.91        889.43        66.17 o                         
  -4   6   7        297.25        302.69        43.57 o                         
  -3   6   7        547.54        611.68        85.79 o                         
  -2   6   7        399.95        401.26        48.43 o                         
  -1   6   7       1335.61       1339.97        78.97 o                         
   0   6   7        230.66        171.04        33.11 o                         
   1   6   7        662.60        484.68        72.56 o                         
   2   6   7       1854.47       1928.32       142.96 o                         
   3   6   7       1805.21       1823.90       128.14 o                         
   4   6   7       1917.85       1894.87       107.52 o                         
   5   6   7        374.98        387.34        61.22 o                         
   6   6   7        165.81        178.60        48.64 o                         
   7   6   7        307.08        288.20        65.48 o                         
   8   6   7        180.19        142.61        38.10 o                         
   9   6   7       1099.93        976.76        90.28 o                         
  10   6   7        183.81        222.85        55.99 o                         
  -9   7   7         10.49         14.40        37.44 o                         
  -8   7   7       2369.41       2916.34       194.79 o                         
  -7   7   7       1193.69       1401.00       135.50 o                         
  -6   7   7        139.85        120.04        54.83 o                         
  -5   7   7          9.00        -20.83        33.19 o                         
  -4   7   7          6.86        -54.58        68.79 o                         
  -3   7   7       2935.03       2953.50       214.16 o                         
  -2   7   7        850.30        936.58       155.48 o                         
  -1   7   7        401.22        348.34       109.33 o                         
   0   7   7       2018.37       2133.98       219.16 o                         
   1   7   7        787.67        927.53       148.93 o                         
   2   7   7        308.72        230.26        54.47 o                         
   3   7   7         36.98        -33.31        57.08 o                         
   4   7   7        819.35        732.84       118.78 o                         
   5   7   7       1807.31       1872.69       159.77 o                         
   6   7   7        130.80        137.26       122.95 o                         
   7   7   7          2.51        -40.32        40.32 o                         
   8   7   7        452.80        491.02        95.15 o                         
  -6   8   7        504.90        553.80       135.96 o                         
  -5   8   7        723.60        937.01       179.99 o                         
  -4   8   7        148.08        313.07       106.97 o                         
  -3   8   7         16.01         51.00        68.68 o                         
  -2   8   7        245.05        307.24       103.62 o                         
  -1   8   7         34.58          6.01        41.10 o                         
   0   8   7        359.59        371.82       107.57 o                         
   1   8   7         99.39        193.51        73.23 o                         
   2   8   7        428.33        521.88       117.69 o                         
   3   8   7        660.79        913.03       152.64 o                         
   4   8   7        637.01        507.08       117.70 o                         
   5   8   7          5.52        -82.65        82.65 o                         
 -16   0   8        499.52        554.29       121.57 o                         
 -15   0   8       1279.91       1340.15       172.68 o                         
 -14   0   8          9.62          7.24        36.30 o                         
 -13   0   8       1801.12       1670.74       171.44 o                         
 -12   0   8        776.65        779.53        58.00 o                         
 -11   0   8       3216.50       3317.69       111.61 o                         
 -10   0   8      11291.01      11139.87       462.49 o                         
  -9   0   8       2836.85       2929.02       116.33 o                         
  -8   0   8       9272.03       8898.54       154.25 o                         
  -7   0   8       5450.64       5611.65       149.95 o                         
  -6   0   8         26.95         43.17        17.37 o                         
  -5   0   8        760.42        785.20        76.51 o                         
  -4   0   8        835.65        720.40        34.03 o                         
  -3   0   8      10828.54      10607.31       155.79 o                         
  -2   0   8      17052.64      17303.38       186.71 o                         
  -1   0   8      14517.41      14373.62       177.14 o                         
   0   0   8       8326.77       8318.98       164.25 o                         
   1   0   8      20538.19      20702.70       515.42 o                         
   2   0   8      13607.39      14263.52       285.96 o                         
   3   0   8       4002.43       3972.53       160.68 o                         
   4   0   8       4714.36       4791.32       185.92 o                         
   5   0   8      17916.04      18144.44       379.82 o                         
   6   0   8       2966.20       2892.75       136.09 o                         
   7   0   8        117.37        130.70        29.08 o                         
   8   0   8       8022.05       8474.38       210.08 o                         
   9   0   8       6637.71       6684.32       288.58 o                         
  10   0   8       3049.25       3033.45       203.70 o                         
  11   0   8       1031.66       1064.32       126.33 o                         
  12   0   8         56.64         17.56        34.84 o                         
  13   0   8       4015.97       3587.51       251.55 o                         
  14   0   8       2650.07       2491.88       219.23 o                         
  15   0   8        239.16        215.98        76.62 o                         
 -16   1   8       1374.91       1356.60       130.92 o                         
 -15   1   8        161.47         68.37        57.61 o                         
 -14   1   8         20.62        -23.71        33.46 o                         
 -13   1   8        877.50        962.55        92.70 o                         
 -12   1   8          7.78         25.97        23.61 o                         
 -11   1   8       1073.51        991.87        50.50 o                         
 -10   1   8       3967.58       3876.35        78.52 o                         
  -9   1   8       6946.26       7028.95        99.59 o                         
  -8   1   8       4524.18       4528.55        80.86 o                         
  -7   1   8        766.78        773.72        48.20 o                         
  -6   1   8       1668.58       1662.08        57.16 o                         
  -5   1   8       2883.54       2807.99        69.90 o                         
  -4   1   8       1179.62       1123.80        47.08 o                         
  -3   1   8        580.84        651.95        39.41 o                         
  -2   1   8      12757.32      13111.53       126.65 o                         
  -1   1   8       6870.08       6423.23        85.38 o                         
   0   1   8        709.92        624.03        38.30 o                         
   1   1   8       4692.56       4844.82       168.92 o                         
   2   1   8      20810.83      22072.37       276.85 o                         
   3   1   8      18201.81      19151.50       327.63 o                         
   4   1   8      15759.93      15711.57       239.73 o                         
   5   1   8       1975.77       1696.13        84.05 o                         
   6   1   8         38.83         17.91        23.40 o                         
   7   1   8       1751.05       1683.42       113.47 o                         
   8   1   8        292.91        277.13        33.06 o                         
   9   1   8       1185.62       1154.56        68.47 o                         
  10   1   8       3178.36       3237.22       177.79 o                         
  11   1   8       8371.50       8327.63       248.39 o                         
  12   1   8       4032.92       4005.80       199.40 o                         
  13   1   8        484.07        533.40        68.22 o                         
  14   1   8        218.24        240.79        59.76 o                         
  15   1   8        108.47        110.50        41.47 o                         
  16   1   8        872.24        841.31       148.63 o                         
 -16   2   8        151.81        208.24        51.43 o                         
 -15   2   8         28.32        -52.22        52.22 o                         
 -14   2   8          5.37        -59.15        65.62 o                         
 -13   2   8        211.74        268.41        79.45 o                         
 -12   2   8       2021.19       2121.71       204.05 o                         
 -11   2   8       2088.13       2130.50        61.58 o                         
 -10   2   8         10.75         11.96        11.99 o                         
  -9   2   8         20.87         11.71         7.48 o                         
  -8   2   8       1519.97       1382.34        30.37 o                         
  -7   2   8         29.08         32.04         9.40 o                         
  -6   2   8       1470.94       1541.23        48.99 o                         
  -5   2   8       7732.76       8006.09       124.71 o                         
  -4   2   8       1896.07       1679.41        60.26 o                         
  -3   2   8       4776.92       4775.04       105.01 o                         
  -2   2   8        206.46        200.46        15.71 o                         
  -1   2   8       1875.95       1816.08        60.72 o                         
   0   2   8         62.40         33.17        15.15 o                         
   1   2   8        878.05        811.49        39.07 o                         
   2   2   8        456.75        618.30        36.73 o                         
   3   2   8       1747.89       1862.30        96.69 o                         
   4   2   8        324.90        297.38        38.16 o                         
   5   2   8        761.83        741.91        43.87 o                         
   6   2   8        769.19        700.95        45.85 o                         
   7   2   8        151.02        152.14        26.02 o                         
   8   2   8       1951.77       1778.60        81.45 o                         
   9   2   8        110.09         98.02        25.05 o                         
  10   2   8        806.63        884.99        64.72 o                         
  11   2   8        234.47        237.89        39.82 o                         
  12   2   8         39.67         76.32        25.36 o                         
  13   2   8          0.16        -15.18        18.24 o                         
  14   2   8         91.02        -15.09       101.46 o                         
  15   2   8         49.97         72.27        36.89 o                         
  16   2   8          5.85         52.27        40.01 o                         
 -16   3   8        137.24         68.38        44.04 o                         
 -15   3   8         13.03        152.58        79.13 o                         
 -14   3   8        263.88        317.17        99.06 o                         
 -13   3   8        959.28       1229.97       174.29 o                         
 -12   3   8         63.78        110.09        63.57 o                         
 -11   3   8        482.55        426.44       105.91 o                         
 -10   3   8        278.37        243.27        57.70 o                         
  -9   3   8       1754.95       1815.96       178.02 o                         
  -8   3   8       1757.32       1776.59       115.87 o                         
  -7   3   8         10.20         20.80        29.59 o                         
  -6   3   8          8.33          2.13        22.47 o                         
  -5   3   8          1.81         18.92        10.91 o                         
  -4   3   8         73.25         77.95        19.51 o                         
  -3   3   8        423.51        396.65        27.70 o                         
  -2   3   8       1652.47       1587.32        45.43 o                         
  -1   3   8      16103.70      16099.17       124.11 o                         
   0   3   8       2451.99       2445.96        49.19 o                         
   1   3   8        858.68        812.52        34.90 o                         
   2   3   8         23.77         12.91        10.21 o                         
   3   3   8        246.70        230.48        23.54 o                         
   4   3   8       2111.85       2065.60        93.59 o                         
   5   3   8         73.91        117.53        23.37 o                         
   6   3   8       1720.35       1777.60        76.48 o                         
   7   3   8       3098.27       2884.40       100.84 o                         
   8   3   8        410.86        410.40        41.41 o                         
   9   3   8          1.66         -3.26        23.71 o                         
  10   3   8         28.75        -17.10        17.10 o                         
  11   3   8        212.81        213.68        43.89 o                         
  12   3   8        396.07        342.23        69.19 o                         
  13   3   8          0.34         60.88        43.08 o                         
  14   3   8        406.61        437.98       100.49 o                         
  15   3   8         78.38        -74.73        74.73 o                         
 -14   4   8       1079.40       1030.08       182.69 o                         
 -13   4   8          0.29         11.57        51.72 o                         
 -12   4   8       1120.93       1339.77       187.65 o                         
 -11   4   8       1477.92       1743.80       205.11 o                         
 -10   4   8        167.35        187.10        64.69 o                         
  -9   4   8        325.47        390.98        63.70 o                         
  -8   4   8       2124.48       2041.46       133.22 o                         
  -7   4   8       9543.11       9706.01       277.83 o                         
  -6   4   8       9511.31       9422.13       340.65 o                         
  -5   4   8         61.46         31.39        12.52 o                         
  -4   4   8        788.68        749.07        32.47 o                         
  -3   4   8          6.08          5.62        11.14 o                         
  -2   4   8        271.05        239.97        22.35 o                         
  -1   4   8        396.21        369.69        31.50 o                         
   0   4   8      18711.15      18279.31       188.08 o                         
   1   4   8      17136.47      17472.11       169.79 o                         
   2   4   8       4960.04       5135.03        89.47 o                         
   3   4   8        438.21        465.64        49.11 o                         
   4   4   8         26.62         39.21        22.75 o                         
   5   4   8       6451.08       6550.99       196.08 o                         
   6   4   8        764.65        813.52        55.43 o                         
   7   4   8        133.53        148.81        28.07 o                         
   8   4   8       2023.13       2007.59        90.64 o                         
   9   4   8        355.60        423.21        47.57 o                         
  10   4   8        457.24        466.62        46.47 o                         
  11   4   8          1.12        -14.68        31.67 o                         
  12   4   8       1615.36       1749.50       141.98 o                         
  13   4   8       3625.42       3807.80       302.07 o                         
  14   4   8        704.05        571.90       117.13 o                         
 -13   5   8       1198.20       1571.31       218.68 o                         
 -12   5   8        821.09       1040.04       180.39 o                         
 -11   5   8        177.68        145.37        84.90 o                         
 -10   5   8       1812.35       1730.24       213.56 o                         
  -9   5   8       2010.87       2232.70       153.59 o                         
  -8   5   8        584.88        556.95        92.71 o                         
  -7   5   8        146.29         76.98        45.40 o                         
  -6   5   8        440.99        364.61        47.49 o                         
  -5   5   8       3865.72       3842.97        84.57 o                         
  -4   5   8        599.23        576.78        31.89 o                         
  -3   5   8       1091.83       1032.43        44.87 o                         
  -2   5   8       3781.89       3871.54       112.63 o                         
  -1   5   8       2633.16       2807.10        79.84 o                         
   0   5   8       4350.08       4401.09       108.65 o                         
   1   5   8        588.60        567.51        47.32 o                         
   2   5   8       1660.43       1710.38        66.34 o                         
   3   5   8       4196.36       4247.76       105.61 o                         
   4   5   8        176.76        199.59        34.74 o                         
   5   5   8        167.77        205.69        37.80 o                         
   6   5   8       1781.79       1711.34        77.18 o                         
   7   5   8        312.85        387.43        39.06 o                         
   8   5   8       3967.46       4254.77       124.75 o                         
   9   5   8         73.73        105.49        33.28 o                         
  10   5   8        956.70        996.05        89.24 o                         
  11   5   8       1219.30       1259.58        98.85 o                         
  12   5   8        344.97        261.69        89.69 o                         
 -11   6   8         99.27         61.63        57.86 o                         
 -10   6   8         31.72         -1.09        65.18 o                         
  -9   6   8        628.49        694.00        95.82 o                         
  -8   6   8       2081.55       2404.60       168.68 o                         
  -7   6   8        517.52        646.61        90.79 o                         
  -6   6   8       1530.79       1513.67       218.86 o                         
  -5   6   8        754.01        897.53       103.18 o                         
  -4   6   8          4.17         -4.24        67.14 o                         
  -3   6   8       1721.16       1800.89       218.47 o                         
  -2   6   8        177.41        169.54        39.32 o                         
  -1   6   8        780.81        725.54        71.18 o                         
   0   6   8         80.35        171.05        51.19 o                         
   1   6   8        929.15       1043.28       172.47 o                         
   2   6   8       2269.94       2302.96       344.32 o                         
   3   6   8        165.78        153.76        37.02 o                         
   4   6   8        932.29        930.20        75.74 o                         
   5   6   8        328.19        396.97        54.91 o                         
   6   6   8        105.11        168.16        39.47 o                         
   7   6   8        141.02        214.62        44.03 o                         
   8   6   8         46.41         43.60        24.08 o                         
   9   6   8       2225.59       2462.16       186.08 o                         
  10   6   8         32.81        142.19        91.77 o                         
  -9   7   8         45.05        126.59        68.85 o                         
  -8   7   8        340.79        414.59       140.42 o                         
  -7   7   8         68.13         85.81        50.33 o                         
  -6   7   8        168.32        117.97        57.50 o                         
  -5   7   8         22.14        -20.24        32.13 o                         
  -4   7   8         69.57         70.19       122.36 o                         
  -3   7   8         83.92         37.93        54.02 o                         
  -2   7   8          5.86          9.04        48.94 o                         
  -1   7   8         74.77          4.00        55.90 o                         
   0   7   8        389.69        313.10        97.91 o                         
   1   7   8         54.37         -8.68        37.63 o                         
   2   7   8        162.05        225.88        57.48 o                         
   3   7   8        398.71        432.70        77.51 o                         
   4   7   8         87.56         11.63        28.70 o                         
   5   7   8        229.17        181.17        64.29 o                         
   6   7   8        616.10        424.55       117.22 o                         
   7   7   8        499.94        494.29        89.49 o                         
   8   7   8        363.39        471.38       119.56 o                         
  -5   8   8         22.94         31.61        20.34 o                         
  -4   8   8        233.56        252.43        98.22 o                         
  -3   8   8       1172.80       1296.52       193.44 o                         
  -2   8   8         51.76         46.89        82.92 o                         
  -1   8   8        171.46        226.56       102.31 o                         
   0   8   8          1.43         64.72        67.95 o                         
   1   8   8        128.73         66.80        67.07 o                         
   2   8   8       1154.53       1828.49       209.62 o                         
   3   8   8          0.03        106.94        56.89 o                         
   4   8   8        491.45        475.29       116.32 o                         
 -16   1   9         38.90         47.89        90.84 o                         
 -15   1   9        304.85        291.05       116.47 o                         
 -14   1   9        383.56        324.08        58.78 o                         
 -13   1   9         90.02         55.43        30.67 o                         
 -12   1   9        348.49        299.63        50.92 o                         
 -11   1   9       5158.91       5099.92       123.47 o                         
 -10   1   9       4695.52       4670.02       137.99 o                         
  -9   1   9         65.21         67.31        21.31 o                         
  -8   1   9       1398.86       1324.94        55.38 o                         
  -7   1   9        895.36        871.06        64.40 o                         
  -6   1   9       4303.16       4178.22        81.66 o                         
  -5   1   9       8993.74       9559.05       130.88 o                         
  -4   1   9       3463.91       3542.09        87.30 o                         
  -3   1   9       8797.88       8752.89       105.73 o                         
  -2   1   9        412.72        490.98        24.95 o                         
  -1   1   9        419.97        497.67        29.94 o                         
   0   1   9       1763.81       1999.76        40.59 o                         
   1   1   9      15285.48      16201.44       234.62 o                         
   2   1   9      39132.45      41132.66       312.12 o                         
   3   1   9        184.73        251.20        34.56 o                         
   4   1   9       5422.40       5358.01       145.59 o                         
   5   1   9       1660.81       1845.95        90.82 o                         
   6   1   9       1044.09        968.21        64.57 o                         
   7   1   9        931.42        872.37        71.05 o                         
   8   1   9       1362.44       1430.21        92.84 o                         
   9   1   9       9337.81       9246.54       245.14 o                         
  10   1   9       2703.02       2776.90       142.13 o                         
  11   1   9       1157.58       1197.11        99.33 o                         
  12   1   9        274.78        213.30        45.79 o                         
  13   1   9       1730.47       1720.43       125.26 o                         
  14   1   9        616.36        748.63        70.89 o                         
  15   1   9        353.98        224.21        56.22 o                         
  16   1   9        701.14        759.55       132.52 o                         
 -16   2   9        385.74        221.91        73.21 o                         
 -15   2   9         20.23        -40.89        40.89 o                         
 -14   2   9        423.96        505.67        75.71 o                         
 -13   2   9       2410.70       2623.14       155.78 o                         
 -12   2   9       1950.64       2128.09       206.51 o                         
 -11   2   9         74.93         68.52        12.96 o                         
 -10   2   9       2390.30       2423.83        88.21 o                         
  -9   2   9       7204.65       6905.43       397.41 o                         
  -8   2   9       8454.51       8281.17       103.18 o                         
  -7   2   9       5211.14       5028.01       105.71 o                         
  -6   2   9        109.26        116.11        13.44 o                         
  -5   2   9      10259.74      10228.60       152.01 o                         
  -4   2   9       4085.62       4072.05       112.02 o                         
  -3   2   9       1956.20       1833.31        56.81 o                         
  -2   2   9       9125.84       8786.94       100.69 o                         
  -1   2   9      14271.00      13888.07       270.79 o                         
   0   2   9       9721.35       9259.51       148.18 o                         
   1   2   9       2309.46       2086.68        89.02 o                         
   2   2   9       6130.48       5966.96        96.33 o                         
   3   2   9      11796.39      11380.06       176.81 o                         
   4   2   9       7398.21       7432.18       162.07 o                         
   5   2   9         17.41         19.03        21.96 o                         
   6   2   9       1697.58       1736.31        72.69 o                         
   7   2   9       3981.11       4001.93       137.29 o                         
   8   2   9       2774.59       2770.01       102.44 o                         
   9   2   9        389.20        340.13        40.16 o                         
  10   2   9       7441.82       7047.11       253.44 o                         
  11   2   9       5080.83       5313.87       164.02 o                         
  12   2   9       1588.88       1632.46        96.08 o                         
  13   2   9        398.76        445.25        53.91 o                         
  14   2   9         85.95         91.16        47.28 o                         
  15   2   9        558.18        552.79        89.40 o                         
 -16   3   9        506.22        538.34       106.83 o                         
 -15   3   9         97.68         53.96        52.92 o                         
 -14   3   9        740.13        806.27       149.48 o                         
 -13   3   9         23.10        176.58        78.53 o                         
 -12   3   9       1783.14       1635.22       195.06 o                         
 -11   3   9       4176.62       3996.87       287.94 o                         
 -10   3   9        893.73        843.99       130.33 o                         
  -9   3   9        308.97        377.11        59.15 o                         
  -8   3   9       1528.87       1494.47       107.10 o                         
  -7   3   9       5129.81       4983.33       185.68 o                         
  -6   3   9       4884.16       4766.05        78.64 o                         
  -5   3   9        227.07        213.66        30.25 o                         
  -4   3   9        185.41        141.50        21.39 o                         
  -3   3   9       1190.66       1057.57        47.07 o                         
  -2   3   9       4482.25       4132.86        63.20 o                         
  -1   3   9         57.93         44.10         9.73 o                         
   0   3   9      11947.49      11748.79       153.82 o                         
   1   3   9      12443.39      12140.27       290.85 o                         
   2   3   9       2962.01       2945.79        70.02 o                         
   3   3   9       1112.40       1090.78        50.82 o                         
   4   3   9        196.64        193.78        30.23 o                         
   5   3   9       5361.08       5308.52       125.51 o                         
   6   3   9       2267.30       2302.94        87.57 o                         
   7   3   9       1760.12       1859.52        83.39 o                         
   8   3   9       1740.03       1689.62        82.60 o                         
   9   3   9       1200.14       1182.21        73.46 o                         
  10   3   9       1949.46       1902.10        95.73 o                         
  11   3   9       1174.08       1277.18        82.38 o                         
  12   3   9        918.85        906.28       104.08 o                         
  13   3   9       2670.73       2239.48       159.54 o                         
  14   3   9        493.98        429.32       101.35 o                         
  15   3   9         22.72         28.87        26.45 o                         
 -14   4   9       1005.91       1160.19       186.93 o                         
 -13   4   9        133.30        188.69        84.95 o                         
 -12   4   9         12.93         86.76        66.74 o                         
 -11   4   9          8.64         66.69        50.75 o                         
 -10   4   9         97.48         87.85        60.01 o                         
  -9   4   9        870.82       1046.32       100.73 o                         
  -8   4   9       1017.26       1081.46       139.12 o                         
  -7   4   9        674.41        580.74        74.67 o                         
  -6   4   9       1054.93       1096.91        72.34 o                         
  -5   4   9        132.66        129.40        20.60 o                         
  -4   4   9        110.34         84.61        13.91 o                         
  -3   4   9       1019.64        945.42        38.50 o                         
  -2   4   9         47.85         40.47        14.10 o                         
  -1   4   9       3963.22       3893.69        81.06 o                         
   0   4   9        315.90        330.82        24.22 o                         
   1   4   9         39.88         36.16        12.81 o                         
   2   4   9         94.54         75.72        19.00 o                         
   3   4   9         69.61         90.59        39.95 o                         
   4   4   9         34.07         12.86        18.53 o                         
   5   4   9       2127.32       2034.16       110.13 o                         
   6   4   9       1184.23       1217.87        68.31 o                         
   7   4   9        793.71        852.67        75.79 o                         
   8   4   9        759.01        735.92        63.56 o                         
   9   4   9         31.88         44.34        17.72 o                         
  10   4   9         57.54         35.02        20.83 o                         
  11   4   9         38.84         56.20       107.58 o                         
  12   4   9        610.06        744.53        94.10 o                         
  13   4   9        111.17         72.27        41.64 o                         
  14   4   9         64.39        107.72        53.10 o                         
 -13   5   9        100.07         28.15        56.86 o                         
 -12   5   9        257.89        272.04       105.57 o                         
 -11   5   9        383.11        399.74       107.16 o                         
 -10   5   9         10.18         39.24        62.85 o                         
  -9   5   9        521.56        605.10        86.83 o                         
  -8   5   9        209.01        164.17        51.79 o                         
  -7   5   9         37.40          0.97        29.53 o                         
  -6   5   9        592.41        501.82        66.58 o                         
  -5   5   9        285.70        269.60        35.87 o                         
  -4   5   9         33.25         11.42        12.13 o                         
  -3   5   9         36.79         37.58        15.19 o                         
  -2   5   9         18.15         -7.57        14.23 o                         
  -1   5   9        120.72        136.99        20.68 o                         
   0   5   9       1174.56       1136.99        62.49 o                         
   1   5   9       3075.84       3012.84        99.43 o                         
   2   5   9         12.49         12.28        15.79 o                         
   3   5   9        173.10        130.59        28.89 o                         
   4   5   9         16.84         38.24        22.29 o                         
   5   5   9          5.63         41.65        25.19 o                         
   6   5   9          5.26         -8.84        24.18 o                         
   7   5   9        227.33        230.22        31.73 o                         
   8   5   9        629.49        660.36        56.88 o                         
   9   5   9         57.99          7.94        39.23 o                         
  10   5   9         58.88         79.48        34.31 o                         
  11   5   9         37.29         36.42        48.20 o                         
 -11   6   9          0.09         34.80        58.51 o                         
 -10   6   9        265.18        184.81        80.92 o                         
  -9   6   9       2247.07       2599.22       226.15 o                         
  -8   6   9       1699.59       1609.93       207.26 o                         
  -7   6   9        102.90         84.98        57.29 o                         
  -6   6   9          6.74         11.08        35.76 o                         
  -5   6   9         56.80         17.44        37.69 o                         
  -4   6   9        120.04        100.51        61.19 o                         
  -3   6   9         13.05         38.31        25.82 o                         
  -2   6   9       1998.12       1904.45        94.98 o                         
  -1   6   9       3491.00       3318.60       168.71 o                         
   0   6   9       1539.50       1384.03       115.61 o                         
   1   6   9          9.15        -25.58        49.19 o                         
   2   6   9        379.10        378.41        87.83 o                         
   3   6   9       1186.33       1107.44       221.04 o                         
   4   6   9       1652.78       1799.36       123.59 o                         
   5   6   9        510.17        517.30        60.32 o                         
   6   6   9        301.70        297.21        48.80 o                         
   7   6   9        474.77        454.02        82.39 o                         
   8   6   9          4.41         27.56       150.64 o                         
   9   6   9        417.25        544.55        92.68 o                         
  10   6   9        564.82        516.51       118.91 o                         
  -9   7   9         42.62         -5.95        22.06 o                         
  -8   7   9        993.46        989.52       119.98 o                         
  -7   7   9        481.74        508.95        87.01 o                         
  -6   7   9        181.24        117.69        48.88 o                         
  -5   7   9          5.77         21.01        21.28 o                         
  -4   7   9         23.71        -16.44        41.25 o                         
  -3   7   9       2254.26       2438.41       175.07 o                         
  -2   7   9        668.16        736.14       149.13 o                         
  -1   7   9         68.63         75.37        62.81 o                         
   0   7   9        811.83        731.45        87.21 o                         
   1   7   9       1191.93       1273.98       102.21 o                         
   2   7   9       1825.17       1763.39       204.98 o                         
   3   7   9        228.23        247.35        64.71 o                         
   4   7   9         99.09         20.09        27.64 o                         
   5   7   9        621.52        567.95        92.68 o                         
   6   7   9        328.53        371.35       112.81 o                         
   7   7   9         51.40         65.43        62.95 o                         
   8   7   9        454.52        634.12       145.28 o                         
  -3   8   9          2.50        -84.99        84.99 o                         
  -2   8   9        272.36        470.34       122.13 o                         
  -1   8   9        298.69        392.73       122.08 o                         
   0   8   9        199.73         83.19        58.68 o                         
   1   8   9          2.80         -0.51        50.05 o                         
   2   8   9         90.31        129.05        72.82 o                         
   3   8   9        317.58        338.54       101.64 o                         
   4   8   9        359.29        251.97        93.61 o                         
 -16   0  10       1408.41       1728.77       206.33 o                         
 -15   0  10       3663.62       4218.68       305.39 o                         
 -14   0  10        584.95        507.06       101.44 o                         
 -13   0  10        572.06        576.36       105.87 o                         
 -12   0  10       2549.33       2513.65       204.77 o                         
 -11   0  10       8525.15       8508.59       229.77 o                         
 -10   0  10       7940.18       7891.66       288.24 o                         
  -9   0  10       2749.63       2451.64       172.15 o                         
  -8   0  10       5584.56       5427.69       238.94 o                         
  -7   0  10       2128.49       2369.54        92.92 o                         
  -6   0  10       2184.52       2228.50        67.55 o                         
  -5   0  10        101.43        150.46        23.09 o                         
  -4   0  10       3807.01       3627.59       104.02 o                         
  -3   0  10      62550.06      64386.52       457.95 o                         
  -2   0  10      16339.60      16134.54       199.23 o                         
  -1   0  10       4548.56       4764.91       105.64 o                         
   0   0  10       3757.25       3822.03       187.14 o                         
   1   0  10       5758.93       5577.70       251.71 o                         
   2   0  10      10646.46      10508.99       270.39 o                         
   3   0  10        160.45        101.68        35.87 o                         
   4   0  10       1435.56       1431.21       110.45 o                         
   5   0  10       2041.07       1896.57        93.76 o                         
   6   0  10       6806.87       7136.96       186.06 o                         
   7   0  10        142.82        111.98        42.54 o                         
   8   0  10       3137.28       2912.45       190.69 o                         
   9   0  10       7684.23       7852.16       326.01 o                         
  10   0  10       3059.58       3187.74       220.00 o                         
  11   0  10         49.27         20.78        23.90 o                         
  12   0  10         17.76         34.99        36.63 o                         
  13   0  10       2013.18       2199.36       206.27 o                         
  14   0  10        554.48        603.75       109.79 o                         
  15   0  10         82.62        -27.68        33.39 o                         
 -16   1  10        702.24        751.62        97.66 o                         
 -15   1  10         13.08        -37.37        37.37 o                         
 -14   1  10        255.22        250.52        59.41 o                         
 -13   1  10        582.66        697.84        96.91 o                         
 -12   1  10        612.12        625.27       122.38 o                         
 -11   1  10        361.77        281.71        36.09 o                         
 -10   1  10       1534.15       1616.07        76.46 o                         
  -9   1  10      13197.07      12985.44       181.38 o                         
  -8   1  10       9374.35       9419.79       147.76 o                         
  -7   1  10       1327.96       1286.74        65.92 o                         
  -6   1  10       1653.76       1608.93        52.32 o                         
  -5   1  10        829.55        766.41        27.77 o                         
  -4   1  10       2829.31       2665.07       156.64 o                         
  -3   1  10        675.68        755.38        34.75 o                         
  -2   1  10       4501.80       4300.96        98.70 o                         
  -1   1  10      11855.98      11659.62       119.71 o                         
   0   1  10      15152.79      15073.93       323.99 o                         
   1   1  10       1040.58       1142.71        84.26 o                         
   2   1  10        163.10        150.17        25.39 o                         
   3   1  10       6487.85       6253.48       312.17 o                         
   4   1  10       9097.21       9055.02       196.35 o                         
   5   1  10       3223.66       3148.10       121.87 o                         
   6   1  10        182.39        166.42        34.36 o                         
   7   1  10       2847.36       2927.20       129.01 o                         
   8   1  10         49.79         -3.75        22.13 o                         
   9   1  10        156.14        112.52        37.07 o                         
  10   1  10       1465.83       1344.33       112.67 o                         
  11   1  10       3707.59       3890.52       177.66 o                         
  12   1  10       3895.36       4170.15       222.99 o                         
  13   1  10       1562.51       1455.97       117.97 o                         
  14   1  10         40.62          5.68        54.57 o                         
  15   1  10        165.80        143.33        48.20 o                         
  16   1  10        116.74        -68.66        68.66 o                         
 -16   2  10         47.62         84.70        69.28 o                         
 -15   2  10         43.29         24.47        28.23 o                         
 -14   2  10        216.39        164.07        48.57 o                         
 -13   2  10        423.50        489.93        73.84 o                         
 -12   2  10       2221.39       2561.29       148.11 o                         
 -11   2  10        155.81         97.38        34.81 o                         
 -10   2  10          2.10          5.53        12.00 o                         
  -9   2  10        171.61        148.63        18.17 o                         
  -8   2  10       2412.99       2230.38        57.28 o                         
  -7   2  10        538.02        523.35        33.90 o                         
  -6   2  10        605.56        568.02        32.36 o                         
  -5   2  10       1341.68       1254.53        46.78 o                         
  -4   2  10       2006.66       1844.95        60.94 o                         
  -3   2  10       1133.36       1016.41        30.17 o                         
  -2   2  10       3610.26       3658.11       117.00 o                         
  -1   2  10       4198.33       4105.71       138.12 o                         
   0   2  10       3173.75       3671.71        97.51 o                         
   1   2  10         50.57         35.77        29.23 o                         
   2   2  10         35.82         24.69        10.45 o                         
   3   2  10         13.98         26.49        13.80 o                         
   4   2  10        696.56        594.29        39.92 o                         
   5   2  10       1282.98       1207.38        58.17 o                         
   6   2  10       1488.50       1401.03        67.51 o                         
   7   2  10        411.21        473.40        42.73 o                         
   8   2  10         60.11        143.41        27.96 o                         
   9   2  10        179.09        162.69        29.89 o                         
  10   2  10       2404.36       2193.74       155.55 o                         
  11   2  10        109.94        156.97        31.69 o                         
  12   2  10         99.21        147.26        33.42 o                         
  13   2  10          0.09        -45.42        45.42 o                         
  14   2  10        100.28        131.43        41.60 o                         
  15   2  10        140.41        114.03        70.50 o                         
 -16   3  10         12.04         66.27        53.86 o                         
 -15   3  10         54.22         77.74        68.73 o                         
 -14   3  10       1222.22       1426.36       126.43 o                         
 -13   3  10        358.44        326.25       100.21 o                         
 -12   3  10        857.20        902.36       150.85 o                         
 -11   3  10        436.16        592.49       119.54 o                         
 -10   3  10        444.70        439.05       105.69 o                         
  -9   3  10        867.94        804.63        82.18 o                         
  -8   3  10        704.03        633.49        74.24 o                         
  -7   3  10        210.83        191.03        19.61 o                         
  -6   3  10        891.07        865.84        37.74 o                         
  -5   3  10        765.17        757.54        49.78 o                         
  -4   3  10        116.18         85.20        23.92 o                         
  -3   3  10        209.84        224.20        28.47 o                         
  -2   3  10        542.35        527.17        22.23 o                         
  -1   3  10       4759.96       4630.25        96.22 o                         
   0   3  10       4034.08       3849.88        91.02 o                         
   1   3  10        143.14        151.99        34.25 o                         
   2   3  10        383.03        370.38        27.81 o                         
   3   3  10         33.77         30.14        18.46 o                         
   4   3  10       1160.29       1185.82        71.30 o                         
   5   3  10         28.92         69.87        26.64 o                         
   6   3  10       3759.89       3831.85       121.25 o                         
   7   3  10       1488.30       1505.75        76.61 o                         
   8   3  10        471.64        458.28        45.99 o                         
   9   3  10         34.24        -10.23        17.07 o                         
  10   3  10         18.62         88.43        27.45 o                         
  11   3  10         73.33        101.62        29.61 o                         
  12   3  10        355.37        407.51        72.13 o                         
  13   3  10          0.45        -38.19        75.66 o                         
  14   3  10        593.45        582.92        96.29 o                         
  15   3  10        282.29        216.17        90.45 o                         
 -14   4  10        643.97        600.86       132.28 o                         
 -13   4  10          9.65         39.02        76.07 o                         
 -12   4  10       1781.46       2140.62       236.10 o                         
 -11   4  10       1666.72       1668.16       201.58 o                         
 -10   4  10        438.19        490.55       115.54 o                         
  -9   4  10        517.56        481.62        74.10 o                         
  -8   4  10        178.63        105.82        45.03 o                         
  -7   4  10       4218.96       4568.91       205.46 o                         
  -6   4  10       4568.62       4384.96        90.56 o                         
  -5   4  10        251.69        201.63        24.66 o                         
  -4   4  10        156.74        133.08        18.32 o                         
  -3   4  10        160.76        157.47        20.00 o                         
  -2   4  10       3574.79       3476.96       106.73 o                         
  -1   4  10        112.12        122.87        14.28 o                         
   0   4  10       8082.58       7869.75       193.05 o                         
   1   4  10      10864.42      11338.16       249.17 o                         
   2   4  10       5023.11       4967.90       112.63 o                         
   3   4  10       5407.01       5267.93       147.39 o                         
   4   4  10       1708.31       1721.96        92.57 o                         
   5   4  10       2100.92       2135.51       111.52 o                         
   6   4  10        544.81        512.58        47.14 o                         
   7   4  10        260.10        259.17        34.64 o                         
   8   4  10       1557.59       1698.67        88.22 o                         
   9   4  10       2211.82       2258.73       104.39 o                         
  10   4  10       3831.20       3970.78       141.94 o                         
  11   4  10        259.03        326.60        62.47 o                         
  12   4  10        407.42        312.43        61.87 o                         
  13   4  10       1504.68       1382.55       174.75 o                         
 -12   5  10       1458.23       2103.44       246.73 o                         
 -11   5  10        115.63        209.14        72.33 o                         
 -10   5  10        543.92        679.56        90.91 o                         
  -9   5  10        820.84       1058.78       187.92 o                         
  -8   5  10        533.26        575.82        84.51 o                         
  -7   5  10        223.01        189.56        91.01 o                         
  -6   5  10        342.79        297.68        41.03 o                         
  -5   5  10       4175.08       4387.63       109.18 o                         
  -4   5  10       2218.22       2172.75        59.72 o                         
  -3   5  10        443.68        441.67        37.60 o                         
  -2   5  10        643.49        669.00        43.98 o                         
  -1   5  10       4870.16       4917.69        99.90 o                         
   0   5  10       4093.41       4143.70       108.50 o                         
   1   5  10       3748.45       3757.28       129.51 o                         
   2   5  10        236.41        261.65        52.70 o                         
   3   5  10       2434.73       2559.66       103.84 o                         
   4   5  10        582.12        610.41        55.72 o                         
   5   5  10        133.07        100.37        33.25 o                         
   6   5  10        734.76        812.22        59.40 o                         
   7   5  10       2850.47       3157.58       119.72 o                         
   8   5  10       3429.25       3755.60       134.37 o                         
   9   5  10       1406.92       1568.71       129.54 o                         
  10   5  10        366.85        363.94        75.68 o                         
  11   5  10        461.94        507.03       124.04 o                         
 -11   6  10        574.45        651.94       147.76 o                         
 -10   6  10        552.00        750.32       155.09 o                         
  -9   6  10        419.02        279.25        70.84 o                         
  -8   6  10        670.17        723.65       100.93 o                         
  -7   6  10        233.23        213.03        65.08 o                         
  -6   6  10       1943.45       2040.09       156.85 o                         
  -5   6  10       1215.41       1291.98       167.48 o                         
  -4   6  10        560.90        567.49        87.25 o                         
  -3   6  10        685.96        670.93        57.33 o                         
  -2   6  10        138.69         99.57        42.82 o                         
  -1   6  10        293.03        283.40        62.10 o                         
   0   6  10        176.74        118.78        53.81 o                         
   1   6  10       1535.80       1539.71       128.12 o                         
   2   6  10       5133.10       4832.66       231.31 o                         
   3   6  10         82.05        117.59        63.03 o                         
   4   6  10        557.94        427.38        79.57 o                         
   5   6  10          1.31          6.37        54.61 o                         
   6   6  10          9.36        -19.39        19.39 o                         
   7   6  10        686.09        713.31       207.06 o                         
   8   6  10         85.20        140.66        46.77 o                         
   9   6  10       1364.29       1535.43       150.25 o                         
  10   6  10        550.36        356.13       112.55 o                         
  -8   7  10        134.28        154.99        53.64 o                         
  -7   7  10        137.51         51.16        61.76 o                         
  -6   7  10        269.50        295.14        70.76 o                         
  -5   7  10        180.69        167.08        75.79 o                         
  -4   7  10         50.25        101.25        54.47 o                         
  -3   7  10        255.20        235.28       125.41 o                         
  -2   7  10         51.63         59.58        73.67 o                         
  -1   7  10         51.08         46.14        34.09 o                         
   0   7  10          5.86          8.84        23.85 o                         
   1   7  10         95.79        106.27        46.09 o                         
   2   7  10         60.74         75.05        41.06 o                         
   3   7  10         52.24         31.29        38.57 o                         
   4   7  10          2.70        -20.28        38.03 o                         
   5   7  10         16.11         32.12        37.92 o                         
   6   7  10        209.00        202.59        56.90 o                         
   7   7  10        158.80        107.54        75.12 o                         
   8   7  10        217.71        164.29        97.48 o                         
  -2   8  10         19.02         36.17        61.72 o                         
  -1   8  10          8.22        -65.48        65.48 o                         
   0   8  10        399.97        373.32       110.93 o                         
   1   8  10        128.66        125.16        62.95 o                         
   2   8  10        969.37        909.28       159.36 o                         
   3   8  10         32.16        -18.42        83.49 o                         
   4   8  10        374.51        428.04       106.11 o                         
 -16   1  11        367.40        314.09        68.29 o                         
 -15   1  11        869.86        972.13       108.33 o                         
 -14   1  11         60.83         66.12        41.19 o                         
 -13   1  11         22.07          7.25        50.58 o                         
 -12   1  11        139.28        132.04        43.31 o                         
 -11   1  11       3271.37       3448.06       161.05 o                         
 -10   1  11        674.32        647.10        54.31 o                         
  -9   1  11        163.78        158.15        27.92 o                         
  -8   1  11        230.03        239.14        37.96 o                         
  -7   1  11        346.61        320.76        22.90 o                         
  -6   1  11       2812.13       2860.68        85.69 o                         
  -5   1  11       1096.45        996.68        42.90 o                         
  -4   1  11      11774.82      11629.10       195.39 o                         
  -3   1  11      15793.75      15626.10       154.03 o                         
  -2   1  11         18.42         52.08        10.67 o                         
  -1   1  11        574.44        491.35        34.27 o                         
   0   1  11       1366.81       1313.14        45.80 o                         
   1   1  11       3587.73       3488.38        81.06 o                         
   2   1  11      11695.62      12091.90       203.80 o                         
   3   1  11         37.08         30.17        21.01 o                         
   4   1  11       2139.90       2116.94       129.60 o                         
   5   1  11        123.90        117.16        29.85 o                         
   6   1  11       1446.13       1461.51        90.85 o                         
   7   1  11       1951.27       1989.63       123.60 o                         
   8   1  11         67.25         88.84        28.71 o                         
   9   1  11       5640.05       5763.65       203.14 o                         
  10   1  11        598.73        617.15        72.92 o                         
  11   1  11          0.48        -22.58        22.58 o                         
  12   1  11        496.66        540.82        71.82 o                         
  13   1  11         24.32        -24.07        24.42 o                         
  14   1  11        756.07        824.08       120.32 o                         
  15   1  11        178.56        111.37        73.49 o                         
 -16   2  11        127.45        199.40        66.01 o                         
 -15   2  11          0.08         12.81        23.53 o                         
 -14   2  11        731.38        794.91        92.42 o                         
 -13   2  11       1933.15       2115.45       142.53 o                         
 -12   2  11       6641.40       6902.39       242.73 o                         
 -11   2  11         12.39         15.84        27.55 o                         
 -10   2  11       1491.23       1444.36        74.37 o                         
  -9   2  11       3768.46       3831.38        79.91 o                         
  -8   2  11       1265.02       1285.58        51.09 o                         
  -7   2  11         40.91         30.63         8.61 o                         
  -6   2  11       2962.47       2954.65        69.41 o                         
  -5   2  11      12314.76      12251.87       128.33 o                         
  -4   2  11      10327.59      10598.60       130.54 o                         
  -3   2  11          0.59        -11.73        11.73 o                         
  -2   2  11       5308.90       4981.73       142.10 o                         
  -1   2  11      12358.20      12278.01       176.98 o                         
   0   2  11      17669.14      17884.71       261.83 o                         
   1   2  11       5736.75       6248.19       198.73 o                         
   2   2  11       1343.13       1390.31        43.97 o                         
   3   2  11       7494.51       7905.40       107.84 o                         
   4   2  11       2739.54       2845.72        83.86 o                         
   5   2  11         20.90         35.17        26.70 o                         
   6   2  11        798.43        817.63        69.70 o                         
   7   2  11       2927.40       2931.82       135.54 o                         
   8   2  11       5714.88       5452.86       148.51 o                         
   9   2  11       2868.36       2666.97       124.96 o                         
  10   2  11        197.11        183.99        32.93 o                         
  11   2  11       1865.60       2000.86       105.27 o                         
  12   2  11       1142.13       1063.21        81.34 o                         
  13   2  11        201.76        128.70        39.33 o                         
  14   2  11         12.02         15.44        33.54 o                         
  15   2  11        769.48        942.24       143.91 o                         
 -16   3  11        111.80        -33.16        33.16 o                         
 -15   3  11       1249.41       1522.05       168.38 o                         
 -14   3  11        664.38        825.48       140.87 o                         
 -13   3  11         10.82        -29.34        29.73 o                         
 -12   3  11       1942.30       2130.65       225.12 o                         
 -11   3  11       2152.21       2450.61       232.07 o                         
 -10   3  11       1596.92       1476.00       175.33 o                         
  -9   3  11       2416.25       2450.18       182.02 o                         
  -8   3  11       1240.65       1066.87        57.85 o                         
  -7   3  11       8923.34       9108.79       113.98 o                         
  -6   3  11       3133.82       3157.95        86.41 o                         
  -5   3  11        394.49        374.98        33.21 o                         
  -4   3  11       2175.05       2228.79        87.80 o                         
  -3   3  11       6398.88       6284.63        77.44 o                         
  -2   3  11      17030.18      16621.67       197.29 o                         
  -1   3  11       2531.94       2507.51        71.20 o                         
   0   3  11       5524.23       5380.61       110.19 o                         
   1   3  11       6036.45       6338.05       161.54 o                         
   2   3  11       3501.55       3483.28       155.81 o                         
   3   3  11       2674.10       2698.66        92.34 o                         
   4   3  11         85.90        120.49        24.88 o                         
   5   3  11       8971.16       8893.08       167.55 o                         
   6   3  11       4256.17       4461.97       180.77 o                         
   7   3  11          2.17         24.44        18.46 o                         
   8   3  11       1318.21       1232.00        73.57 o                         
   9   3  11       1116.85       1034.98        71.12 o                         
  10   3  11       3553.68       3150.56       147.17 o                         
  11   3  11       1287.22       1467.55        96.05 o                         
  12   3  11        160.28         49.39        37.95 o                         
  13   3  11        328.22        229.71        89.46 o                         
  14   3  11        411.20        460.48       120.36 o                         
 -15   4  11         18.98        -46.93        46.93 o                         
 -14   4  11        574.39        632.43       145.80 o                         
 -13   4  11        334.93        339.69       110.42 o                         
 -12   4  11         21.59         30.06        50.80 o                         
 -11   4  11        118.33         15.12        45.07 o                         
 -10   4  11        153.54        141.68        48.86 o                         
  -9   4  11       1127.46       1257.61       111.01 o                         
  -8   4  11       1358.74       1224.01       108.80 o                         
  -7   4  11         62.98         66.98        33.19 o                         
  -6   4  11         80.05         48.79        14.93 o                         
  -5   4  11        339.26        346.95        50.53 o                         
  -4   4  11       2152.95       2167.03        67.73 o                         
  -3   4  11        842.81        809.67        37.26 o                         
  -2   4  11          6.44         13.82         7.81 o                         
  -1   4  11       6426.81       6439.17       119.21 o                         
   0   4  11        461.40        487.07        63.37 o                         
   1   4  11        235.56        232.45        40.86 o                         
   2   4  11          0.63          5.86        27.00 o                         
   3   4  11         10.42         26.73        18.97 o                         
   4   4  11       2565.72       2604.86       110.11 o                         
   5   4  11        989.95        997.17        61.84 o                         
   6   4  11        169.67        169.65        29.67 o                         
   7   4  11       2081.65       2103.49        95.69 o                         
   8   4  11        256.28        241.20        34.77 o                         
   9   4  11        170.67        120.68        36.82 o                         
  10   4  11        341.63        339.08        58.21 o                         
  11   4  11        161.06        173.72        67.51 o                         
  12   4  11        662.30        641.63        90.03 o                         
 -12   5  11         53.55         47.12        72.84 o                         
 -11   5  11         28.27        -25.26        41.01 o                         
 -10   5  11         44.76        -44.80        44.80 o                         
  -9   5  11        112.07        128.86        45.00 o                         
  -8   5  11        137.76         76.30        39.97 o                         
  -7   5  11         29.32        -23.78        38.61 o                         
  -6   5  11         49.73         55.91        49.55 o                         
  -5   5  11        856.20        776.26        42.88 o                         
  -4   5  11         46.75         31.31        22.59 o                         
  -3   5  11       1045.81        981.07        44.14 o                         
  -2   5  11        190.42        200.18        21.28 o                         
  -1   5  11        116.35         81.55        18.27 o                         
   0   5  11        439.29        433.59        29.36 o                         
   1   5  11          9.43        -31.05        49.49 o                         
   2   5  11        263.00        197.40        66.63 o                         
   3   5  11          0.00         15.86        19.65 o                         
   4   5  11        121.00        137.25        31.40 o                         
   5   5  11        527.17        464.74        56.96 o                         
   6   5  11         54.69         50.90        19.46 o                         
   7   5  11        890.36        895.28        85.06 o                         
   8   5  11          0.58         17.07        27.60 o                         
   9   5  11        108.88        149.60        89.98 o                         
  10   5  11        174.29        162.25        75.46 o                         
 -10   6  11          6.02        -14.90        39.17 o                         
  -9   6  11        702.38        731.98       103.35 o                         
  -8   6  11        615.07        694.73        97.84 o                         
  -7   6  11         13.01          3.01        77.50 o                         
  -6   6  11        473.80        543.04       122.50 o                         
  -5   6  11         24.28        -16.87        43.39 o                         
  -4   6  11        967.56        995.58        74.69 o                         
  -3   6  11          9.02         -2.01        20.16 o                         
  -2   6  11        350.08        321.14        61.46 o                         
  -1   6  11       3136.31       3400.12       431.26 o                         
   0   6  11       1390.83       1378.12       120.49 o                         
   1   6  11         44.48        -44.43        44.43 o                         
   2   6  11         23.16         61.09        89.32 o                         
   3   6  11        112.64        111.63        46.34 o                         
   4   6  11        246.77        263.40        68.43 o                         
   5   6  11         27.61         82.98       125.83 o                         
   6   6  11        315.63        292.87        45.39 o                         
   7   6  11       2595.30       2648.09       196.20 o                         
   8   6  11        189.92        184.95        54.58 o                         
   9   6  11         89.00         21.11        93.50 o                         
  10   6  11        213.39        -79.38        79.38 o                         
  -8   7  11        109.44         96.73        52.85 o                         
  -7   7  11        338.51        244.72        69.04 o                         
  -6   7  11         41.45         44.27       100.57 o                         
  -5   7  11        190.25        204.25        73.91 o                         
  -4   7  11        476.62        474.92        92.35 o                         
  -3   7  11       1677.66       1748.50       166.72 o                         
  -2   7  11       1539.49       1598.50       122.23 o                         
  -1   7  11        273.56        221.19        44.94 o                         
   0   7  11         13.69         61.91        37.20 o                         
   1   7  11        585.41        698.77        96.37 o                         
   2   7  11        789.04        827.79       110.53 o                         
   3   7  11         79.21         41.50        35.33 o                         
   4   7  11        489.63        484.97        84.13 o                         
   5   7  11        670.60        594.60        99.35 o                         
   6   7  11        970.68        805.17       193.23 o                         
   7   7  11        202.23        235.39       108.02 o                         
   8   7  11        763.03        666.44       152.68 o                         
   1   8  11         69.90         87.70        46.00 o                         
   2   8  11         16.62         35.41        58.96 o                         
   3   8  11        383.68        572.08       137.89 o                         
   4   8  11        398.96        428.46       111.58 o                         
 -16   0  12       1452.13       1634.98       207.61 o                         
 -15   0  12       3268.80       3860.23       295.79 o                         
 -14   0  12        765.32        703.60       127.11 o                         
 -13   0  12        763.59        854.30       127.63 o                         
 -12   0  12        569.45        630.28       107.97 o                         
 -11   0  12        875.12        880.20        79.92 o                         
 -10   0  12       7537.08       7726.07       217.82 o                         
  -9   0  12        184.39        130.18        32.44 o                         
  -8   0  12        983.41        921.01        63.97 o                         
  -7   0  12       7360.46       7734.41       147.77 o                         
  -6   0  12        400.83        524.82        44.52 o                         
  -5   0  12        416.78        372.93        66.11 o                         
  -4   0  12       2994.13       2873.72        97.93 o                         
  -3   0  12      43337.97      44074.45      1137.97 o                         
  -2   0  12      23774.17      22969.78       256.24 o                         
  -1   0  12      21809.79      21304.38       243.75 o                         
   0   0  12        441.06        379.69        38.09 o                         
   1   0  12       4292.38       4556.94       138.12 o                         
   2   0  12       4973.55       5197.81       142.18 o                         
   3   0  12         40.24         22.81        26.25 o                         
   4   0  12       6553.55       6348.08       247.99 o                         
   5   0  12      17279.86      17366.12       425.93 o                         
   6   0  12      34181.67      34438.47       627.39 o                         
   7   0  12       3531.95       3288.41       202.96 o                         
   8   0  12        431.93        334.08        76.57 o                         
   9   0  12       1709.59       1585.22       157.96 o                         
  10   0  12       1611.89       1435.06       155.07 o                         
  11   0  12       2827.25       2882.27       227.65 o                         
  12   0  12        252.76        255.19        78.09 o                         
  13   0  12       2209.04       1997.77       206.79 o                         
  14   0  12       2903.37       2792.40       248.54 o                         
  15   0  12          1.50         17.89        38.79 o                         
 -16   1  12        671.27        632.42       156.49 o                         
 -15   1  12        134.35        139.41       125.50 o                         
 -14   1  12        115.25         72.56        37.91 o                         
 -13   1  12       1006.52       1284.67       177.88 o                         
 -12   1  12        544.42        526.27        70.94 o                         
 -11   1  12          0.66         24.27        28.80 o                         
 -10   1  12        623.81        589.59        67.24 o                         
  -9   1  12       2680.19       2713.98       131.56 o                         
  -8   1  12       4531.25       4577.62       130.68 o                         
  -7   1  12        915.80        909.75        48.98 o                         
  -6   1  12       1846.53       1807.77        65.83 o                         
  -5   1  12       1721.36       1748.62        53.18 o                         
  -4   1  12       9725.33       9888.88       185.03 o                         
  -3   1  12        122.50         81.73        15.63 o                         
  -2   1  12       4060.14       4317.45        90.71 o                         
  -1   1  12      11697.78      11894.18       123.66 o                         
   0   1  12      13047.92      12994.77       329.11 o                         
   1   1  12       2552.50       2571.38       100.48 o                         
   2   1  12        652.50        660.92        56.45 o                         
   3   1  12       4540.74       4593.93       225.09 o                         
   4   1  12       5189.76       5330.68       352.25 o                         
   5   1  12       2085.59       1912.84       101.93 o                         
   6   1  12        517.29        437.75        54.95 o                         
   7   1  12       5742.05       5679.38       277.74 o                         
   8   1  12       3004.54       3210.86       148.56 o                         
   9   1  12       1675.89       1572.53       111.74 o                         
  10   1  12        173.65        161.88        43.44 o                         
  11   1  12       2009.13       1894.82       130.88 o                         
  12   1  12       2292.21       2313.18       148.39 o                         
  13   1  12        378.80        354.39        81.88 o                         
  14   1  12        157.22        213.61        54.42 o                         
  15   1  12        133.51        147.73        43.65 o                         
 -16   2  12         69.62         64.74        45.25 o                         
 -15   2  12          7.23          7.18        20.73 o                         
 -14   2  12        626.21        636.05        85.89 o                         
 -13   2  12         98.15        151.54        48.29 o                         
 -12   2  12       1248.52       1333.56       112.39 o                         
 -11   2  12        145.82        114.02        38.34 o                         
 -10   2  12         60.79         47.09        13.05 o                         
  -9   2  12         21.37         15.25        10.44 o                         
  -8   2  12         78.07         73.35        15.89 o                         
  -7   2  12       1649.49       1626.47        54.81 o                         
  -6   2  12         11.75          8.61        11.26 o                         
  -5   2  12        689.23        660.90        32.43 o                         
  -4   2  12       1123.22       1074.01        43.95 o                         
  -3   2  12       2187.29       2086.17        55.16 o                         
  -2   2  12       4111.33       3977.35       110.96 o                         
  -1   2  12       1059.45       1006.29        58.02 o                         
   0   2  12          1.42        -16.75        16.75 o                         
   1   2  12         12.71         31.14        18.13 o                         
   2   2  12        189.51        183.55        17.81 o                         
   3   2  12         54.39         84.49        15.75 o                         
   4   2  12       1226.87       1161.38        80.98 o                         
   5   2  12       2569.31       2404.91       123.11 o                         
   6   2  12       1027.20        904.97        76.93 o                         
   7   2  12        380.04        344.79        52.46 o                         
   8   2  12       1294.48       1268.63        98.42 o                         
   9   2  12        245.98        266.45        41.02 o                         
  10   2  12        450.56        442.91        48.33 o                         
  11   2  12         13.08         50.44        22.86 o                         
  12   2  12        308.17        377.79        50.59 o                         
  13   2  12          2.51         -0.34        20.85 o                         
  14   2  12         56.78         35.43        24.40 o                         
  15   2  12        481.16        619.42       131.86 o                         
 -16   3  12        266.38        422.64        94.41 o                         
 -15   3  12         11.88         67.44        40.91 o                         
 -14   3  12        426.16        429.42        70.59 o                         
 -13   3  12        200.04        138.11        46.37 o                         
 -12   3  12       1373.02       1289.27       109.38 o                         
 -11   3  12       1880.06       2064.88       129.46 o                         
 -10   3  12       1201.77       1231.20        78.46 o                         
  -9   3  12        100.22         64.34        37.21 o                         
  -8   3  12         94.87         89.01        17.97 o                         
  -7   3  12       1009.83        999.14        42.69 o                         
  -6   3  12       1810.83       1834.56        70.31 o                         
  -5   3  12       1380.52       1315.94        48.50 o                         
  -4   3  12       2322.33       2353.54        64.71 o                         
  -3   3  12       6759.13       6490.20        65.20 o                         
  -2   3  12        350.65        288.58        25.30 o                         
  -1   3  12       2433.09       2294.53        70.50 o                         
   0   3  12         68.51         63.57        17.79 o                         
   1   3  12        277.34        391.66        48.84 o                         
   2   3  12        170.81        132.59        47.71 o                         
   3   3  12         87.17        106.20        21.27 o                         
   4   3  12        923.04        895.45        55.07 o                         
   5   3  12          6.82         30.71        21.00 o                         
   6   3  12       2470.52       2662.91        99.00 o                         
   7   3  12       3392.68       3265.33       127.42 o                         
   8   3  12       2075.81       1966.60        93.80 o                         
   9   3  12        569.68        478.91        51.04 o                         
  10   3  12        339.61        347.42        54.17 o                         
  11   3  12          1.01          7.01        23.94 o                         
  12   3  12         58.87         74.38        40.91 o                         
  13   3  12         86.91          3.25        19.66 o                         
  14   3  12        550.76        423.61       104.75 o                         
 -15   4  12        824.69        899.09       134.46 o                         
 -14   4  12        880.85        900.31       124.71 o                         
 -13   4  12        215.16         17.84        78.09 o                         
 -12   4  12        338.53        244.45        92.20 o                         
 -11   4  12        500.36        579.30       126.36 o                         
 -10   4  12        831.57        874.08       186.85 o                         
  -9   4  12        840.20        920.48        99.00 o                         
  -8   4  12         24.11         -1.24        55.92 o                         
  -7   4  12       4830.84       4825.72       105.34 o                         
  -6   4  12       1629.87       1692.38        76.50 o                         
  -5   4  12         11.49         13.75        21.70 o                         
  -4   4  12        477.91        418.63        31.08 o                         
  -3   4  12       1414.93       1364.47        45.29 o                         
  -2   4  12       8832.89       8542.58       132.77 o                         
  -1   4  12        590.25        597.76        38.97 o                         
   0   4  12       1588.39       1444.63       114.46 o                         
   1   4  12       3558.21       3477.60       142.93 o                         
   2   4  12       1760.41       1658.93       159.80 o                         
   3   4  12       2155.24       2244.75        84.88 o                         
   4   4  12        478.14        430.90        45.95 o                         
   5   4  12       4932.88       5157.04       210.81 o                         
   6   4  12        775.97        892.61        62.82 o                         
   7   4  12        100.63         94.64        25.05 o                         
   8   4  12        432.80        438.68        47.64 o                         
   9   4  12       1795.71       1878.74       101.58 o                         
  10   4  12       3538.07       3528.94       249.50 o                         
  11   4  12       1017.68        872.49       178.09 o                         
  12   4  12        209.27        175.26        84.26 o                         
 -12   5  12       2253.18       2627.03       276.74 o                         
 -11   5  12        641.77        682.45       160.23 o                         
 -10   5  12         47.19         47.35        37.16 o                         
  -9   5  12        108.81        109.27        45.85 o                         
  -8   5  12        108.34        102.23        50.80 o                         
  -7   5  12        190.54        125.00        53.38 o                         
  -6   5  12       2218.29       2221.34        86.80 o                         
  -5   5  12       8548.99       8988.96       179.98 o                         
  -4   5  12       7592.40       7788.23       228.52 o                         
  -3   5  12        133.40        123.18        15.98 o                         
  -2   5  12         54.25         55.64        13.08 o                         
  -1   5  12       1483.53       1628.35       118.12 o                         
   0   5  12       3142.57       2989.24       123.35 o                         
   1   5  12       1435.26       1450.99       121.60 o                         
   2   5  12        279.87        345.11        64.28 o                         
   3   5  12       3339.67       3285.52       239.24 o                         
   4   5  12       1822.95       1770.99        93.58 o                         
   5   5  12         69.73         22.51        50.17 o                         
   6   5  12        266.78        222.43        33.47 o                         
   7   5  12       3867.56       4156.43       178.70 o                         
   8   5  12       4760.53       5128.10       363.14 o                         
   9   5  12       1440.62       1761.36       224.92 o                         
  10   5  12          7.31         33.27        47.34 o                         
 -10   6  12        813.46        823.63       143.79 o                         
  -9   6  12        197.66        139.19        55.00 o                         
  -8   6  12        334.04        344.35        68.75 o                         
  -7   6  12         66.54         67.44        58.36 o                         
  -6   6  12       1365.57       1509.83       142.36 o                         
  -5   6  12        780.74        688.31        97.45 o                         
  -4   6  12        663.90        612.90        56.93 o                         
  -3   6  12        833.29        888.46        69.40 o                         
  -2   6  12          0.72        -18.84        18.84 o                         
  -1   6  12         85.09         58.71        35.18 o                         
   0   6  12        112.74        130.54        43.57 o                         
   1   6  12       3156.31       3428.45       196.61 o                         
   2   6  12       4199.79       4540.00       346.31 o                         
   3   6  12        492.55        529.86        87.49 o                         
   4   6  12         41.21         65.03        36.19 o                         
   5   6  12        103.33         97.20        44.52 o                         
   6   6  12          6.06        -28.20        28.20 o                         
   7   6  12       1161.75       1286.29       138.28 o                         
   8   6  12        237.46        206.89       103.84 o                         
   9   6  12        901.57       1012.30       186.16 o                         
  10   6  12        325.87        498.51       130.79 o                         
  -7   7  12        154.72         22.44        42.95 o                         
  -6   7  12         22.20         30.73        47.69 o                         
  -5   7  12        135.85        130.19        62.31 o                         
  -4   7  12         16.16         13.93        48.75 o                         
  -3   7  12          8.78         75.77        72.72 o                         
  -2   7  12          0.17          3.52        55.09 o                         
  -1   7  12         14.07         23.43        24.06 o                         
   0   7  12         21.24         -3.97        34.07 o                         
   1   7  12         48.58         33.20       102.09 o                         
   2   7  12         50.81        -20.85        66.73 o                         
   3   7  12         14.24          8.96        20.73 o                         
   4   7  12        236.46        232.27        75.13 o                         
   5   7  12         60.23         35.10       116.56 o                         
   6   7  12        208.95        176.08       150.39 o                         
   7   7  12         67.09        -80.26        80.26 o                         
   8   7  12         45.45        -67.05        69.33 o                         
   2   8  12        102.02        134.05        76.28 o                         
   3   8  12       1050.59       1065.98       161.78 o                         
 -16   1  13        340.87        269.01        60.59 o                         
 -15   1  13        397.45        495.38        76.77 o                         
 -14   1  13        516.84        491.44        78.40 o                         
 -13   1  13       1681.27       1450.28       132.22 o                         
 -12   1  13         26.84         -2.99        30.15 o                         
 -11   1  13       1679.63       1725.18       190.71 o                         
 -10   1  13       2075.71       1998.68       154.26 o                         
  -9   1  13       1257.79       1174.84        69.30 o                         
  -8   1  13        311.17        319.15        36.59 o                         
  -7   1  13        983.94        901.75        84.35 o                         
  -6   1  13       5356.65       5441.85       112.01 o                         
  -5   1  13       3493.70       3534.01        73.54 o                         
  -4   1  13       5637.14       5541.38       116.18 o                         
  -3   1  13       4836.23       4704.19       101.38 o                         
  -2   1  13       1921.24       2000.58        49.34 o                         
  -1   1  13       2529.63       2604.17        89.75 o                         
   0   1  13       7070.50       7450.07       272.26 o                         
   1   1  13       6229.92       6611.30       119.89 o                         
   2   1  13       4983.21       4922.64       111.24 o                         
   3   1  13        610.06        678.25        60.68 o                         
   4   1  13       5309.83       5141.40       165.52 o                         
   5   1  13        993.39       1054.82        79.89 o                         
   6   1  13       4237.71       4130.34       159.38 o                         
   7   1  13       4536.86       4770.08       179.19 o                         
   8   1  13        105.48        109.10        34.99 o                         
   9   1  13       2454.52       2286.26       215.06 o                         
  10   1  13       1159.59       1151.66       101.07 o                         
  11   1  13         93.33         51.86        30.40 o                         
  12   1  13          1.86         35.57        64.52 o                         
  13   1  13        585.16        600.11        76.10 o                         
  14   1  13        989.54        998.14       110.64 o                         
 -16   2  13        836.80        987.31       155.95 o                         
 -15   2  13        153.69        101.11       118.90 o                         
 -14   2  13         92.00         72.07        37.16 o                         
 -13   2  13       2073.78       2258.67       149.59 o                         
 -12   2  13       2779.14       3185.68       170.65 o                         
 -11   2  13       1265.78       1208.54        62.97 o                         
 -10   2  13         48.09         58.89        18.37 o                         
  -9   2  13        236.22        260.17        32.80 o                         
  -8   2  13       1130.42       1145.49        48.85 o                         
  -7   2  13        949.10        911.64        43.42 o                         
  -6   2  13       2416.46       2325.02        65.81 o                         
  -5   2  13      13463.20      13340.33       165.54 o                         
  -4   2  13      13131.21      13411.90       155.89 o                         
  -3   2  13       4314.22       4235.80        79.31 o                         
  -2   2  13         93.55         61.67        18.95 o                         
  -1   2  13       1368.86       1356.08        68.61 o                         
   0   2  13       3923.98       3861.00       112.52 o                         
   1   2  13       6951.49       7203.60       157.13 o                         
   2   2  13       2176.50       2249.96        48.37 o                         
   3   2  13       5359.05       5256.70       141.91 o                         
   4   2  13       7399.92       7334.25       203.23 o                         
   5   2  13        541.15        570.75        63.20 o                         
   6   2  13        308.37        234.47        45.91 o                         
   7   2  13       6135.97       6005.94       340.09 o                         
   8   2  13      11372.14      11126.82       285.66 o                         
   9   2  13       3257.47       3451.26       128.49 o                         
  10   2  13          3.18         25.64        21.08 o                         
  11   2  13        779.95        728.24        64.12 o                         
  12   2  13        538.32        569.20        62.69 o                         
  13   2  13        224.44        173.13        42.17 o                         
  14   2  13          3.62         13.87        20.80 o                         
 -16   3  13          6.76         45.88        37.48 o                         
 -15   3  13       1228.60       1589.75       179.42 o                         
 -14   3  13       1294.62       1455.13       128.64 o                         
 -13   3  13        202.90        202.62        48.78 o                         
 -12   3  13        303.16        259.63        69.63 o                         
 -11   3  13        350.44        331.80        55.34 o                         
 -10   3  13        892.42        956.29        82.53 o                         
  -9   3  13        730.41        751.15        37.34 o                         
  -8   3  13        803.38        849.69        54.39 o                         
  -7   3  13       3515.47       3631.46        84.57 o                         
  -6   3  13       1323.50       1261.84        50.33 o                         
  -5   3  13         85.03         86.08        17.65 o                         
  -4   3  13         21.83         14.58        17.70 o                         
  -3   3  13       5779.08       5489.09       109.91 o                         
  -2   3  13      16164.09      15632.79       213.99 o                         
  -1   3  13       1131.04       1078.13        50.35 o                         
   0   3  13        832.53        816.81        65.58 o                         
   1   3  13        790.63       1025.35       115.12 o                         
   2   3  13       1062.88        795.78       103.76 o                         
   3   3  13       2102.76       1962.77        72.37 o                         
   4   3  13         68.12         62.59        19.96 o                         
   5   3  13      11073.30      11122.56       235.72 o                         
   6   3  13       4701.46       4795.38       133.40 o                         
   7   3  13       1388.27       1286.56        80.17 o                         
   8   3  13        258.65        209.93        34.12 o                         
   9   3  13        808.26        737.01        63.42 o                         
  10   3  13       3364.57       3704.96       179.32 o                         
  11   3  13       1750.29       1666.49       122.58 o                         
  12   3  13        298.32        397.68        69.74 o                         
  13   3  13        331.62        353.29        87.28 o                         
 -15   4  13         17.05         49.03        47.60 o                         
 -14   4  13        442.69        526.58        99.88 o                         
 -13   4  13         65.24         56.53        45.67 o                         
 -12   4  13         19.68         -0.40        72.30 o                         
 -11   4  13         74.20        227.14        77.05 o                         
 -10   4  13         11.57        -31.29        35.59 o                         
  -9   4  13       1574.67       1624.57       127.88 o                         
  -8   4  13        660.33        737.51        88.07 o                         
  -7   4  13        556.94        520.88        38.75 o                         
  -6   4  13       1659.04       1738.76        74.60 o                         
  -5   4  13        449.76        501.24        43.62 o                         
  -4   4  13         60.60         65.67        10.63 o                         
  -3   4  13        624.55        642.48        46.33 o                         
  -2   4  13        633.55        589.06        37.86 o                         
  -1   4  13       1564.14       1454.20        63.74 o                         
   0   4  13       2084.70       1913.42       101.99 o                         
   1   4  13        221.96        230.39        42.36 o                         
   2   4  13        205.95        225.74        64.19 o                         
   3   4  13        425.60        390.64        52.39 o                         
   4   4  13       2298.78       2439.23        98.44 o                         
   5   4  13        685.91        813.53        65.51 o                         
   6   4  13        205.33        263.99        36.64 o                         
   7   4  13        860.48        848.16        62.62 o                         
   8   4  13        124.70        184.95        31.90 o                         
   9   4  13         41.90         32.98        27.44 o                         
  10   4  13        338.79        317.08        52.25 o                         
  11   4  13          1.79        115.48        62.48 o                         
 -12   5  13         56.85        141.48        82.95 o                         
 -11   5  13        229.41        241.66        62.08 o                         
 -10   5  13         25.47          1.63        39.43 o                         
  -9   5  13         98.11         16.12        62.85 o                         
  -8   5  13        135.25         54.68        40.50 o                         
  -7   5  13        682.28        592.33        88.91 o                         
  -6   5  13          3.25          9.91        32.96 o                         
  -5   5  13         16.33         24.97        27.21 o                         
  -4   5  13        378.85        340.31        44.00 o                         
  -3   5  13         16.58         -2.76        13.47 o                         
  -2   5  13        873.52        774.89        70.17 o                         
  -1   5  13       1149.58       1125.61       126.19 o                         
   0   5  13        238.26        248.26        40.44 o                         
   1   5  13       1615.07       1593.10       129.16 o                         
   2   5  13         17.62         24.90        75.09 o                         
   3   5  13         78.63        149.59        66.11 o                         
   4   5  13        209.56        146.57        75.52 o                         
   5   5  13        818.99        718.72       133.11 o                         
   6   5  13        123.51        119.71        36.82 o                         
   7   5  13          8.97         -4.14        24.63 o                         
   8   5  13        190.01        282.04        52.75 o                         
   9   5  13          1.11         59.88        75.62 o                         
  10   5  13        172.59         85.98        90.40 o                         
 -10   6  13          2.29         24.49        51.70 o                         
  -9   6  13        382.07        325.74       136.55 o                         
  -8   6  13        205.78        113.01        42.28 o                         
  -7   6  13          0.36        -50.75        50.75 o                         
  -6   6  13        552.09        585.39        96.59 o                         
  -5   6  13        452.62        446.21        85.09 o                         
  -4   6  13       1984.98       2119.74       137.47 o                         
  -3   6  13       1133.63       1232.96        81.52 o                         
  -2   6  13         10.12        -35.20        35.20 o                         
  -1   6  13        397.04        423.89       102.87 o                         
   0   6  13        490.40        482.66        77.22 o                         
   1   6  13          0.56          9.48        90.36 o                         
   2   6  13         21.09         63.63        35.09 o                         
   3   6  13        272.42        198.54        57.07 o                         
   4   6  13        374.63        356.66        74.39 o                         
   5   6  13        134.81        150.36        60.78 o                         
   6   6  13        575.24        570.18        64.61 o                         
   7   6  13       1462.87       1566.68       259.72 o                         
   8   6  13        286.56        346.13        80.17 o                         
   9   6  13        152.44        269.32        95.89 o                         
  10   6  13         87.42         76.73        71.84 o                         
  -6   7  13        494.05        574.01       104.10 o                         
  -5   7  13        233.96        294.04        72.73 o                         
  -4   7  13        321.66        438.52        91.35 o                         
  -3   7  13       1508.65       1907.99       228.21 o                         
  -2   7  13       1513.95       1752.07       164.91 o                         
  -1   7  13        512.68        640.04        97.44 o                         
   0   7  13          0.08        -44.34        44.34 o                         
   1   7  13        646.30        757.97       253.77 o                         
   2   7  13         28.13          9.97        35.78 o                         
   3   7  13          0.55        -37.54        58.61 o                         
   4   7  13        223.84        249.32        70.55 o                         
   5   7  13        422.15        482.30        93.54 o                         
   6   7  13       2387.72       2584.26       203.71 o                         
   7   7  13        463.40        561.97       145.58 o                         
   2   8  13          0.43        -73.29        73.29 o                         
   3   8  13        368.66        255.74       105.39 o                         
 -16   0  14        972.26       1332.51       187.76 o                         
 -15   0  14       2251.41       2864.15       258.73 o                         
 -14   0  14       3207.19       3214.08       265.69 o                         
 -13   0  14       1836.97       1902.40       194.47 o                         
 -12   0  14        162.60        145.40        63.16 o                         
 -11   0  14        346.64        487.07        95.78 o                         
 -10   0  14       4655.57       4761.39       264.04 o                         
  -9   0  14        281.02        331.82        74.03 o                         
  -8   0  14       1320.34       1298.87        60.75 o                         
  -7   0  14       9485.23       9698.58       197.12 o                         
  -6   0  14       9048.91       9086.73       188.36 o                         
  -5   0  14       5178.19       5251.45       218.60 o                         
  -4   0  14       1426.69       1623.90        93.54 o                         
  -3   0  14       8920.68       8484.04       171.26 o                         
  -2   0  14      14032.94      14128.17       275.76 o                         
  -1   0  14       7615.19       7326.89       260.37 o                         
   0   0  14        232.68        272.19        35.14 o                         
   1   0  14       3660.51       3790.55       126.02 o                         
   2   0  14       2091.43       2034.79        99.43 o                         
   3   0  14       1149.83        855.65       251.89 o                         
   4   0  14       1234.66       1305.93       123.35 o                         
   5   0  14      12519.43      12513.21       386.06 o                         
   6   0  14      23609.01      24064.93       554.31 o                         
   7   0  14       7730.36       7584.76       324.20 o                         
   8   0  14         35.37         36.82        40.82 o                         
   9   0  14         13.40         18.40        36.91 o                         
  10   0  14        219.26        178.82        65.09 o                         
  11   0  14        337.40        310.10        89.48 o                         
  12   0  14         81.71         97.35        58.29 o                         
  13   0  14       3358.11       3507.23       279.60 o                         
  14   0  14       1804.66       1992.98       218.85 o                         
 -16   1  14        657.38        659.97       126.88 o                         
 -15   1  14        323.41        494.60        77.78 o                         
 -14   1  14         16.57         -3.12        15.18 o                         
 -13   1  14       1119.83       1249.35       113.78 o                         
 -12   1  14        405.07        276.19        53.69 o                         
 -11   1  14        891.54        749.64        93.08 o                         
 -10   1  14        486.80        491.90        64.38 o                         
  -9   1  14       3828.06       3986.21       108.87 o                         
  -8   1  14       6139.02       6208.91       119.34 o                         
  -7   1  14        610.93        609.02        49.39 o                         
  -6   1  14         75.90         62.81        13.58 o                         
  -5   1  14       1444.99       1437.34        66.22 o                         
  -4   1  14       4822.11       4809.18       111.29 o                         
  -3   1  14       1825.95       1689.59        63.74 o                         
  -2   1  14        523.00        511.82        27.04 o                         
  -1   1  14      10610.12      10370.78       139.47 o                         
   0   1  14       5734.37       5890.26       156.50 o                         
   1   1  14       2131.77       2224.25        95.51 o                         
   2   1  14        320.16        363.80        34.50 o                         
   3   1  14       1973.65       2096.22        88.38 o                         
   4   1  14       3759.68       3774.46       149.54 o                         
   5   1  14       2661.80       2772.17       130.86 o                         
   6   1  14       1151.57       1160.30        89.22 o                         
   7   1  14       2955.64       2989.37       149.46 o                         
   8   1  14       2180.25       1967.31       124.50 o                         
   9   1  14       1227.77       1125.69        98.42 o                         
  10   1  14         10.97        -23.18        28.65 o                         
  11   1  14        609.09        646.58        78.50 o                         
  12   1  14       2018.28       1995.17       279.50 o                         
  13   1  14        552.68        453.00        75.25 o                         
  14   1  14          0.27        -60.04        60.04 o                         
 -16   2  14         18.66        -51.37        51.37 o                         
 -15   2  14        113.88        116.26        78.10 o                         
 -14   2  14       1508.88       1660.51       174.73 o                         
 -13   2  14         62.68         96.94        38.12 o                         
 -12   2  14          2.07         15.51        39.23 o                         
 -11   2  14        134.72         81.65        20.35 o                         
 -10   2  14        454.08        467.01        36.32 o                         
  -9   2  14        424.77        376.35        34.41 o                         
  -8   2  14         47.03         38.72        14.71 o                         
  -7   2  14       1068.62       1061.02        47.94 o                         
  -6   2  14        136.33        139.19        20.23 o                         
  -5   2  14        218.39        255.30        29.91 o                         
  -4   2  14        217.12        206.07        22.73 o                         
  -3   2  14        550.16        559.24        30.14 o                         
  -2   2  14        449.05        372.23        38.96 o                         
  -1   2  14         32.19         41.83        20.04 o                         
   0   2  14        343.07        361.59        49.43 o                         
   1   2  14        239.39        271.11        45.80 o                         
   2   2  14        165.08        148.89        13.67 o                         
   3   2  14         34.97         32.04        24.25 o                         
   4   2  14       1976.65       1880.47       108.82 o                         
   5   2  14       2445.79       2275.10       122.38 o                         
   6   2  14       1377.77       1404.38        99.76 o                         
   7   2  14        228.82        278.86        49.93 o                         
   8   2  14       3459.73       3357.01       163.58 o                         
   9   2  14        332.50        327.70        41.58 o                         
  10   2  14        148.92         96.92        28.48 o                         
  11   2  14         91.08        124.64        33.45 o                         
  12   2  14        639.38        592.57        65.43 o                         
  13   2  14          9.84         -3.24        28.31 o                         
  14   2  14        211.13        307.89        87.76 o                         
 -16   3  14        517.20        623.41       118.40 o                         
 -15   3  14         70.11        174.59        69.69 o                         
 -14   3  14        224.17        310.93        83.57 o                         
 -13   3  14        282.43        238.17        55.52 o                         
 -12   3  14        279.82        243.25        55.08 o                         
 -11   3  14       1014.31       1162.24       100.01 o                         
 -10   3  14        152.75        182.50        38.73 o                         
  -9   3  14        238.16        182.65        23.01 o                         
  -8   3  14        553.74        498.65        27.17 o                         
  -7   3  14         99.16         66.99        18.18 o                         
  -6   3  14       2787.50       2691.51        87.80 o                         
  -5   3  14       5056.75       5095.25       104.27 o                         
  -4   3  14       4496.51       4525.06        87.84 o                         
  -3   3  14       7457.73       7107.68       129.18 o                         
  -2   3  14       1090.50        973.74        57.92 o                         
  -1   3  14        909.18        794.28        56.46 o                         
   0   3  14        312.95        221.36        56.54 o                         
   1   3  14        184.31        175.56        54.39 o                         
   2   3  14        745.10        722.61       105.73 o                         
   3   3  14        933.15        916.46        45.59 o                         
   4   3  14       3965.10       4031.59       118.13 o                         
   5   3  14        584.29        662.07        50.49 o                         
   6   3  14        114.71         98.33        25.05 o                         
   7   3  14       1177.59       1165.17        72.64 o                         
   8   3  14        333.26        397.24        43.19 o                         
   9   3  14         37.97         -5.25        13.14 o                         
  10   3  14        316.05        399.05        50.28 o                         
  11   3  14          9.98          1.75        30.89 o                         
  12   3  14          2.57        -44.21        44.21 o                         
 -14   4  14       1228.91       1291.14       156.18 o                         
 -13   4  14         38.23          8.79        25.81 o                         
 -12   4  14        200.16        155.47        42.90 o                         
 -11   4  14        557.07        635.00        64.21 o                         
 -10   4  14       1723.65       1790.23       100.39 o                         
  -9   4  14       1090.22       1155.33        77.89 o                         
  -8   4  14        212.81        285.00        39.57 o                         
  -7   4  14       4329.22       4473.67        96.36 o                         
  -6   4  14       3110.33       3190.48        82.24 o                         
  -5   4  14        666.15        720.47        32.56 o                         
  -4   4  14          6.62         11.89        15.47 o                         
  -3   4  14       1397.38       1360.66        85.40 o                         
  -2   4  14      10168.30      10281.60       152.29 o                         
  -1   4  14         75.98         92.57        24.49 o                         
   0   4  14        379.93        322.04        60.58 o                         
   1   4  14       1284.47       1175.65        87.10 o                         
   2   4  14       2142.97       2029.16       180.98 o                         
   3   4  14       3642.29       3569.66       245.47 o                         
   4   4  14        497.03        518.27        43.49 o                         
   5   4  14       2677.67       2761.59        97.94 o                         
   6   4  14       1688.32       1671.30        84.02 o                         
   7   4  14        194.20        141.79        28.80 o                         
   8   4  14         94.56         -0.04        20.77 o                         
   9   4  14       1314.77       1469.61       113.16 o                         
  10   4  14       1779.59       1757.31       128.22 o                         
  11   4  14        476.54        698.32       136.77 o                         
 -11   5  14        644.09        705.56        98.71 o                         
 -10   5  14         84.01        120.03        57.87 o                         
  -9   5  14         78.09         50.12        76.50 o                         
  -8   5  14         15.30         61.61        44.68 o                         
  -7   5  14         56.39        103.39        43.42 o                         
  -6   5  14        772.18        820.37        84.52 o                         
  -5   5  14       5695.38       6318.62       160.90 o                         
  -4   5  14       3784.02       3881.01       131.67 o                         
  -3   5  14       3341.35       3307.49       141.05 o                         
  -2   5  14        331.42        281.40        47.14 o                         
  -1   5  14         85.44         15.99        48.64 o                         
   0   5  14       1182.95       1161.74       110.14 o                         
   1   5  14        117.82        158.38        80.32 o                         
   2   5  14        944.31        812.51       126.56 o                         
   3   5  14       4445.61       4649.27       302.30 o                         
   4   5  14       1941.39       1822.84       199.56 o                         
   5   5  14        576.14        593.22        73.23 o                         
   6   5  14        216.65        179.59        42.58 o                         
   7   5  14        273.52        227.46        48.65 o                         
   8   5  14       2547.13       2826.93       159.18 o                         
   9   5  14       1527.93       1722.31       215.74 o                         
 -10   6  14        160.87        179.80        87.21 o                         
  -9   6  14          2.00        -19.90        71.28 o                         
  -8   6  14        226.42        255.59        66.09 o                         
  -7   6  14         38.50        -21.50        77.48 o                         
  -6   6  14       1407.23       1749.42       153.60 o                         
  -5   6  14        148.47        221.89        61.48 o                         
  -4   6  14        752.22        835.37        93.48 o                         
  -3   6  14        296.41        303.00        43.67 o                         
  -2   6  14        167.77        157.28        96.76 o                         
  -1   6  14         66.23         12.05        44.02 o                         
   0   6  14        110.85         87.17        41.57 o                         
   1   6  14       1267.40       1422.18       131.80 o                         
   2   6  14       2272.05       2620.70       195.59 o                         
   3   6  14        314.33        285.49        76.77 o                         
   4   6  14         91.03         70.38        72.49 o                         
   5   6  14         62.90         82.18        63.11 o                         
   6   6  14        273.27        338.49        53.92 o                         
   7   6  14        381.46        321.11        78.41 o                         
   8   6  14        190.62        230.35       100.00 o                         
   9   6  14       1321.54       1256.46       207.36 o                         
  -6   7  14         55.61        182.97        81.30 o                         
  -5   7  14         15.78         19.96        84.03 o                         
  -4   7  14         12.82         24.03        42.02 o                         
  -3   7  14        105.69         76.17        34.32 o                         
  -2   7  14         20.72         20.63        33.03 o                         
  -1   7  14        120.61         49.29        55.64 o                         
   0   7  14         19.94        -12.79        20.37 o                         
   1   7  14         37.12         -6.40        53.00 o                         
   2   7  14         17.40        -61.21        61.21 o                         
   3   7  14         43.91          4.93        30.48 o                         
   4   7  14        136.58        196.26        64.04 o                         
   5   7  14         58.42         27.05        61.97 o                         
 -16   1  15         78.02          1.45        12.77 o                         
 -15   1  15          4.10          3.20        41.77 o                         
 -14   1  15        566.55        694.02        91.46 o                         
 -13   1  15       1099.08        981.39       102.69 o                         
 -12   1  15         15.37         21.77        21.61 o                         
 -11   1  15       2039.82       2260.87       138.83 o                         
 -10   1  15        412.44        390.74        43.42 o                         
  -9   1  15          0.66          3.16        17.66 o                         
  -8   1  15         43.46         45.02        20.00 o                         
  -7   1  15         50.53         34.94        18.55 o                         
  -6   1  15      13408.23      13888.11       194.29 o                         
  -5   1  15       2289.42       2263.98        85.07 o                         
  -4   1  15       1155.40       1141.03        50.19 o                         
  -3   1  15        788.33        882.42        48.36 o                         
  -2   1  15        414.77        434.67        25.76 o                         
  -1   1  15       2711.22       2591.72        77.78 o                         
   0   1  15        713.08        621.69        44.70 o                         
   1   1  15       9686.42       9838.67       157.80 o                         
   2   1  15       6066.33       6016.37       121.94 o                         
   3   1  15         91.40         99.04        19.95 o                         
   4   1  15        717.87        713.65        55.93 o                         
   5   1  15         78.56        106.65        36.38 o                         
   6   1  15       4921.63       5050.74       239.91 o                         
   7   1  15       3730.79       3857.29       169.34 o                         
   8   1  15         28.57          5.10        35.45 o                         
   9   1  15       1038.19       1048.81        97.46 o                         
  10   1  15        267.80        188.07        46.84 o                         
  11   1  15        147.42         76.11        68.40 o                         
  12   1  15         17.78         -9.39        27.45 o                         
  13   1  15        329.49        293.28        59.62 o                         
  14   1  15        795.57        745.87       134.82 o                         
 -16   2  15        514.23        729.55       130.70 o                         
 -15   2  15        501.81        635.60        87.63 o                         
 -14   2  15         97.41        110.45        42.56 o                         
 -13   2  15       1035.15        995.59       101.94 o                         
 -12   2  15       1560.02       1616.97       139.29 o                         
 -11   2  15        500.57        470.72        77.75 o                         
 -10   2  15        417.65        385.31        35.65 o                         
  -9   2  15       1966.44       2008.14        69.29 o                         
  -8   2  15       3804.46       3917.80        94.80 o                         
  -7   2  15       2540.94       2617.41        75.98 o                         
  -6   2  15         90.63         96.87        16.87 o                         
  -5   2  15       9629.22       9680.63       210.94 o                         
  -4   2  15       6908.85       6888.15       160.96 o                         
  -3   2  15       3436.30       3313.58        76.68 o                         
  -2   2  15         36.44         22.15        18.21 o                         
  -1   2  15       1251.87       1195.23        69.36 o                         
   0   2  15       4826.61       5186.58       175.20 o                         
   1   2  15       1932.75       1922.75       111.08 o                         
   2   2  15        652.14        674.50        28.15 o                         
   3   2  15      12499.19      12202.29       272.09 o                         
   4   2  15       7481.44       7552.45       219.39 o                         
   5   2  15       2960.64       3181.22       147.39 o                         
   6   2  15        164.46        189.00        44.79 o                         
   7   2  15       1014.28       1150.10        95.52 o                         
   8   2  15       3718.81       4012.29       181.30 o                         
   9   2  15       1220.50       1224.64       107.47 o                         
  10   2  15        112.16         61.12        21.33 o                         
  11   2  15       1171.64       1127.37        83.24 o                         
  12   2  15        632.10        649.91        66.35 o                         
  13   2  15        480.98        366.61        73.52 o                         
 -15   3  15        859.97        775.86       122.94 o                         
 -14   3  15       1163.24       1200.55       119.21 o                         
 -13   3  15        103.06        105.10        37.46 o                         
 -12   3  15         48.81         31.18        27.71 o                         
 -11   3  15         81.45          0.44        31.03 o                         
 -10   3  15       2970.90       3095.87       198.18 o                         
  -9   3  15       2098.82       2195.12        74.54 o                         
  -8   3  15        983.27       1001.33        57.92 o                         
  -7   3  15       5077.85       5022.58       106.18 o                         
  -6   3  15       1766.77       1831.77        63.18 o                         
  -5   3  15       1767.90       1836.42        64.18 o                         
  -4   3  15        816.38        756.07        35.18 o                         
  -3   3  15       1070.93       1013.83        52.17 o                         
  -2   3  15       8625.97       8230.77       247.82 o                         
  -1   3  15        595.79        559.90       101.73 o                         
   0   3  15        527.74        582.61        88.47 o                         
   1   3  15       1179.58       1108.91       126.64 o                         
   2   3  15       4100.75       4285.24       248.25 o                         
   3   3  15       4236.27       4088.78       117.84 o                         
   4   3  15        259.10        252.79        28.56 o                         
   5   3  15       3961.82       4283.32       143.43 o                         
   6   3  15       2596.11       2615.99       101.20 o                         
   7   3  15        714.58        730.67        60.22 o                         
   8   3  15        296.83        287.27        39.90 o                         
   9   3  15        438.72        426.99        48.58 o                         
  10   3  15       2002.02       2167.90       134.77 o                         
  11   3  15        220.08        244.93        83.59 o                         
 -13   4  15        271.94        356.18        61.94 o                         
 -12   4  15        214.91        114.41        84.36 o                         
 -11   4  15        258.12        331.28        48.03 o                         
 -10   4  15         66.91         72.10        40.72 o                         
  -9   4  15        605.66        691.37        71.84 o                         
  -8   4  15        261.79        308.92        36.02 o                         
  -7   4  15        120.49        115.12        19.03 o                         
  -6   4  15          4.43        -12.28        12.28 o                         
  -5   4  15         21.18         12.51        14.07 o                         
  -4   4  15       1418.00       1411.83        87.46 o                         
  -3   4  15       3167.33       3157.76       131.66 o                         
  -2   4  15          0.03         19.85        15.68 o                         
  -1   4  15        517.56        508.44        55.09 o                         
   0   4  15        248.40        229.17        40.59 o                         
   1   4  15         29.36         24.40        24.01 o                         
   2   4  15         76.69         53.51        49.32 o                         
   3   4  15        124.35         90.48        60.01 o                         
   4   4  15       1886.82       1665.43       177.94 o                         
   5   4  15       1360.96       1613.82       139.08 o                         
   6   4  15         18.04         62.09        28.77 o                         
   7   4  15        522.05        632.49        91.38 o                         
   8   4  15         35.56          5.84        43.85 o                         
   9   4  15        261.64        250.54        74.01 o                         
  10   4  15         72.33        169.78        83.14 o                         
 -11   5  15         16.73        -60.94        72.89 o                         
 -10   5  15          0.58         -9.03        30.04 o                         
  -9   5  15          0.46         23.26        39.11 o                         
  -8   5  15        140.01        221.45        54.99 o                         
  -7   5  15        255.56        215.34        74.33 o                         
  -6   5  15         29.31         25.35        28.35 o                         
  -5   5  15        570.08        537.63        52.80 o                         
  -4   5  15         19.21         18.05        22.89 o                         
  -3   5  15        198.05        248.37        46.26 o                         
  -2   5  15        531.76        428.43        56.35 o                         
  -1   5  15        296.38        362.41        65.86 o                         
   0   5  15        517.19        390.60        68.31 o                         
   1   5  15          7.63        -19.16        54.79 o                         
   2   5  15        498.60        325.28        94.79 o                         
   3   5  15        189.57        188.42        77.68 o                         
   4   5  15        487.92        392.25       104.93 o                         
   5   5  15        774.57        822.99        86.97 o                         
   6   5  15         50.08          4.61        45.51 o                         
   7   5  15        154.75        187.42        48.30 o                         
   8   5  15        257.60        267.18        58.47 o                         
   9   5  15         24.85         28.83        68.76 o                         
  -9   6  15        545.14        501.77        96.55 o                         
  -8   6  15       1043.60       1120.30       125.85 o                         
  -7   6  15        162.50        214.86        64.89 o                         
  -6   6  15         37.54         15.25        94.85 o                         
  -5   6  15        356.96        321.45        65.83 o                         
  -4   6  15        945.80       1012.07        99.77 o                         
  -3   6  15       1547.78       1706.10        99.21 o                         
  -2   6  15         17.16         36.69        31.71 o                         
  -1   6  15       1121.85       1150.60       115.64 o                         
   0   6  15       1040.07       1008.35       109.95 o                         
   1   6  15         98.49         95.15        45.50 o                         
   2   6  15         53.26        155.01        51.96 o                         
   3   6  15        648.04        688.65        99.84 o                         
   4   6  15       2039.82       2072.20       174.08 o                         
   5   6  15       1578.98       1746.27       113.94 o                         
   6   6  15          0.03        -17.40        35.48 o                         
   7   6  15        697.38        509.66       111.54 o                         
   8   6  15        490.81        297.68       105.38 o                         
   9   6  15        133.88          3.78        91.80 o                         
  -4   7  15          1.45        -49.04        49.04 o                         
  -3   7  15         26.40         -3.73       117.22 o                         
  -2   7  15        786.88        867.58       123.73 o                         
  -1   7  15        818.38        680.59       114.69 o                         
   0   7  15          1.45         73.84        67.27 o                         
   1   7  15        801.97        729.16       167.65 o                         
   2   7  15        964.52       1130.41       195.97 o                         
   3   7  15        249.03        357.33       157.66 o                         
   4   7  15         59.50        108.61        82.92 o                         
   5   7  15        579.27        532.33       141.04 o                         
 -15   0  16        778.49        940.62       145.64 o                         
 -14   0  16       1597.60       1616.60       187.89 o                         
 -13   0  16        867.88        688.72       125.88 o                         
 -12   0  16         63.35         -5.17        20.66 o                         
 -11   0  16       1399.64       1284.04       150.80 o                         
 -10   0  16       1545.56       1471.53       156.19 o                         
  -9   0  16       1600.85       1600.31       192.27 o                         
  -8   0  16       1887.65       1894.05        77.95 o                         
  -7   0  16       3048.83       3196.51       120.44 o                         
  -6   0  16      12662.37      12878.69       239.10 o                         
  -5   0  16       9493.08       9525.53       305.59 o                         
  -4   0  16       1081.69        138.86       502.31 o                         
  -3   0  16         22.14         13.30        15.03 o                         
  -2   0  16       3795.32       3888.95       102.79 o                         
  -1   0  16       3313.08       3289.67       130.27 o                         
   0   0  16       2435.99       2498.62       107.42 o                         
   1   0  16       8201.66       8523.98       203.16 o                         
   2   0  16       2766.91       1698.64      1001.23 o                         
   3   0  16       4363.03       4375.29       230.21 o                         
   4   0  16       2636.14       2658.66       126.60 o                         
   5   0  16       2391.29       2069.28       170.55 o                         
   6   0  16      14054.93      14246.17       453.90 o                         
   7   0  16       2564.14       2651.48       203.73 o                         
   8   0  16          1.77         -5.59        45.24 o                         
   9   0  16          5.82          3.55        33.99 o                         
  10   0  16        106.38         11.15        38.72 o                         
  11   0  16       1762.83       1899.37       204.75 o                         
  12   0  16        173.62        175.66        72.52 o                         
  13   0  16       3055.48       2996.57       265.16 o                         
  14   0  16       3032.42       3023.65       276.79 o                         
 -16   1  16        249.79        342.77        85.91 o                         
 -15   1  16        375.24        305.61        76.55 o                         
 -14   1  16         66.42        124.05        40.81 o                         
 -13   1  16        678.98        880.75       147.48 o                         
 -12   1  16        628.25        687.18        86.33 o                         
 -11   1  16        321.60        314.86        56.75 o                         
 -10   1  16         62.36         19.94        27.73 o                         
  -9   1  16       3007.89       3035.95        78.90 o                         
  -8   1  16       8747.11       8960.79       165.58 o                         
  -7   1  16       2076.09       2146.88        61.70 o                         
  -6   1  16       2218.41       2353.55        82.71 o                         
  -5   1  16        306.78        285.27        28.34 o                         
  -4   1  16        844.72        794.44        43.06 o                         
  -3   1  16        278.02        276.07        21.63 o                         
  -2   1  16         80.50         70.78        16.00 o                         
  -1   1  16       3924.82       3977.99       106.79 o                         
   0   1  16       9253.52       9338.00       291.30 o                         
   1   1  16       4493.77       4333.26        98.17 o                         
   2   1  16       1743.29       1763.81        73.63 o                         
   3   1  16        697.03        672.44        44.53 o                         
   4   1  16       2276.73       2288.94       123.31 o                         
   5   1  16       2883.17       2952.85       143.04 o                         
   6   1  16         47.19          5.93        26.35 o                         
   7   1  16        495.41        540.19        67.58 o                         
   8   1  16       1552.10       1542.77       115.74 o                         
   9   1  16        979.94        966.60        94.31 o                         
  10   1  16         46.91         31.22        38.58 o                         
  11   1  16        718.93        573.66        79.26 o                         
  12   1  16       1533.92       1392.09       126.26 o                         
  13   1  16        934.62       1040.80       110.03 o                         
 -16   2  16          2.81        -37.25        37.25 o                         
 -15   2  16        246.57        198.29        82.64 o                         
 -14   2  16       1040.52       1048.52       140.80 o                         
 -13   2  16         97.49        127.55        43.90 o                         
 -12   2  16        106.62         72.36        36.07 o                         
 -11   2  16         61.71         52.86        35.10 o                         
 -10   2  16          0.26        -10.30        30.79 o                         
  -9   2  16          3.60         -1.81        13.34 o                         
  -8   2  16        814.36        866.28        47.67 o                         
  -7   2  16       1573.51       1581.92        61.47 o                         
  -6   2  16        205.92        226.26        25.10 o                         
  -5   2  16       3379.83       3422.54        99.47 o                         
  -4   2  16        551.85        499.42        36.91 o                         
  -3   2  16         98.28         91.90        14.33 o                         
  -2   2  16        390.86        382.60        49.72 o                         
  -1   2  16        178.85        217.22        41.04 o                         
   0   2  16        156.90        186.99        54.62 o                         
   1   2  16        212.87        255.41        64.18 o                         
   2   2  16       1307.22       1127.51        46.46 o                         
   3   2  16        136.63        144.23        24.28 o                         
   4   2  16        289.32        239.40        45.14 o                         
   5   2  16        575.50        509.70        62.16 o                         
   6   2  16          7.21         56.36        29.98 o                         
   7   2  16        927.10        927.90        87.69 o                         
   8   2  16       2718.38       2716.97       154.05 o                         
   9   2  16          6.10         18.47        31.56 o                         
  10   2  16        124.75         81.55        26.00 o                         
  11   2  16        442.96        468.22        70.80 o                         
  12   2  16        260.00        246.14        45.66 o                         
 -15   3  16        148.85        139.35        53.60 o                         
 -14   3  16         19.00          5.24        24.78 o                         
 -13   3  16         43.46         46.72        81.67 o                         
 -12   3  16          2.81        -33.86        70.05 o                         
 -11   3  16        132.44        155.91        33.69 o                         
 -10   3  16         24.01          7.07        38.25 o                         
  -9   3  16        402.04        437.68        34.95 o                         
  -8   3  16        625.38        595.93        39.52 o                         
  -7   3  16         31.73         38.67        15.38 o                         
  -6   3  16          1.34        -12.87        12.87 o                         
  -5   3  16          7.73         13.82        11.13 o                         
  -4   3  16         18.47         22.10        10.44 o                         
  -3   3  16       3263.85       3296.51       117.86 o                         
  -2   3  16        220.83        223.30        44.81 o                         
  -1   3  16         40.47         30.32        32.15 o                         
   0   3  16         17.64        -41.87        41.87 o                         
   1   3  16       1821.01       1503.92       147.00 o                         
   2   3  16          4.42         10.82        47.90 o                         
   3   3  16       2524.46       2609.42       143.92 o                         
   4   3  16       2884.84       2897.20        87.40 o                         
   5   3  16       2718.17       2765.06        96.65 o                         
   6   3  16        458.26        459.23        46.41 o                         
   7   3  16         10.01        -14.13        14.13 o                         
   8   3  16         15.94          4.11         9.76 o                         
   9   3  16          0.18        -24.59        36.51 o                         
  10   3  16          5.11         17.34        20.66 o                         
  11   3  16        130.26        164.75        60.76 o                         
 -12   4  16        180.27        151.59        72.81 o                         
 -11   4  16        729.72        821.53       103.74 o                         
 -10   4  16       1703.25       1851.30       103.62 o                         
  -9   4  16       3140.78       3448.33       133.13 o                         
  -8   4  16          0.46          6.31        13.39 o                         
  -7   4  16        292.48        276.91        27.70 o                         
  -6   4  16        783.97        819.72        43.38 o                         
  -5   4  16        872.97        839.69        36.07 o                         
  -4   4  16       1014.31        944.80        75.08 o                         
  -3   4  16        837.08        859.33        61.06 o                         
  -2   4  16       2147.77       2121.23        90.81 o                         
  -1   4  16        126.92        142.94        32.36 o                         
   0   4  16        667.92        729.96        97.69 o                         
   1   4  16        711.01        727.82       118.98 o                         
   2   4  16       5567.62       5588.07       309.73 o                         
   3   4  16       7123.13       7353.79       366.32 o                         
   4   4  16          5.36        -23.78        25.81 o                         
   5   4  16         44.47         26.79        47.06 o                         
   6   4  16        428.26        493.35        73.07 o                         
   7   4  16        435.32        510.96        72.02 o                         
   8   4  16         64.68        136.67        41.72 o                         
   9   4  16       1680.92       1912.21       139.03 o                         
  10   4  16       2887.29       3471.90       309.94 o                         
 -11   5  16        105.48         89.68        49.90 o                         
 -10   5  16        125.39         33.70        80.09 o                         
  -9   5  16        474.17        480.52       129.91 o                         
  -8   5  16       1561.85       1752.55       146.57 o                         
  -7   5  16       2050.50       2122.09       137.14 o                         
  -6   5  16          6.46         -8.08        27.47 o                         
  -5   5  16       3914.68       4118.20       137.88 o                         
  -4   5  16       3639.25       4034.87       140.44 o                         
  -3   5  16       1368.47       1391.22        96.62 o                         
  -2   5  16        265.22        284.82        60.64 o                         
  -1   5  16         16.71          1.96        48.11 o                         
   0   5  16        923.10        830.06       100.79 o                         
   1   5  16       1026.11        894.41       139.34 o                         
   2   5  16        319.77        258.88        80.02 o                         
   3   5  16       4558.13       4195.31       298.86 o                         
   4   5  16       4593.73       4653.55       320.04 o                         
   5   5  16       2179.49       2123.90       138.70 o                         
   6   5  16        923.43        877.31        91.27 o                         
   7   5  16         78.35        109.31        74.33 o                         
   8   5  16        883.66       1049.69       105.03 o                         
  -9   6  16          2.91         -2.09        52.31 o                         
  -8   6  16        222.91        334.94       104.29 o                         
  -7   6  16        246.80        228.13        92.83 o                         
  -6   6  16       1256.42       1378.41       121.46 o                         
  -5   6  16        397.28        367.36        75.44 o                         
  -4   6  16        419.33        425.40        67.59 o                         
  -3   6  16        328.14        384.41        52.36 o                         
  -2   6  16        946.40        895.10       104.51 o                         
  -1   6  16       1536.34       1516.87       135.86 o                         
   0   6  16         71.00         45.64        35.99 o                         
   1   6  16       1209.13       1119.36       208.38 o                         
   2   6  16       1723.51       1900.52       182.03 o                         
   3   6  16         22.45         68.04        42.67 o                         
   4   6  16        172.86        200.59        56.91 o                         
   5   6  16         64.20        -20.11        23.11 o                         
   6   6  16        208.22        133.05        42.66 o                         
   7   6  16        292.76        186.11       105.91 o                         
   8   6  16        163.43        237.00        99.24 o                         
  -3   7  16        458.71        297.33       127.01 o                         
  -2   7  16        273.41        309.75        91.24 o                         
  -1   7  16         79.92         31.12        85.26 o                         
   0   7  16        259.74        355.13       250.03 o                         
   1   7  16         10.90        -12.68        32.49 o                         
   2   7  16         26.24        -68.10        68.10 o                         
   3   7  16         36.43         91.10        73.88 o                         
   4   7  16          1.44        -44.18        65.60 o                         
 -16   1  17          9.83        -29.50        46.74 o                         
 -15   1  17         36.19         96.37        60.38 o                         
 -14   1  17        132.33         65.78        71.77 o                         
 -13   1  17        820.42        840.17        95.87 o                         
 -12   1  17        242.54        289.00        54.15 o                         
 -11   1  17       2749.16       2696.18       155.40 o                         
 -10   1  17        279.49        261.01        30.50 o                         
  -9   1  17       1211.75       1182.45        52.24 o                         
  -8   1  17        869.40        932.15        57.01 o                         
  -7   1  17         25.19         19.48        13.52 o                         
  -6   1  17       9075.41       9006.43       135.44 o                         
  -5   1  17       1236.61       1128.15        54.85 o                         
  -4   1  17        351.68        359.45        31.00 o                         
  -3   1  17         56.43         42.35        12.93 o                         
  -2   1  17        101.90         69.66        17.73 o                         
  -1   1  17       3239.49       3268.80        89.44 o                         
   0   1  17        239.77        261.06        26.97 o                         
   1   1  17       4302.43       4350.15       123.39 o                         
   2   1  17       4281.09       4225.18       104.78 o                         
   3   1  17       2254.69       2227.77        80.40 o                         
   4   1  17       1233.59       1296.77        96.71 o                         
   5   1  17        218.13        210.16        46.38 o                         
   6   1  17        771.56        831.44        80.88 o                         
   7   1  17        573.48        498.88        65.64 o                         
   8   1  17         40.40         77.94        83.41 o                         
   9   1  17        473.47        606.57        78.28 o                         
  10   1  17        223.71        176.59        47.22 o                         
  11   1  17        991.61       1121.48       177.05 o                         
  12   1  17         13.93        -51.31        51.31 o                         
  13   1  17         97.71        256.37        75.67 o                         
 -16   2  17        474.25        530.58       117.49 o                         
 -15   2  17        620.12        780.98       136.43 o                         
 -14   2  17         98.83         22.93        37.10 o                         
 -13   2  17        813.40        903.73        96.70 o                         
 -12   2  17       2163.24       2333.83       149.80 o                         
 -11   2  17        390.19        478.94        65.74 o                         
 -10   2  17        306.00        297.86        33.10 o                         
  -9   2  17       2597.49       2542.29        81.65 o                         
  -8   2  17       6990.14       7132.17       134.42 o                         
  -7   2  17       6369.83       6527.84       126.53 o                         
  -6   2  17       1568.99       1564.27        72.82 o                         
  -5   2  17        633.07        689.93        47.65 o                         
  -4   2  17       3927.09       4042.47       135.52 o                         
  -3   2  17       1357.29       1357.92        92.07 o                         
  -2   2  17          3.19         -9.43        19.76 o                         
  -1   2  17       1538.39       1386.35       128.42 o                         
   0   2  17      14217.96      14388.16       417.93 o                         
   1   2  17       4349.78       4212.10       235.71 o                         
   2   2  17        523.91        466.31        22.56 o                         
   3   2  17       3716.08       3800.17       103.88 o                         
   4   2  17       2944.33       2950.46       101.89 o                         
   5   2  17       2948.60       3003.22       152.58 o                         
   6   2  17       2239.79       2090.81       158.44 o                         
   7   2  17          6.90         -6.47        33.67 o                         
   8   2  17       1908.88       1803.03       155.74 o                         
   9   2  17        707.04        697.97        86.23 o                         
  10   2  17        155.46        157.52        35.96 o                         
  11   2  17       1222.11       1291.84       116.48 o                         
  12   2  17       1690.40       1620.05       180.21 o                         
 -14   3  17        702.82        783.42       125.72 o                         
 -13   3  17         13.47        -33.52        33.88 o                         
 -12   3  17         25.91          5.39        50.30 o                         
 -11   3  17        853.05        950.57        77.70 o                         
 -10   3  17       4361.59       4513.36       156.45 o                         
  -9   3  17       2528.04       2604.73       103.44 o                         
  -8   3  17        116.27        117.09        21.70 o                         
  -7   3  17       1967.47       1962.30        70.13 o                         
  -6   3  17       1798.28       1815.26        68.70 o                         
  -5   3  17       4604.97       4504.85       161.53 o                         
  -4   3  17       1340.16       1266.66        52.48 o                         
  -3   3  17       4856.34       5001.63       170.53 o                         
  -2   3  17       4364.04       4035.31       168.02 o                         
  -1   3  17        864.13        804.29       107.22 o                         
   0   3  17        325.19        269.90        69.63 o                         
   1   3  17        618.42        495.75        89.23 o                         
   2   3  17       6496.71       6000.79       309.07 o                         
   3   3  17       9849.13       9144.52       262.04 o                         
   4   3  17        337.09        325.71        33.58 o                         
   5   3  17        498.63        460.61        42.18 o                         
   6   3  17        679.53        730.37        54.96 o                         
   7   3  17       1158.32       1018.46       132.48 o                         
   8   3  17         73.71         80.59        29.80 o                         
   9   3  17        560.85        520.25        74.76 o                         
  10   3  17       2379.13       2532.89       165.19 o                         
  11   3  17        328.10        356.62        82.54 o                         
 -12   4  17         34.51         74.02        67.60 o                         
 -11   4  17        140.36         71.83        50.70 o                         
 -10   4  17          1.10          6.32        41.96 o                         
  -9   4  17       1213.75       1273.35       123.60 o                         
  -8   4  17        985.01        915.98        89.39 o                         
  -7   4  17         16.63         -2.57        21.70 o                         
  -6   4  17        555.41        518.74        50.50 o                         
  -5   4  17        128.00        103.00        29.47 o                         
  -4   4  17        627.06        636.16        64.79 o                         
  -3   4  17       1587.28       1583.47        99.10 o                         
  -2   4  17         97.26         85.30        33.71 o                         
  -1   4  17        826.67        822.06       122.10 o                         
   0   4  17        887.35        838.14       122.37 o                         
   1   4  17         96.73         95.27        50.58 o                         
   2   4  17         64.79          7.85        48.11 o                         
   3   4  17          8.73          8.69        53.95 o                         
   4   4  17       1598.44       1560.73       116.33 o                         
   5   4  17       1085.87        997.94        95.15 o                         
   6   4  17         14.68        -26.57        26.57 o                         
   7   4  17        132.11        119.13        41.56 o                         
   8   4  17          2.30        -30.18        30.18 o                         
   9   4  17         88.13        166.68        44.12 o                         
 -11   5  17          1.60        -48.43        69.32 o                         
 -10   5  17        256.01        187.20        69.08 o                         
  -9   5  17        718.16        683.24       153.64 o                         
  -8   5  17          3.98        -45.81        45.81 o                         
  -7   5  17          0.30        -22.34        34.08 o                         
  -6   5  17          9.06         40.86        32.48 o                         
  -5   5  17        369.88        315.33        44.87 o                         
  -4   5  17        219.09        256.41        43.86 o                         
  -3   5  17          0.08          5.62        21.04 o                         
  -2   5  17         51.22         75.43        84.10 o                         
  -1   5  17        412.14        448.01        77.23 o                         
   0   5  17         89.23        102.32        44.37 o                         
   1   5  17         97.26        141.87        66.09 o                         
   2   5  17       1111.39       1102.45       156.36 o                         
   3   5  17        381.64        390.74       101.36 o                         
   4   5  17         85.36         41.95        67.83 o                         
   5   5  17          5.18         14.85        27.13 o                         
   6   5  17        363.13        375.98        62.27 o                         
   7   5  17          0.27          3.14        72.57 o                         
   8   5  17          6.12         18.33        58.29 o                         
  -8   6  17       1113.73       1310.11       199.82 o                         
  -7   6  17        435.77        560.61       109.08 o                         
  -6   6  17        399.07        300.58        63.04 o                         
  -5   6  17         11.88        -33.53        33.53 o                         
  -4   6  17         56.37         59.64        29.56 o                         
  -3   6  17         61.06         -3.94        36.08 o                         
  -2   6  17        250.12        387.28        73.34 o                         
  -1   6  17       1331.26       1472.17       137.66 o                         
   0   6  17        772.92        751.61       159.21 o                         
   1   6  17        209.38        294.47       117.05 o                         
   2   6  17         16.38         83.69        51.22 o                         
   3   6  17         39.52        -26.97        26.97 o                         
   4   6  17        822.20        887.10       120.09 o                         
   5   6  17        510.26        545.79        67.39 o                         
   6   6  17         86.14          3.99        15.25 o                         
   0   7  17        558.83        646.38       124.94 o                         
   1   7  17       1015.74       1059.23       176.91 o                         
   2   7  17        662.39        512.64       124.75 o                         
   3   7  17        318.80        198.22        93.88 o                         
 -15   0  18        207.85        264.48        80.93 o                         
 -14   0  18        453.99        641.76       125.25 o                         
 -13   0  18       1347.24       1359.00       176.46 o                         
 -12   0  18         59.22        151.00        69.02 o                         
 -11   0  18        794.29        924.34       134.92 o                         
 -10   0  18       2495.94       2533.65       127.69 o                         
  -9   0  18       3598.47       3596.72       154.52 o                         
  -8   0  18         14.29         34.98        19.30 o                         
  -7   0  18       4554.80       2172.40      2214.00 o                         
  -6   0  18       8954.61       9080.57       214.84 o                         
  -5   0  18       6423.10       6415.63       174.67 o                         
  -4   0  18       1162.66       1086.12       104.74 o                         
  -3   0  18         16.28          5.73        26.38 o                         
  -2   0  18       7628.83       4567.17      2681.56 o                         
  -1   0  18       9968.37       9564.42       733.82 o                         
   0   0  18         42.36          1.50        24.12 o                         
   1   0  18      11526.71       4988.33      5634.33 o                         
   2   0  18      11903.62      12467.16       403.08 o                         
   3   0  18      13905.41      13840.21       292.13 o                         
   4   0  18      10877.18      11148.68       393.37 o                         
   5   0  18       2747.36       2931.29       213.63 o                         
   6   0  18       3837.70       4063.07       257.71 o                         
   7   0  18       1547.59       1511.70       162.85 o                         
   8   0  18          0.58        -35.26        35.26 o                         
   9   0  18          3.53          3.13        42.17 o                         
  10   0  18       1781.61       1936.28       209.26 o                         
  11   0  18       4346.29       4547.72       321.60 o                         
  12   0  18        118.76        229.58        83.48 o                         
 -15   1  18        126.99         50.56        75.88 o                         
 -14   1  18        213.90        207.01        55.04 o                         
 -13   1  18        558.90        686.27        87.50 o                         
 -12   1  18       1283.83       1376.80       116.88 o                         
 -11   1  18        924.32       1070.45       101.26 o                         
 -10   1  18         81.43        120.63        24.84 o                         
  -9   1  18       1722.20       1601.59        62.78 o                         
  -8   1  18       3594.17       3625.12       110.73 o                         
  -7   1  18       2423.41       2425.06        71.37 o                         
  -6   1  18        846.81        843.34        43.77 o                         
  -5   1  18         81.80         29.43        17.24 o                         
  -4   1  18       3111.08       3153.03        88.62 o                         
  -3   1  18       1496.21       1515.54        49.68 o                         
  -2   1  18        400.38        323.21        28.17 o                         
  -1   1  18       8941.61       8641.54       204.44 o                         
   0   1  18      13638.04      13544.87       216.25 o                         
   1   1  18       8068.67       8127.61       141.84 o                         
   2   1  18       2746.44       2848.93        89.61 o                         
   3   1  18        607.25        603.02        50.71 o                         
   4   1  18       2525.25       2793.64       144.73 o                         
   5   1  18       2195.96       2257.90       132.98 o                         
   6   1  18         24.58         19.84        17.23 o                         
   7   1  18       1002.36       1034.27        97.61 o                         
   8   1  18       3732.36       3463.67       181.06 o                         
   9   1  18       1655.49       1572.92       137.70 o                         
  10   1  18        542.34        470.31        75.41 o                         
  11   1  18        142.33        188.30        59.12 o                         
  12   1  18        813.60        957.02       109.17 o                         
  13   1  18        832.84        936.88       147.15 o                         
 -15   2  18        218.40         68.84        49.28 o                         
 -14   2  18        525.95        528.76        81.11 o                         
 -13   2  18         28.29         42.00        31.60 o                         
 -12   2  18         36.83         28.24        22.79 o                         
 -11   2  18          4.44         -0.97        22.18 o                         
 -10   2  18          2.33         -2.33        11.04 o                         
  -9   2  18         71.28         60.51        17.33 o                         
  -8   2  18       1413.99       1324.07        60.59 o                         
  -7   2  18        356.23        361.49        33.06 o                         
  -6   2  18       1617.31       1587.88        75.10 o                         
  -5   2  18       1363.49       1284.15        63.65 o                         
  -4   2  18         90.49        106.45        19.71 o                         
  -3   2  18        482.40        489.15        59.20 o                         
  -2   2  18        509.62        515.11        59.18 o                         
  -1   2  18        376.46        283.30        67.27 o                         
   0   2  18         28.20         -9.50        38.90 o                         
   1   2  18         73.09        120.74        61.69 o                         
   2   2  18       2311.36       2136.73       116.20 o                         
   3   2  18        362.98        263.39        45.76 o                         
   4   2  18        349.30        372.33        40.30 o                         
   5   2  18         12.16         29.72        31.78 o                         
   6   2  18        200.42        184.07        47.19 o                         
   7   2  18       1140.33       1219.65       107.12 o                         
   8   2  18       1125.06       1184.15       108.27 o                         
   9   2  18         98.71        135.46        48.88 o                         
  10   2  18         12.30          8.98        59.89 o                         
  11   2  18        372.06        419.96        70.51 o                         
  12   2  18          3.03        -53.15        53.15 o                         
 -13   3  18          0.09        -65.34        65.34 o                         
 -12   3  18          5.09        -29.68        29.68 o                         
 -11   3  18        117.06         17.49        20.98 o                         
 -10   3  18         74.92         63.85        28.03 o                         
  -9   3  18        342.24        368.66        41.42 o                         
  -8   3  18       1465.60       1343.28        75.93 o                         
  -7   3  18       1306.66       1244.36        57.70 o                         
  -6   3  18          2.69          8.45         6.41 o                         
  -5   3  18        427.32        348.97        35.87 o                         
  -4   3  18       1756.05       1734.13        64.78 o                         
  -3   3  18       1397.12       1418.53        67.23 o                         
  -2   3  18         24.79         -2.94        52.09 o                         
  -1   3  18       1027.06       1032.99       122.94 o                         
   0   3  18        620.96        598.44        96.55 o                         
   1   3  18         37.01         57.85        39.41 o                         
   2   3  18         63.27        138.86        68.89 o                         
   3   3  18        483.39        445.78        64.51 o                         
   4   3  18       2795.86       2782.36       154.29 o                         
   5   3  18       2703.72       2561.67       219.26 o                         
   6   3  18        347.88        300.48        57.78 o                         
   7   3  18         61.56         57.01        32.49 o                         
   8   3  18          9.38         -2.12        28.92 o                         
   9   3  18        131.16        164.40        60.28 o                         
  10   3  18        284.15        313.74        91.90 o                         
  11   3  18        645.34        674.51       116.94 o                         
 -12   4  18         30.19         68.21        39.60 o                         
 -11   4  18       1003.16        986.05       113.21 o                         
 -10   4  18       3624.95       3643.45       207.82 o                         
  -9   4  18       3709.21       3882.60       177.41 o                         
  -8   4  18        398.76        250.18        49.57 o                         
  -7   4  18         51.72         11.15        41.55 o                         
  -6   4  18        185.54        152.69        30.60 o                         
  -5   4  18        285.38        333.00        76.07 o                         
  -4   4  18        335.04        331.42        47.94 o                         
  -3   4  18       4958.17       4864.03       175.45 o                         
  -2   4  18       2637.52       2516.60       146.58 o                         
  -1   4  18       2189.04       1980.93       179.37 o                         
   0   4  18        111.29        148.19        55.78 o                         
   1   4  18        268.11        235.21        77.53 o                         
   2   4  18       7083.57       6817.15       361.24 o                         
   3   4  18       3763.07       3804.43       277.05 o                         
   4   4  18        161.42        248.24        64.06 o                         
   5   4  18         88.34         50.75        34.83 o                         
   6   4  18          4.71        -33.30        33.30 o                         
   7   4  18        438.80        363.45        65.58 o                         
   8   4  18         30.86        -27.29        27.29 o                         
   9   4  18       1643.91       1867.84       144.37 o                         
 -11   5  18         48.95         82.55        71.18 o                         
 -10   5  18        118.65         90.03        62.94 o                         
  -9   5  18        351.54        447.93        85.78 o                         
  -8   5  18       1426.26       1591.52       122.77 o                         
  -7   5  18       2172.85       2137.18       166.71 o                         
  -6   5  18        207.66        230.35        65.78 o                         
  -5   5  18        612.44        749.86        83.45 o                         
  -4   5  18       1161.98       1465.49       103.00 o                         
  -3   5  18        971.39       1012.97       106.42 o                         
  -2   5  18         29.86         32.46        24.87 o                         
  -1   5  18        104.05        -32.95        45.37 o                         
   0   5  18       2049.52       1960.35       242.96 o                         
   1   5  18       1878.54       1776.09       190.62 o                         
   2   5  18          0.63        -28.42        50.77 o                         
   3   5  18       1485.65       1653.49       198.78 o                         
   4   5  18       1662.99       1657.07       127.71 o                         
   5   5  18       1949.62       2039.63       143.65 o                         
   6   5  18       1027.72       1162.72       111.74 o                         
   7   5  18         81.05         35.03       103.45 o                         
   8   5  18        800.97        716.81       117.50 o                         
  -8   6  18        636.20        642.95       143.52 o                         
  -7   6  18         10.22        -24.64        39.56 o                         
  -6   6  18        723.08        657.83        88.74 o                         
  -5   6  18          9.01         -3.49        49.69 o                         
  -4   6  18        473.86        511.16        99.82 o                         
  -3   6  18        157.22         35.84        43.84 o                         
  -2   6  18        451.26        535.10       101.17 o                         
  -1   6  18        962.92        849.75       104.66 o                         
   0   6  18        465.78        373.43        81.29 o                         
   1   6  18        187.30        221.79        66.68 o                         
   2   6  18        246.69        216.56       102.43 o                         
   3   6  18        132.54         71.60       124.82 o                         
   4   6  18        104.88        124.51        45.69 o                         
   5   6  18          7.58         -8.77        20.84 o                         
   6   6  18        604.67        703.45       107.91 o                         
   1   7  18        306.36        257.14       105.24 o                         
   2   7  18        124.87        115.96        88.65 o                         
   3   7  18        100.48        135.67        85.57 o                         
 -15   1  19          0.82         22.52        34.55 o                         
 -14   1  19        524.05        461.28        79.26 o                         
 -13   1  19       1562.53       1591.35       132.12 o                         
 -12   1  19        121.97         66.42        33.43 o                         
 -11   1  19       1261.84       1552.13       121.65 o                         
 -10   1  19        228.65        177.50        30.46 o                         
  -9   1  19        421.04        428.33        41.45 o                         
  -8   1  19       1623.34       1696.32        77.79 o                         
  -7   1  19        421.16        368.30        30.13 o                         
  -6   1  19       2699.04       2770.27       104.21 o                         
  -5   1  19        169.13        180.60        28.92 o                         
  -4   1  19        423.11        396.12        38.66 o                         
  -3   1  19        537.16        502.87        29.93 o                         
  -2   1  19       2029.39       2020.25        67.36 o                         
  -1   1  19       6676.79       6580.22       121.61 o                         
   0   1  19          9.07         13.69        17.88 o                         
   1   1  19       2561.80       2605.83        88.73 o                         
   2   1  19       4419.33       4412.94       149.62 o                         
   3   1  19         76.75         57.96        22.40 o                         
   4   1  19       1662.72       1663.49       116.66 o                         
   5   1  19        545.19        542.47        69.79 o                         
   6   1  19        667.11        686.65        79.03 o                         
   7   1  19       1352.27       1538.41       174.44 o                         
   8   1  19          0.43         32.95        55.69 o                         
   9   1  19        444.43        468.90        76.06 o                         
  10   1  19       2169.85       2247.88       217.67 o                         
  11   1  19       1023.56        872.79       101.36 o                         
  12   1  19        130.63         -4.29        46.96 o                         
 -15   2  19        379.85        462.42       101.53 o                         
 -14   2  19         67.51          7.33       101.39 o                         
 -13   2  19        393.88        397.39        74.66 o                         
 -12   2  19       1426.11       1562.22       126.13 o                         
 -11   2  19        902.56       1040.48        77.84 o                         
 -10   2  19         78.32         76.16        19.38 o                         
  -9   2  19        233.06        249.01        28.25 o                         
  -8   2  19       1274.59       1304.26        62.03 o                         
  -7   2  19       4896.49       5000.68       175.33 o                         
  -6   2  19         10.60         17.70        13.76 o                         
  -5   2  19        729.49        678.39        46.92 o                         
  -4   2  19       4913.28       4841.98       137.32 o                         
  -3   2  19        213.50        278.78        97.62 o                         
  -2   2  19          5.60        -29.42        29.42 o                         
  -1   2  19       1360.31       1345.27       137.25 o                         
   0   2  19       5778.40       5472.39       274.87 o                         
   1   2  19      10942.99      11343.85       284.69 o                         
   2   2  19       1041.14        717.81       157.92 o                         
   3   2  19        412.23        334.54        77.45 o                         
   4   2  19       3410.45       3171.08       160.42 o                         
   5   2  19       2283.45       2178.30       138.64 o                         
   6   2  19        299.38        259.13        52.48 o                         
   7   2  19        587.40        616.92       113.27 o                         
   8   2  19       3514.55       3339.55       182.67 o                         
   9   2  19       2284.53       2475.21       166.65 o                         
  10   2  19        106.85         42.05        56.65 o                         
  11   2  19        145.67        105.74        59.70 o                         
  12   2  19        950.21        973.87       140.08 o                         
 -13   3  19         19.00        -78.01        78.01 o                         
 -12   3  19        150.00        186.42        73.21 o                         
 -11   3  19        132.76        103.25        81.19 o                         
 -10   3  19       3191.81       3366.71       187.77 o                         
  -9   3  19       1197.99       1290.88        98.22 o                         
  -8   3  19          8.87         25.71        23.92 o                         
  -7   3  19         77.47         76.80        24.16 o                         
  -6   3  19        119.82         66.99        22.84 o                         
  -5   3  19       1298.08       1299.50       100.17 o                         
  -4   3  19        693.69        562.92       114.33 o                         
  -3   3  19       2730.30       2693.42       144.43 o                         
  -2   3  19       4093.95       4021.95       177.69 o                         
  -1   3  19       1838.21       1950.64       170.22 o                         
   0   3  19        910.11        925.50       123.41 o                         
   1   3  19        235.69         98.07        50.32 o                         
   2   3  19       3667.95       3747.12       231.56 o                         
   3   3  19       3721.81       4014.38       182.85 o                         
   4   3  19        300.06        332.05        58.07 o                         
   5   3  19         12.50         31.85        28.57 o                         
   6   3  19        946.33       1024.24       139.21 o                         
   7   3  19       2364.33       2419.58       156.27 o                         
   8   3  19        711.92        760.05       105.95 o                         
   9   3  19        747.36        687.87        90.53 o                         
  10   3  19       1751.07       1895.72       193.68 o                         
  11   3  19       1296.90       1157.72       163.55 o                         
 -12   4  19         61.11        -57.47        57.47 o                         
 -11   4  19        219.26        266.90        61.72 o                         
 -10   4  19          3.20         12.22        40.23 o                         
  -9   4  19        439.50        364.82        62.69 o                         
  -8   4  19        615.92        592.68        75.76 o                         
  -7   4  19         66.31         55.91        30.53 o                         
  -6   4  19         95.20         43.34        24.64 o                         
  -5   4  19          3.53         21.45        20.79 o                         
  -4   4  19        272.90        292.93        52.12 o                         
  -3   4  19       1389.72       1454.68       114.36 o                         
  -2   4  19          0.21          3.11        25.39 o                         
  -1   4  19        720.95        730.34       117.82 o                         
   0   4  19        497.03        392.18        88.08 o                         
   1   4  19         47.98         84.79        45.12 o                         
   2   4  19        644.48        586.88       114.66 o                         
   3   4  19          7.38        -21.57        61.65 o                         
   4   4  19        858.20        852.30       117.55 o                         
   5   4  19       1457.25       1352.34       116.45 o                         
   6   4  19          0.51        -10.38        19.95 o                         
   7   4  19         35.25         -1.12        24.07 o                         
   8   4  19         41.64        -19.59        85.11 o                         
   9   4  19        480.13        431.93        93.60 o                         
 -11   5  19          0.04        175.46        82.76 o                         
 -10   5  19         97.44         47.70        67.81 o                         
  -9   5  19          0.40         -7.41        40.17 o                         
  -8   5  19          0.14         72.05        73.45 o                         
  -7   5  19        176.46        106.89        47.55 o                         
  -6   5  19         92.55         26.55        35.99 o                         
  -5   5  19        349.37        271.69        56.78 o                         
  -4   5  19         19.02        -19.60        31.43 o                         
  -3   5  19        270.37        187.19        44.07 o                         
  -2   5  19          2.09        -26.35        45.76 o                         
  -1   5  19        195.22        193.00        60.36 o                         
   0   5  19        424.04        357.19        83.46 o                         
   1   5  19          3.51        -62.51        62.51 o                         
   2   5  19        489.69        504.55       115.18 o                         
   3   5  19        107.38         90.12        53.13 o                         
   4   5  19          3.38        -14.12        17.97 o                         
   5   5  19         15.26         42.71        25.67 o                         
   6   5  19        316.37        387.42        69.66 o                         
   7   5  19        117.26        234.34        69.57 o                         
  -7   6  19        173.90        295.58       165.52 o                         
  -6   6  19         91.85        135.67        52.50 o                         
  -5   6  19          0.38        -19.75        30.18 o                         
  -4   6  19        149.53        144.36        41.48 o                         
  -3   6  19        732.04        557.14       162.02 o                         
  -2   6  19         10.02        -26.40        61.89 o                         
  -1   6  19        633.57        679.53       219.48 o                         
   0   6  19        862.01        850.43       126.09 o                         
   1   6  19       1078.35       1065.24       128.93 o                         
   2   6  19        360.09        365.77        75.81 o                         
   3   6  19        172.57         92.05       211.88 o                         
   4   6  19        280.72        187.97        48.52 o                         
   5   6  19        373.03        383.07        87.12 o                         
   1   7  19        151.33        272.81       101.50 o                         
   2   7  19        159.83         29.27        77.81 o                         
 -15   0  20        506.00        527.51       114.78 o                         
 -14   0  20       1839.36       1709.99       205.06 o                         
 -13   0  20       1478.46       1505.82       183.87 o                         
 -12   0  20        444.22        439.17       100.23 o                         
 -11   0  20         58.46         29.79        43.03 o                         
 -10   0  20        727.87        745.47       119.18 o                         
  -9   0  20       1665.36       1837.28       160.85 o                         
  -8   0  20         84.19         24.17        41.09 o                         
  -7   0  20       1284.23       1251.00       131.75 o                         
  -6   0  20       3455.10       3601.91       140.25 o                         
  -5   0  20       2039.11       1994.88       101.91 o                         
  -4   0  20       1285.98       1181.54        76.91 o                         
  -3   0  20          0.94        -20.05        20.05 o                         
  -2   0  20       8845.52       9227.92       344.62 o                         
  -1   0  20       2107.58       2225.71       172.95 o                         
   0   0  20        829.58        824.94       110.10 o                         
   1   0  20       1013.97        860.21       113.13 o                         
   2   0  20         75.98         54.95        25.62 o                         
   3   0  20       3113.43       3015.44       144.97 o                         
   4   0  20       4746.04       5028.28       284.65 o                         
   5   0  20       1880.13       2313.45       198.86 o                         
   6   0  20       4492.18       4711.27       292.49 o                         
   7   0  20        333.91        283.20        80.33 o                         
   8   0  20         17.29        -35.14        50.85 o                         
   9   0  20          0.14         -4.32        34.59 o                         
  10   0  20       1779.74       1866.06       212.20 o                         
  11   0  20       2284.44       2416.92       244.48 o                         
 -15   1  20        252.34        310.24        94.07 o                         
 -14   1  20         37.52         76.35       138.65 o                         
 -13   1  20        494.47        746.23       101.21 o                         
 -12   1  20       1780.28       1853.38       140.60 o                         
 -11   1  20       2837.48       2935.17       168.35 o                         
 -10   1  20       1799.41       1817.79        83.59 o                         
  -9   1  20         68.16         41.83        18.74 o                         
  -8   1  20        249.53        307.41        31.93 o                         
  -7   1  20        574.56        559.31        34.49 o                         
  -6   1  20         14.78         32.04        16.51 o                         
  -5   1  20       1081.09       1072.80        64.74 o                         
  -4   1  20       1776.29       1824.61        80.08 o                         
  -3   1  20       2607.21       2665.83       123.84 o                         
  -2   1  20        499.42        491.51        57.56 o                         
  -1   1  20        936.82        978.34        50.08 o                         
   0   1  20       3603.06       3463.10        93.53 o                         
   1   1  20       4900.78       4930.26       227.44 o                         
   2   1  20        794.98        843.09        58.31 o                         
   3   1  20        114.27         75.36        23.73 o                         
   4   1  20        923.32        973.40        92.49 o                         
   5   1  20         43.39        -17.88        28.22 o                         
   6   1  20        307.99        374.32        62.41 o                         
   7   1  20       1610.95       1427.71       120.42 o                         
   8   1  20       2817.13       2848.91       172.56 o                         
   9   1  20       3897.66       3730.36       204.40 o                         
  10   1  20       1650.26       1676.99       203.15 o                         
  11   1  20         76.10        108.87        67.42 o                         
 -13   2  20         66.72         17.52        94.04 o                         
 -12   2  20         97.00         31.31        55.08 o                         
 -11   2  20         62.08         30.75        23.14 o                         
 -10   2  20        420.29        385.53        35.54 o                         
  -9   2  20         18.54         31.66        17.95 o                         
  -8   2  20        202.29        187.85        25.31 o                         
  -7   2  20         31.32          6.19        14.42 o                         
  -6   2  20       1383.61       1337.36        71.36 o                         
  -5   2  20       2367.58       2318.39        85.65 o                         
  -4   2  20        368.25        271.40        51.05 o                         
  -3   2  20          1.82         50.27        30.26 o                         
  -2   2  20        352.90        347.48        73.92 o                         
  -1   2  20         98.74        107.91        49.38 o                         
   0   2  20        248.48        242.76        69.88 o                         
   1   2  20        667.77        687.54        77.90 o                         
   2   2  20       3228.71       3093.17       234.39 o                         
   3   2  20       1327.63       1326.78       105.00 o                         
   4   2  20          4.43        -17.01        28.81 o                         
   5   2  20        115.00         95.65        38.05 o                         
   6   2  20         96.48        107.75        41.07 o                         
   7   2  20       1607.74       1565.34       123.83 o                         
   8   2  20        123.07        105.70        38.16 o                         
   9   2  20        352.58        502.43        79.13 o                         
  10   2  20        172.89        124.99        56.00 o                         
  11   2  20         37.00        -50.49        50.49 o                         
 -12   3  20         15.54         34.16        46.93 o                         
 -11   3  20        447.70        425.78        73.33 o                         
 -10   3  20        126.58         95.45        36.92 o                         
  -9   3  20        248.60        181.00        43.29 o                         
  -8   3  20        801.04        694.62        57.76 o                         
  -7   3  20        124.19        100.93        25.02 o                         
  -6   3  20        147.88         79.27        39.01 o                         
  -5   3  20        135.18        140.36        38.23 o                         
  -4   3  20        549.50        535.79        74.85 o                         
  -3   3  20       1535.24       1452.06       110.30 o                         
  -2   3  20         89.59        115.17        55.91 o                         
  -1   3  20        274.63        220.17        68.54 o                         
   0   3  20         20.80        -36.24        40.60 o                         
   1   3  20         66.97         53.14        46.18 o                         
   2   3  20          8.28         28.00        26.17 o                         
   3   3  20         78.54          5.22        43.38 o                         
   4   3  20        658.66        609.22        76.06 o                         
   5   3  20        771.49        782.90        87.55 o                         
   6   3  20          2.87        -32.79        32.79 o                         
   7   3  20        135.23        121.23        84.59 o                         
   8   3  20         64.29         21.69        39.69 o                         
   9   3  20          3.28         10.31        32.59 o                         
  10   3  20         32.05         37.05        32.46 o                         
 -12   4  20        243.23        294.65        93.99 o                         
 -11   4  20         42.52          5.74       104.78 o                         
 -10   4  20       1970.44       2313.58       195.82 o                         
  -9   4  20       1370.52       1418.02       112.41 o                         
  -8   4  20        827.57        822.89        86.02 o                         
  -7   4  20         25.54        -26.01        40.37 o                         
  -6   4  20         89.90         95.89        35.73 o                         
  -5   4  20        798.44        749.65        73.85 o                         
  -4   4  20          9.12          1.31        25.77 o                         
  -3   4  20       4035.98       3958.66       323.68 o                         
  -2   4  20       4985.88       4774.32       283.84 o                         
  -1   4  20       2777.44       2923.74       225.86 o                         
   0   4  20       3516.18       3673.77       261.13 o                         
   1   4  20        441.10        429.93       101.22 o                         
   2   4  20       1346.87       1234.80       168.72 o                         
   3   4  20         58.61         14.66        33.15 o                         
   4   4  20         38.23         17.37        71.01 o                         
   5   4  20        423.23        395.10        63.40 o                         
   6   4  20       1215.12       1187.18       115.98 o                         
   7   4  20       2284.87       2384.37       165.26 o                         
   8   4  20        113.85        140.43        59.62 o                         
   9   4  20        534.94        346.67        89.85 o                         
 -10   5  20          8.09        -21.23        68.98 o                         
  -9   5  20         29.00        132.43        43.44 o                         
  -8   5  20        794.25        592.95       113.29 o                         
  -7   5  20       1835.59       2056.25       140.01 o                         
  -6   5  20        220.21        145.81        51.31 o                         
  -5   5  20        363.23        379.88        93.07 o                         
  -4   5  20       1339.18       1365.04       152.36 o                         
  -3   5  20        786.77        791.32       103.19 o                         
  -2   5  20        574.66        469.01        80.10 o                         
  -1   5  20         96.63         23.38        37.42 o                         
   0   5  20        931.40        712.67       130.21 o                         
   1   5  20       3175.45       2948.16       257.43 o                         
   2   5  20         45.43        -71.34        71.34 o                         
   3   5  20        582.68        497.99       116.43 o                         
   4   5  20        796.44        890.28       105.50 o                         
   5   5  20       1128.81       1307.64       199.72 o                         
   6   5  20        794.84        758.53       222.78 o                         
   7   5  20          0.47        104.59        65.98 o                         
  -6   6  20        249.07        428.83       135.80 o                         
  -5   6  20          8.27         15.29        56.69 o                         
  -4   6  20         81.92        115.14        86.34 o                         
  -3   6  20        138.88        176.73        92.82 o                         
  -2   6  20        991.47       1246.81       176.22 o                         
  -1   6  20       1586.27       1828.34       163.07 o                         
   0   6  20        459.23        537.67        95.37 o                         
   1   6  20          0.62         -4.80        32.30 o                         
   2   6  20         67.84        -47.60        47.60 o                         
   3   6  20        209.23        229.49        84.69 o                         
   4   6  20        144.92         55.06        42.74 o                         
   5   6  20         22.10         19.03        30.52 o                         
 -14   1  21       1090.03       1137.45       130.52 o                         
 -13   1  21        939.51        953.61       107.27 o                         
 -12   1  21        125.34         88.76        35.92 o                         
 -11   1  21         13.20         43.81        27.46 o                         
 -10   1  21         56.91         58.92        24.60 o                         
  -9   1  21        788.52        773.28        60.25 o                         
  -8   1  21       2126.35       2192.14        87.03 o                         
  -7   1  21        198.85        182.74        22.40 o                         
  -6   1  21       2212.49       2071.10        93.75 o                         
  -5   1  21        967.95        920.00        61.21 o                         
  -4   1  21         25.12         28.83        15.01 o                         
  -3   1  21        141.92        123.80        24.03 o                         
  -2   1  21       1655.48       1727.05        83.89 o                         
  -1   1  21       4764.83       4802.01       121.33 o                         
   0   1  21       2552.55       2561.63        91.99 o                         
   1   1  21        450.36        438.74        74.83 o                         
   2   1  21        137.36        128.97        55.76 o                         
   3   1  21        734.41        719.77       103.00 o                         
   4   1  21        187.47        114.68        42.04 o                         
   5   1  21        251.77        266.48        53.92 o                         
   6   1  21       2280.96       2564.93       158.40 o                         
   7   1  21        827.45        778.21        91.52 o                         
   8   1  21        895.89        997.26       106.47 o                         
   9   1  21         19.44        111.27        41.12 o                         
  10   1  21        678.18        810.57        99.06 o                         
  11   1  21        419.53        506.57       110.77 o                         
 -13   2  21        207.22        171.36        80.37 o                         
 -12   2  21       1702.61       1757.11       209.52 o                         
 -11   2  21       2081.58       1919.76       134.90 o                         
 -10   2  21        676.02        586.44        51.46 o                         
  -9   2  21         35.42         81.30        17.01 o                         
  -8   2  21        531.33        536.55        42.34 o                         
  -7   2  21       1613.89       1672.29        74.83 o                         
  -6   2  21        534.73        570.25        49.24 o                         
  -5   2  21       1262.65       1215.12        62.67 o                         
  -4   2  21       3893.95       4058.48       240.45 o                         
  -3   2  21       6357.21       6179.56       237.73 o                         
  -2   2  21       3789.46       3578.08       226.87 o                         
  -1   2  21         80.66         37.23        34.15 o                         
   0   2  21       1977.25       1869.92       122.48 o                         
   1   2  21       4430.35       4614.71       192.96 o                         
   2   2  21        419.59        540.06        73.14 o                         
   3   2  21        234.28        179.61        44.51 o                         
   4   2  21        473.12        572.86       159.95 o                         
   5   2  21       1013.09       1140.77       108.00 o                         
   6   2  21       1223.99       1183.62       111.62 o                         
   7   2  21        508.46        633.17       140.98 o                         
   8   2  21       2352.97       2491.69       166.92 o                         
   9   2  21       3743.75       3764.32       211.12 o                         
  10   2  21        377.28        260.59        79.91 o                         
  11   2  21          6.37        -27.28        27.28 o                         
 -12   3  21        867.14        933.25       103.08 o                         
 -11   3  21         15.90         26.15        35.10 o                         
 -10   3  21       2308.88       2634.51       143.34 o                         
  -9   3  21        949.18        926.52       131.21 o                         
  -8   3  21         58.90         58.18        25.82 o                         
  -7   3  21          5.90         -4.00         9.82 o                         
  -6   3  21        896.27        983.77        79.53 o                         
  -5   3  21       3785.94       3681.89       174.33 o                         
  -4   3  21        133.74        152.22        45.30 o                         
  -3   3  21       1143.03       1030.73        96.80 o                         
  -2   3  21       3001.59       3052.27       221.81 o                         
  -1   3  21       2168.60       2137.90       189.34 o                         
   0   3  21       3085.38       3141.20       233.98 o                         
   1   3  21        208.93        170.37        70.02 o                         
   2   3  21       1649.53       1706.43       124.54 o                         
   3   3  21       1029.54       1058.16       101.53 o                         
   4   3  21         46.95         13.76        31.94 o                         
   5   3  21        362.86        328.38        58.95 o                         
   6   3  21       2041.07       2217.15       155.16 o                         
   7   3  21       2110.23       2314.68       159.91 o                         
   8   3  21        424.28        427.22        76.35 o                         
   9   3  21         56.86         99.31        48.76 o                         
  10   3  21        262.79        237.22        82.47 o                         
 -12   4  21         70.86        101.30        61.90 o                         
 -11   4  21        346.71        313.51        96.78 o                         
 -10   4  21        150.71        221.72        59.37 o                         
  -9   4  21        125.82         91.09        43.58 o                         
  -8   4  21        683.02        609.89        77.38 o                         
  -7   4  21        199.03        189.14        56.34 o                         
  -6   4  21         47.78         72.43        31.02 o                         
  -5   4  21        172.77        154.93        41.08 o                         
  -4   4  21        509.25        550.36        79.64 o                         
  -3   4  21        298.87        279.13        57.93 o                         
  -2   4  21        325.11        294.79        84.21 o                         
  -1   4  21       1244.84       1220.77       155.56 o                         
   0   4  21        113.99        155.16        58.85 o                         
   1   4  21         72.23         12.65        46.19 o                         
   2   4  21        292.29        225.13        80.15 o                         
   3   4  21         25.88          1.97        28.58 o                         
   4   4  21        383.00        379.97        71.21 o                         
   5   4  21        983.01       1056.85       109.15 o                         
   6   4  21         15.93         36.81        31.97 o                         
   7   4  21         29.88         51.19        44.53 o                         
   8   4  21         79.09        137.26        57.08 o                         
   9   4  21        154.58        188.63        67.10 o                         
 -10   5  21         11.27          0.52        72.45 o                         
  -9   5  21         19.05        102.84        74.84 o                         
  -8   5  21         36.18         34.73        71.70 o                         
  -7   5  21         58.99         29.64        45.19 o                         
  -6   5  21        216.22        190.71        51.27 o                         
  -5   5  21        420.45        428.86        70.79 o                         
  -4   5  21          0.33        -40.34        43.24 o                         
  -3   5  21        194.38        231.23        63.84 o                         
  -2   5  21        102.83         45.78        36.56 o                         
  -1   5  21          4.94         15.80        34.70 o                         
   0   5  21       1224.17       1183.30       166.40 o                         
   1   5  21          6.21        -14.68        55.53 o                         
   2   5  21         85.05         84.94        51.27 o                         
   3   5  21          2.90        -37.75        37.75 o                         
   4   5  21        343.55        371.73        66.53 o                         
   5   5  21         24.08         72.36        31.42 o                         
   6   5  21        111.59        102.82        53.66 o                         
   7   5  21        360.29        287.52        80.29 o                         
  -1   6  21         99.96        140.02        59.79 o                         
   0   6  21        110.10        103.51        66.56 o                         
   1   6  21        486.56        220.92        78.72 o                         
   2   6  21        271.86        301.67        98.30 o                         
   3   6  21          2.62         27.69        33.93 o                         
   4   6  21        719.66        502.14       100.76 o                         
 -14   0  22       1370.30       1556.53       193.54 o                         
 -13   0  22        900.48        598.99       117.68 o                         
 -12   0  22        681.06        592.01       119.26 o                         
 -11   0  22         75.66         41.70        49.45 o                         
 -10   0  22        952.59        814.46       126.65 o                         
  -9   0  22       2709.03       2805.63       220.57 o                         
  -8   0  22        226.58        174.90        57.56 o                         
  -7   0  22       2160.38       2259.67       116.04 o                         
  -6   0  22       4141.51       3853.50       227.32 o                         
  -5   0  22       3922.28       3725.01       157.00 o                         
  -4   0  22       5393.23       5465.98       144.42 o                         
  -3   0  22       1106.09       1027.49        79.26 o                         
  -2   0  22       5536.75       5321.49       173.79 o                         
  -1   0  22       6107.85       6238.98       303.68 o                         
   0   0  22        547.99        439.88        54.20 o                         
   1   0  22         11.11         12.25        38.77 o                         
   2   0  22        276.23        383.51        92.02 o                         
   3   0  22      11589.12      12106.79       454.31 o                         
   4   0  22       1419.48       1419.77       162.51 o                         
   5   0  22         92.42        208.97        77.58 o                         
   6   0  22       3874.82       4087.62       288.93 o                         
   7   0  22        848.09        831.50       141.64 o                         
   8   0  22       2446.72       2548.88       243.70 o                         
   9   0  22        574.19        443.92       106.65 o                         
 -14   1  22          1.06         89.60        64.68 o                         
 -13   1  22        266.93        239.14        55.84 o                         
 -12   1  22       1157.04       1197.03       114.69 o                         
 -11   1  22       2577.12       2648.88       123.80 o                         
 -10   1  22       1423.68       1408.69        88.03 o                         
  -9   1  22         15.85         -0.28        10.63 o                         
  -8   1  22         60.23        103.44        24.75 o                         
  -7   1  22        295.18        318.45        35.28 o                         
  -6   1  22         61.13         57.87        20.09 o                         
  -5   1  22       1191.49       1169.51        70.10 o                         
  -4   1  22       3990.83       3794.03       192.32 o                         
  -3   1  22       8660.14       8862.64       373.12 o                         
  -2   1  22       3433.00       3257.47       157.66 o                         
  -1   1  22        167.77        266.06        68.79 o                         
   0   1  22        406.57        496.49        65.65 o                         
   1   1  22        501.19        484.84        65.96 o                         
   2   1  22       1951.75       2152.99       134.08 o                         
   3   1  22        183.24        198.05        50.30 o                         
   4   1  22       1536.91       1832.36       130.93 o                         
   5   1  22       1447.71       1574.76       125.16 o                         
   6   1  22        782.00        842.61        97.98 o                         
   7   1  22        560.41        478.85        86.97 o                         
   8   1  22       1191.00       1157.53       118.05 o                         
   9   1  22       2483.20       2478.34       174.88 o                         
  10   1  22       1709.61       1710.84       202.47 o                         
 -13   2  22        124.31        -33.43        48.23 o                         
 -12   2  22          0.08         88.81        66.35 o                         
 -11   2  22         96.00        262.21        87.23 o                         
 -10   2  22        385.84        347.85        53.70 o                         
  -9   2  22         63.92         61.49        31.97 o                         
  -8   2  22          8.20          5.10        23.43 o                         
  -7   2  22        175.50        171.90        36.95 o                         
  -6   2  22        903.83        978.18        90.09 o                         
  -5   2  22       1325.67       1394.79       107.83 o                         
  -4   2  22         17.94         14.71        59.55 o                         
  -3   2  22         62.68         74.98        34.34 o                         
  -2   2  22       1169.96       1173.80       136.63 o                         
  -1   2  22         36.34        -35.20        40.70 o                         
   0   2  22        219.61        251.81        56.05 o                         
   1   2  22        615.73        696.21        81.64 o                         
   2   2  22       1843.22       1840.67       129.30 o                         
   3   2  22         99.61        127.98        48.43 o                         
   4   2  22         49.02         11.30        29.66 o                         
   5   2  22       1177.97       1257.78       113.15 o                         
   6   2  22       1167.49       1284.48       147.74 o                         
   7   2  22        523.95        536.39        80.84 o                         
   8   2  22         28.12         -9.38        30.57 o                         
   9   2  22        243.62        279.92        90.59 o                         
  10   2  22         40.47         69.17        48.17 o                         
 -12   3  22         54.21        159.65        80.47 o                         
 -11   3  22         10.98         45.76        39.30 o                         
 -10   3  22         15.72         26.68        19.21 o                         
  -9   3  22         96.48         58.33        26.59 o                         
  -8   3  22        538.29        494.84        66.11 o                         
  -7   3  22         17.67         48.22        23.51 o                         
  -6   3  22        319.34        275.79        43.41 o                         
  -5   3  22         35.23         85.59        30.99 o                         
  -4   3  22        169.98        128.34        43.25 o                         
  -3   3  22       2142.62       2140.06       287.82 o                         
  -2   3  22        225.33        300.29        79.69 o                         
  -1   3  22         15.46         12.06        34.92 o                         
   0   3  22         49.23        123.39        62.08 o                         
   1   3  22        102.87         94.89        43.09 o                         
   2   3  22        155.67        125.22        41.14 o                         
   3   3  22          0.21          2.20        20.41 o                         
   4   3  22        686.46        576.25        77.94 o                         
   5   3  22       1862.32       1883.37       301.10 o                         
   6   3  22        565.88        550.06        82.03 o                         
   7   3  22         14.49         27.53        36.74 o                         
   8   3  22          4.44         80.23        62.36 o                         
   9   3  22        283.53        261.82        90.64 o                         
 -12   4  22        595.78        631.37       127.46 o                         
 -11   4  22         19.34        -47.74        47.74 o                         
 -10   4  22        364.03        372.67        72.14 o                         
  -9   4  22        229.89        178.62        68.36 o                         
  -8   4  22         43.78         26.12        61.75 o                         
  -7   4  22          4.75        -32.16        32.16 o                         
  -6   4  22        341.86        341.94        60.40 o                         
  -5   4  22       1918.79       2054.69       123.48 o                         
  -4   4  22         13.18          2.71        28.61 o                         
  -3   4  22        430.00        375.86        87.24 o                         
  -2   4  22       1805.79       1727.08       182.55 o                         
  -1   4  22       3030.39       2703.06       231.60 o                         
   0   4  22       5152.67       4793.08       314.28 o                         
   1   4  22        551.22        626.53       125.48 o                         
   2   4  22        191.57        165.44        47.25 o                         
   3   4  22          4.56        -21.78        57.26 o                         
   4   4  22        154.99        119.75        39.65 o                         
   5   4  22        130.37        143.90        52.29 o                         
   6   4  22       2411.04       2539.17       171.32 o                         
   7   4  22       4296.16       4533.26       300.68 o                         
   8   4  22       1535.43       1339.03       167.45 o                         
  -9   5  22         12.23         61.84       170.58 o                         
  -8   5  22       1149.33       1280.04       158.75 o                         
  -7   5  22       1687.29       1797.12       136.02 o                         
  -6   5  22        285.60        361.98        62.38 o                         
  -5   5  22        163.51         96.63        49.04 o                         
  -4   5  22       1603.16       1634.22       162.19 o                         
  -3   5  22        486.07        702.20       101.95 o                         
  -2   5  22        804.73        713.35       182.60 o                         
  -1   5  22         34.86        126.56        84.80 o                         
   0   5  22        418.35        425.89       110.91 o                         
   1   5  22       1506.53       1609.62       194.27 o                         
   2   5  22        235.16        267.50        83.16 o                         
   3   5  22        322.42        360.09        68.39 o                         
   4   5  22        827.48        773.45        99.04 o                         
   5   5  22       1081.75       1122.88       152.34 o                         
   6   5  22        900.22        986.19       138.25 o                         
  -1   6  22       1381.63       1840.15       209.16 o                         
   0   6  22        321.21        195.05        86.35 o                         
   1   6  22         10.74         11.18        27.02 o                         
   2   6  22          1.55        -71.29        71.29 o                         
 -13   1  23        809.40        754.90       138.31 o                         
 -12   1  23         11.67        191.39        74.71 o                         
 -11   1  23         20.92         69.45        30.97 o                         
 -10   1  23        110.77         46.89        61.78 o                         
  -9   1  23        543.29        503.54        42.71 o                         
  -8   1  23        677.31        831.25        57.02 o                         
  -7   1  23        965.72        928.58        58.98 o                         
  -6   1  23       1290.28       1305.89       135.41 o                         
  -5   1  23       1115.47       1147.33        70.52 o                         
  -4   1  23        441.36        401.72        58.08 o                         
  -3   1  23        113.57        162.60        43.45 o                         
  -2   1  23       1103.86       1174.52        97.96 o                         
  -1   1  23       1949.44       2089.48       131.02 o                         
   0   1  23        213.78        172.70        44.55 o                         
   1   1  23         86.64         50.41        31.94 o                         
   2   1  23        423.15        491.27        92.02 o                         
   3   1  23       1259.58       1224.48       110.21 o                         
   4   1  23          1.56        -26.66        26.66 o                         
   5   1  23        169.20        220.61        54.76 o                         
   6   1  23        728.38        697.52        89.32 o                         
   7   1  23       1253.29       1384.88       127.27 o                         
   8   1  23       1342.95       1486.48       134.03 o                         
   9   1  23         55.14          5.27        35.57 o                         
 -12   2  23        808.65        910.78       161.62 o                         
 -11   2  23        968.24        838.84       152.48 o                         
 -10   2  23        379.53        421.14        99.42 o                         
  -9   2  23          2.60        -20.82        20.82 o                         
  -8   2  23       1208.41       1127.25        76.22 o                         
  -7   2  23       2884.64       2918.06       155.46 o                         
  -6   2  23       1348.34       1333.32       109.02 o                         
  -5   2  23        830.94        774.58        85.29 o                         
  -4   2  23       3304.69       3223.76       162.76 o                         
  -3   2  23       3418.37       3319.26       229.57 o                         
  -2   2  23       2325.69       2710.86       209.95 o                         
  -1   2  23        306.66        234.11        53.06 o                         
   0   2  23       1142.97       1310.92       108.45 o                         
   1   2  23       2813.58       2907.48       297.13 o                         
   2   2  23        575.83        630.98        81.75 o                         
   3   2  23        678.62        546.33        74.36 o                         
   4   2  23       2524.30       2877.23       269.10 o                         
   5   2  23       2762.78       2883.08       314.41 o                         
   6   2  23       1890.85       2078.85       153.20 o                         
   7   2  23         43.58         41.88        32.58 o                         
   8   2  23       1118.44       1137.50       158.54 o                         
   9   2  23       1191.31       1168.53       168.20 o                         
 -11   3  23         49.41         41.00        74.23 o                         
 -10   3  23        731.26        981.29        89.52 o                         
  -9   3  23        731.18        704.57        80.89 o                         
  -8   3  23         54.99         89.68        32.80 o                         
  -7   3  23          0.16        -10.52        16.74 o                         
  -6   3  23       1737.59       1710.43       109.63 o                         
  -5   3  23       4832.36       4882.85       211.16 o                         
  -4   3  23       1173.87        997.68       101.78 o                         
  -3   3  23         29.26         84.26        49.62 o                         
  -2   3  23        989.64        871.97       130.97 o                         
  -1   3  23       2416.36       2357.45       212.05 o                         
   0   3  23       2098.41       1937.77       195.40 o                         
   1   3  23          0.07         45.90        97.61 o                         
   2   3  23        812.92        821.01       102.28 o                         
   3   3  23       1028.66        933.46       101.02 o                         
   4   3  23        855.20        750.66        93.35 o                         
   5   3  23        131.10        149.40        54.50 o                         
   6   3  23       1455.23       1736.96       142.63 o                         
   7   3  23       3449.81       3486.70       270.30 o                         
   8   3  23       1142.30       1112.19       159.81 o                         
 -11   4  23        371.88        591.24       126.48 o                         
 -10   4  23          1.83        -21.96        27.03 o                         
  -9   4  23        105.32         23.95        29.19 o                         
  -8   4  23        692.49        804.46        86.60 o                         
  -7   4  23         27.48         46.65        44.46 o                         
  -6   4  23         54.52          5.82        38.02 o                         
  -5   4  23         82.16         60.57        28.14 o                         
  -4   4  23        170.00        133.53        76.45 o                         
  -3   4  23        859.45        820.48       129.30 o                         
  -2   4  23        339.95        463.98       102.72 o                         
  -1   4  23          0.96          8.16        41.38 o                         
   0   4  23         60.24         12.85        45.04 o                         
   1   4  23        263.54        252.98        81.98 o                         
   2   4  23        896.99        918.54       151.33 o                         
   3   4  23        211.79        203.95        53.42 o                         
   4   4  23        192.36        139.25        45.49 o                         
   5   4  23        306.78        391.42        71.49 o                         
   6   4  23         53.28        134.56        53.54 o                         
   7   4  23        245.22        229.12        88.57 o                         
  -9   5  23         43.51        142.97        82.10 o                         
  -8   5  23          0.32        -11.74        90.24 o                         
  -7   5  23        215.21        127.65        50.76 o                         
  -6   5  23        174.54        209.52        59.13 o                         
  -5   5  23        220.30        285.50        56.55 o                         
  -4   5  23          3.25        -72.90        72.90 o                         
  -3   5  23         56.06         52.04        36.45 o                         
  -2   5  23        229.75        284.45        73.62 o                         
  -1   5  23         14.52        -65.28        65.28 o                         
   0   5  23         80.67        131.15        65.97 o                         
   1   5  23        169.39        337.17        98.21 o                         
   2   5  23        528.59        602.53        85.42 o                         
   3   5  23          0.06        -26.38        78.71 o                         
   4   5  23        339.42        370.53        96.02 o                         
   0   6  23         86.53         42.67        38.41 o                         
   1   6  23         44.89        225.80        79.56 o                         
 -13   0  24        234.65        330.30        87.54 o                         
 -12   0  24         88.84         38.47        29.58 o                         
 -11   0  24         51.13        276.06        75.39 o                         
 -10   0  24       2321.26       2676.95       229.08 o                         
  -9   0  24       2908.99       3247.97       241.94 o                         
  -8   0  24        914.29        874.33       120.77 o                         
  -7   0  24        272.17        320.97        51.38 o                         
  -6   0  24        947.38        973.01        86.46 o                         
  -5   0  24       2582.65       2760.36       266.08 o                         
  -4   0  24       9650.91       9515.95       388.22 o                         
  -3   0  24        339.36        426.35        91.31 o                         
  -2   0  24       1647.45       1823.37       175.50 o                         
  -1   0  24       2125.30       2538.61       207.89 o                         
   0   0  24        320.32        302.48        80.75 o                         
   1   0  24          8.07         29.10        35.52 o                         
   2   0  24       1679.26       1863.07       189.04 o                         
   3   0  24      12181.31      12495.32       492.76 o                         
   4   0  24       5817.88       6081.60       349.88 o                         
   5   0  24          0.74         42.49        41.09 o                         
   6   0  24        277.19        315.31        88.49 o                         
   7   0  24        434.07        335.42       103.91 o                         
   8   0  24        750.41        845.58       144.73 o                         
 -13   1  24         33.11         95.19        56.36 o                         
 -12   1  24        328.24        465.85       116.40 o                         
 -11   1  24       1324.00       1224.88       173.81 o                         
 -10   1  24        633.72        509.80        70.05 o                         
  -9   1  24          0.33          9.49        18.70 o                         
  -8   1  24        341.22        294.74        42.75 o                         
  -7   1  24       1248.26       1258.94        82.12 o                         
  -6   1  24        173.56        210.25        46.14 o                         
  -5   1  24        139.44         98.98        80.25 o                         
  -4   1  24       2026.29       2088.16       128.68 o                         
  -3   1  24       4711.23       4603.66       218.97 o                         
  -2   1  24       2986.77       3086.60       188.35 o                         
  -1   1  24        252.01        213.16        48.32 o                         
   0   1  24        501.06        491.91        88.59 o                         
   1   1  24        532.51        541.36        76.46 o                         
   2   1  24        694.68        742.98        86.64 o                         
   3   1  24        185.15        170.53        50.26 o                         
   4   1  24       1861.00       1787.87       175.62 o                         
   5   1  24       2614.31       2830.17       173.97 o                         
   6   1  24       1366.65       1350.96       125.35 o                         
   7   1  24        275.97        288.93        72.74 o                         
   8   1  24        406.59        497.64       114.66 o                         
 -12   2  24         20.16        152.30        67.98 o                         
 -11   2  24        419.39        414.22       112.01 o                         
 -10   2  24        196.06        279.08        95.88 o                         
  -9   2  24          8.88        -21.55        26.77 o                         
  -8   2  24        185.47        157.41        43.73 o                         
  -7   2  24         44.75         -9.08        32.16 o                         
  -6   2  24        998.96       1001.47        96.41 o                         
  -5   2  24        688.47        657.89        78.20 o                         
  -4   2  24        162.94        116.98        56.44 o                         
  -3   2  24          8.65        -46.26        46.26 o                         
  -2   2  24        130.26        199.80        66.04 o                         
  -1   2  24         19.52         21.51        29.72 o                         
   0   2  24        536.80        544.94        73.01 o                         
   1   2  24        621.62        633.93        80.76 o                         
   2   2  24       1140.95       1072.71       104.55 o                         
   3   2  24        670.52        643.09        83.69 o                         
   4   2  24        322.85        215.63        54.25 o                         
   5   2  24       1513.43       1581.54       134.58 o                         
   6   2  24         14.21         42.03        36.65 o                         
   7   2  24         70.80         45.37        35.46 o                         
 -11   3  24         27.86         58.71        46.72 o                         
 -10   3  24        177.73        154.57        80.04 o                         
  -9   3  24        348.89        385.67        62.75 o                         
  -8   3  24       1153.40       1134.46       112.12 o                         
  -7   3  24        706.03        667.46        62.03 o                         
  -6   3  24       1212.84       1188.46        94.86 o                         
  -5   3  24        999.19       1116.90       174.15 o                         
  -4   3  24         10.02        -13.81        19.54 o                         
  -3   3  24         29.95         10.42        32.23 o                         
  -2   3  24          4.24         19.71        36.11 o                         
  -1   3  24        454.62        328.88        91.98 o                         
   0   3  24        216.36        226.02        50.77 o                         
   1   3  24        266.05        204.69        47.73 o                         
   2   3  24        160.43        214.14        54.63 o                         
   3   3  24         24.94         30.05        34.43 o                         
   4   3  24        598.65        524.37        82.39 o                         
   5   3  24       1022.30       1112.22       115.17 o                         
   6   3  24         22.37        -30.77        30.77 o                         
   7   3  24          9.69        106.28        57.63 o                         
 -10   4  24        211.24        255.22        63.55 o                         
  -9   4  24        467.12        289.98       150.37 o                         
  -8   4  24        316.83        200.56        93.91 o                         
  -7   4  24         10.37         42.81        34.20 o                         
  -6   4  24        861.00       1090.49       115.77 o                         
  -5   4  24       2791.09       2642.33       167.55 o                         
  -4   4  24        458.01        558.86       111.50 o                         
  -3   4  24         13.38         57.56        35.90 o                         
  -2   4  24         91.39         70.80        46.35 o                         
  -1   4  24       1339.35       1377.86       175.83 o                         
   0   4  24       1828.95       2041.32       219.76 o                         
   1   4  24         84.49         50.06        62.48 o                         
   2   4  24        708.76        522.55        79.58 o                         
   3   4  24        286.66        334.76        69.71 o                         
   4   4  24        203.28        144.58        94.66 o                         
   5   4  24         25.11         18.72        25.76 o                         
  -6   5  24       1516.49       1766.33       296.85 o                         
  -5   5  24        114.23         20.08        59.95 o                         
  -4   5  24        101.85         43.70        81.38 o                         
  -3   5  24        687.69        612.03       101.83 o                         
  -2   5  24        256.09        286.91        87.16 o                         
  -1   5  24        191.81        196.94        72.65 o                         
   0   5  24       1465.03       1212.85       178.35 o                         
   1   5  24       1861.20       1701.18       216.83 o                         
   2   5  24        592.06        655.73       135.48 o                         
 -12   1  25         29.26         17.72        29.87 o                         
 -11   1  25          2.93        -63.25        63.25 o                         
 -10   1  25        194.69        213.98        47.62 o                         
  -9   1  25       1069.44       1104.64       102.39 o                         
  -8   1  25        674.61        546.53        74.29 o                         
  -7   1  25          0.56          1.62        25.49 o                         
  -6   1  25        485.91        458.96        78.97 o                         
  -5   1  25        817.58        912.18        92.17 o                         
  -4   1  25       1378.96       1221.57       103.51 o                         
  -3   1  25         56.42        124.58        40.43 o                         
  -2   1  25        169.62        151.76        43.95 o                         
  -1   1  25        402.43        383.68        64.57 o                         
   0   1  25        268.10        313.59        68.49 o                         
   1   1  25          1.68         -7.72        92.87 o                         
   2   1  25        988.50       1062.65       106.42 o                         
   3   1  25       2421.74       2269.66       157.79 o                         
   4   1  25       1023.87       1172.38       118.46 o                         
   5   1  25        124.95        134.57        55.41 o                         
   6   1  25        107.61         19.19        23.71 o                         
   7   1  25        502.02        717.43       131.07 o                         
 -12   2  25        268.74         49.42        61.77 o                         
 -11   2  25        375.89        467.26       113.86 o                         
 -10   2  25        158.91        212.47        90.73 o                         
  -9   2  25         29.68        -14.81       163.37 o                         
  -8   2  25       1382.47       1502.55        89.34 o                         
  -7   2  25       3024.97       2966.09       137.39 o                         
  -6   2  25       2415.43       2606.92       155.42 o                         
  -5   2  25        115.51         80.93        36.18 o                         
  -4   2  25         72.97         63.72        48.09 o                         
  -3   2  25        515.23        491.28        98.56 o                         
  -2   2  25        735.01        763.56        87.31 o                         
  -1   2  25         70.19         12.53        26.30 o                         
   0   2  25       1251.57       1262.58       113.72 o                         
   1   2  25       3532.03       3789.30       195.94 o                         
   2   2  25       1501.29       1615.42       172.42 o                         
   3   2  25         82.23        106.52        45.27 o                         
   4   2  25        245.86        219.81        58.96 o                         
   5   2  25       2682.53       2616.79       175.50 o                         
   6   2  25       1930.12       1838.45       203.61 o                         
 -10   3  25        475.64        485.48       118.49 o                         
  -9   3  25        492.76        526.18        69.55 o                         
  -8   3  25        318.87        312.81        57.53 o                         
  -7   3  25        131.09         87.21        35.96 o                         
  -6   3  25        875.58        833.11        93.05 o                         
  -5   3  25       1984.76       2066.74       146.80 o                         
  -4   3  25        750.54        805.66       126.48 o                         
  -3   3  25        159.52        150.34        61.28 o                         
  -2   3  25         57.90         23.20        32.67 o                         
  -1   3  25       1136.91        925.86       145.60 o                         
   0   3  25       1109.92       1108.06       111.12 o                         
   1   3  25         66.79         79.64        41.61 o                         
   2   3  25       1680.45       1701.87       140.58 o                         
   3   3  25       1361.37       1295.21       123.77 o                         
   4   3  25       2409.59       2770.34       179.66 o                         
   5   3  25        370.05        411.51       104.68 o                         
  -9   4  25         14.73          2.85        77.44 o                         
  -8   4  25        197.36        220.91        53.11 o                         
  -7   4  25        126.77         48.00        67.45 o                         
  -6   4  25        145.07         66.83        79.26 o                         
  -5   4  25         11.08         52.17        85.29 o                         
  -4   4  25        150.48        148.66        59.73 o                         
  -3   4  25       1483.67       1102.90       160.24 o                         
  -2   4  25         24.45         17.80        49.14 o                         
  -1   4  25        173.65        193.60        92.41 o                         
   0   4  25        206.39        194.74        85.28 o                         
   1   4  25        205.74        128.54        38.68 o                         
   2   4  25        348.98        376.09        69.63 o                         
   3   4  25        148.66        143.01        47.57 o                         
  -2   5  25        577.49        461.55       102.71 o                         
  -1   5  25         37.10        129.62        57.28 o                         
   0   5  25          0.08         -9.45        31.76 o                         
   1   5  25         41.93        117.58        79.18 o                         
  -9   0  26       4280.86       4206.06       274.95 o                         
  -8   0  26       1691.79       1708.34       172.75 o                         
  -7   0  26        207.77        221.01        69.01 o                         
  -6   0  26          5.69        -10.75        45.26 o                         
  -5   0  26        544.66        510.10       101.08 o                         
  -4   0  26       2995.14       2903.03       225.24 o                         
  -3   0  26          5.13         58.80        51.14 o                         
  -2   0  26       1972.70       2229.39       204.12 o                         
  -1   0  26        649.78        684.85       120.81 o                         
   0   0  26          5.86         91.09        53.97 o                         
   1   0  26        149.16         75.65        44.16 o                         
   2   0  26       1751.28       2095.73       211.56 o                         
   3   0  26       7842.29       8338.79       425.19 o                         
   4   0  26       5115.55       5903.34       363.08 o                         
   5   0  26        775.78        865.54       151.05 o                         
 -12   1  26        106.27          4.13        27.85 o                         
 -11   1  26        981.19        810.45       150.46 o                         
 -10   1  26        362.21        267.08        78.41 o                         
  -9   1  26         47.85         31.10        27.29 o                         
  -8   1  26        371.72        376.14        60.92 o                         
  -7   1  26        696.62        621.52        75.64 o                         
  -6   1  26        544.85        547.70        70.44 o                         
  -5   1  26        108.69        111.67        30.61 o                         
  -4   1  26        326.82        285.36        55.23 o                         
  -3   1  26       1985.31       2066.24       137.50 o                         
  -2   1  26       1398.98       1425.81       119.77 o                         
  -1   1  26         13.41        -12.70        24.18 o                         
   0   1  26        168.66        221.81        54.76 o                         
   1   1  26        725.91        602.21       100.43 o                         
   2   1  26       1218.14       1156.88       111.99 o                         
   3   1  26          4.43         13.76       106.78 o                         
   4   1  26        796.88        738.23        98.38 o                         
   5   1  26       2480.83       2646.40       179.44 o                         
 -11   2  26        381.74        502.79       114.77 o                         
 -10   2  26         82.60         89.26        57.53 o                         
  -9   2  26          4.89         94.36        51.69 o                         
  -8   2  26       1085.16       1145.78        79.86 o                         
  -7   2  26        269.56        241.09        43.69 o                         
  -6   2  26        166.26         76.80        35.44 o                         
  -5   2  26         57.99        108.66        38.02 o                         
  -4   2  26        156.15        146.89        61.81 o                         
  -3   2  26         91.19         29.47        41.07 o                         
  -2   2  26         81.51        138.35        47.65 o                         
  -1   2  26        639.65        720.90       101.62 o                         
   0   2  26        215.38        242.45        57.45 o                         
   1   2  26        172.38        202.20        56.29 o                         
   2   2  26        668.03        545.30        84.32 o                         
   3   2  26          1.30        -30.56        87.60 o                         
   4   2  26        148.67         79.31        36.84 o                         
   5   2  26       1032.07        975.61       158.92 o                         
  -9   3  26        100.51         11.59        49.66 o                         
  -8   3  26        778.21        604.71        76.29 o                         
  -7   3  26        201.19        208.49        62.49 o                         
  -6   3  26       1315.80       1341.63       120.55 o                         
  -5   3  26        994.17       1081.29       109.54 o                         
  -4   3  26        231.40        134.49        65.52 o                         
  -3   3  26         14.15         -2.82        28.59 o                         
  -2   3  26         57.99        182.35        71.04 o                         
  -1   3  26        603.93        617.41        83.65 o                         
   0   3  26       1388.60       1580.42       134.23 o                         
   1   3  26       1372.28       1518.48       151.64 o                         
   2   3  26       1098.90       1141.15       119.08 o                         
   3   3  26        966.45       1034.56       112.59 o                         
  -9   4  26        554.83        556.76       134.54 o                         
  -8   4  26        648.48        686.00       136.72 o                         
  -7   4  26        139.32        109.29        37.19 o                         
  -6   4  26        623.59        725.35        88.47 o                         
  -5   4  26       1558.68       1642.45       245.41 o                         
  -4   4  26        428.63        418.87       103.63 o                         
  -3   4  26        145.95         84.86        61.11 o                         
  -2   4  26         23.01        -56.01        56.01 o                         
  -1   4  26       1237.86       1201.86       175.48 o                         
   0   4  26        934.19       1043.85       171.05 o                         
   1   4  26        115.64         50.10        44.15 o                         
   2   4  26        586.79        589.27       118.08 o                         
  -2   5  26         12.17          9.07        38.13 o                         
  -1   5  26          7.47        -26.85        51.42 o                         
   0   5  26       1111.54       1078.19       178.42 o                         
  -9   1  27       1273.00       1150.72       141.93 o                         
  -8   1  27        762.01        746.92       111.30 o                         
  -7   1  27        377.77        348.88        59.30 o                         
  -6   1  27          0.54        -24.81        35.90 o                         
  -5   1  27        306.32        377.56       107.21 o                         
  -4   1  27        666.83        678.16        98.45 o                         
  -3   1  27        121.10        118.62        45.48 o                         
  -2   1  27        119.34        184.92        53.06 o                         
  -1   1  27        210.52        272.64        57.02 o                         
   0   1  27       1920.85       1920.27       160.01 o                         
   1   1  27        185.13        236.73        57.01 o                         
   2   1  27        508.25        496.94        75.86 o                         
   3   1  27       2250.81       2406.53       167.89 o                         
   4   1  27        441.85        483.97        84.23 o                         
 -10   2  27        605.65        596.33       128.45 o                         
  -9   2  27        450.68        396.69       101.71 o                         
  -8   2  27        134.36        121.66        53.85 o                         
  -7   2  27       1653.50       1650.65       106.49 o                         
  -6   2  27       2774.93       2857.52       167.36 o                         
  -5   2  27        505.25        544.13       104.61 o                         
  -4   2  27         23.58          4.24        16.01 o                         
  -3   2  27        650.91        655.09        85.99 o                         
  -2   2  27        822.37        851.86        96.72 o                         
  -1   2  27         43.01         80.75        35.28 o                         
   0   2  27       1363.41       1601.83       133.31 o                         
   1   2  27       3906.04       4217.38       218.02 o                         
   2   2  27       2139.33       2244.67       160.57 o                         
   3   2  27        432.87        375.01        74.32 o                         
  -9   3  27        846.20        891.02       152.59 o                         
  -8   3  27       1281.62       1164.15       105.60 o                         
  -7   3  27        357.50        287.18        73.64 o                         
  -6   3  27        337.48        359.24        71.56 o                         
  -5   3  27        729.94        631.70       115.51 o                         
  -4   3  27        565.86        724.91       127.26 o                         
  -3   3  27        149.03        221.52        77.47 o                         
  -2   3  27         64.30         82.40        44.17 o                         
  -1   3  27       1796.06       1771.46       144.79 o                         
   0   3  27        590.48        520.85        80.51 o                         
   1   3  27         25.92         40.92        97.38 o                         
   2   3  27        269.93        213.33        91.39 o                         
  -7   4  27        132.80        137.32        77.11 o                         
  -6   4  27         91.70        115.32        68.11 o                         
  -4   4  27          0.50        133.87        54.05 o                         
  -3   4  27        257.22        251.55        99.67 o                         
  -2   4  27         79.49         74.50        59.07 o                         
  -1   4  27          2.10        -12.98        49.93 o                         
   0   4  27          0.90         65.85        42.88 o                         
 -10   0  28       1329.48       1583.13       174.64 o                         
  -9   0  28       3616.25       3816.07       271.21 o                         
  -8   0  28       1697.60       1546.10       175.29 o                         
  -7   0  28        725.29        742.36       120.36 o                         
  -6   0  28        586.67        623.98       107.20 o                         
  -5   0  28        539.31        532.37       107.45 o                         
  -4   0  28       2548.67       2676.72       230.18 o                         
  -3   0  28         23.01         55.92        50.62 o                         
  -2   0  28       2392.40       2497.02       229.87 o                         
  -1   0  28       2025.75       2228.33       221.56 o                         
   0   0  28       2945.36       3152.74       266.71 o                         
   1   0  28       2920.12       3357.66       273.00 o                         
   2   0  28         64.21        103.13        56.93 o                         
  -9   1  28        374.00        421.32        99.73 o                         
  -8   1  28         90.16         -9.77        38.30 o                         
  -7   1  28        781.74        952.88        97.76 o                         
  -6   1  28        565.91        537.24        75.03 o                         
  -5   1  28        235.10        168.96        47.68 o                         
  -4   1  28        387.47        422.80        72.23 o                         
  -3   1  28       1708.37       1828.51       140.03 o                         
  -2   1  28       2096.97       2308.04       157.91 o                         
  -1   1  28        455.66        390.05        73.82 o                         
   0   1  28        111.08        107.34        76.66 o                         
   1   1  28        271.72        261.41        62.95 o                         
   2   1  28        829.38        808.80       101.24 o                         
  -9   2  28         84.75        -54.22        54.22 o                         
  -8   2  28       1111.51       1201.66       171.46 o                         
  -7   2  28        229.63        259.23        76.05 o                         
  -6   2  28         12.89         -4.09        26.05 o                         
  -5   2  28         74.01        113.26        51.51 o                         
  -4   2  28        203.35        266.64        55.24 o                         
  -3   2  28         12.48        -16.34        49.37 o                         
  -2   2  28         17.62        -12.64        42.58 o                         
  -1   2  28        630.74        636.14        90.58 o                         
   0   2  28        219.88        358.85        75.40 o                         
   1   2  28         53.64         79.57        55.15 o                         
   2   2  28          7.73         72.85        50.30 o                         
  -8   3  28          0.61        -50.67        97.64 o                         
  -7   3  28         50.38        100.78        36.17 o                         
  -6   3  28        196.84        258.48        86.22 o                         
  -5   3  28        266.77        408.75       105.84 o                         
  -4   3  28          9.85          6.98        43.07 o                         
  -3   3  28         85.79         89.63        47.55 o                         
  -2   3  28          0.46        -25.37        57.45 o                         
  -1   3  28        139.62        284.65        88.45 o                         
   0   3  28        272.51        453.10       113.93 o                         
  -3   4  28        410.61        528.25       116.39 o                         
  -2   4  28         14.21        -36.85        41.40 o                         
  -1   4  28       1357.02       1452.26       196.65 o                         
  -8   1  29        104.93         27.66        87.86 o                         
  -7   1  29        116.97         24.83        38.31 o                         
  -6   1  29        150.95        164.31        56.91 o                         
  -5   1  29        729.29        578.11        79.74 o                         
  -4   1  29        671.87        768.61        91.74 o                         
  -3   1  29         41.83         63.75        60.09 o                         
  -2   1  29        151.37        181.22        54.94 o                         
  -1   1  29        625.58        659.61        89.11 o                         
   0   1  29       1340.92       1315.01       176.73 o                         
  -7   2  29       1357.42       1594.04       182.98 o                         
  -6   2  29        348.76        314.29       101.57 o                         
  -5   2  29         12.58         56.07        38.85 o                         
  -4   2  29        686.42        861.04       146.11 o                         
  -3   2  29       1387.45       1388.05       178.00 o                         
  -2   2  29       2510.34       2762.96       250.76 o                         
  -1   2  29       1283.18       1365.92       182.73 o                         
   0   2  29         32.65         61.28        46.66 o                         
  -7   3  29        217.78         36.68        62.88 o                         
  -5   3  29        681.63        679.78       128.67 o                         
  -4   3  29       1148.62       1129.28       169.33 o                         
  -3   3  29        484.88        442.78       105.65 o                         
  -2   3  29        144.22        124.27        76.23 o                         
  -1   3  29       1986.95       2260.42       241.43 o                         
  -8   0  30        466.97        536.78       114.01 o                         
  -7   0  30        502.97        545.45       109.10 o                         
  -6   0  30        157.97        301.53        81.10 o                         
  -5   0  30        878.95        854.68       139.07 o                         
  -4   0  30       1346.08       1376.52       175.67 o                         
  -3   0  30          1.99         68.69        51.56 o                         
  -8   1  30         45.10         39.84        44.51 o                         
  -7   1  30        291.81        159.30        43.69 o                         
  -6   1  30        263.40        181.39        70.04 o                         
  -5   1  30        196.75         58.19        37.43 o                         
  -4   1  30        234.18        261.81        76.76 o                         
  -3   1  30       2075.69       2179.39       225.83 o                         
  -2   1  30       2375.20       2963.16       259.77 o                         
  -6   2  30         53.46        198.15        68.22 o                         
  -5   2  30         49.27        324.95        45.07 o                         
  -4   2  30         73.01         -5.91        29.29 o                         
  -3   2  30          3.24        -16.83        44.85 o                         
  -2   2  30        222.13        153.82        89.34 o                         
  -4   3  30         67.40        166.75        61.85 o                         
  -3   3  30        333.54        330.80        95.90 o                         
                                                                                
